# Supplementary material for: Integrated analysis of the local and systemic changes preceding the development of post-partum cytological endometritis
Source: BMC Genomics. 2015 Oct 19;16:811. doi: 10.1186/s12864-015-1967-5 (PMC4617749; doi:10.1186/s12864-015-1967-5)
Supplement: Additional file 1: — Summary statistics for 30 mRNA and 20 miRNA libraries as well as RNA quality information.(XLSX 20 kb) [file 12864_2015_1967_MOESM1_ESM.xlsx]

## Sheet: 1-mRNA data
						Tophat2			FlagStat		HtSeq-Count
						Total
Cow ID	Days Post Partum	Tag no	Group	Mean Insert Size	Standard Deviation	Input Reads	Uniquely Aligned Reads	% Uniquely Aligned	% Properly Paired	Total Reads Properly Paired	No Feature	Ambiguous	Total Read Count Per Library (Unpaired)
1 (TRP1)	7	340	SCE	197	92	82714717	72259969	0.8736	0.8061	58248761	7524242	167400	19636310
1 (TRP3)	7	340	SCE	197	92	82524567	72075621	0.8734	0.8064	58121781	7504614	164500	19593620
1 (TRP1)	21	340	SCE	192	87	77133881	65820552	0.8533	0.7985	52557711	6576675	152518	17760978
1 (TRP2)	21	340	SCE	192	88	82443541	70289537	0.8526	0.7999	56224601	6958409	162017	18949244
2	7	462	SCE	197	84	80041462	72730171	0.9087	0.7088	51551145	8779917	134023	13254197
2	21	462	SCE	195	88	65603419	54756334	0.8347	0.7739	42375927	5101232	128028	12943889
4	7	670	H	184	82	81452459	70045593	0.86	0.8107	56785962	7243988	165251	17759370
4	21	670	H	183	73	69190861	61218630	0.8848	0.8249	50499248	7377723	133614	15295508
5	7	673	SCE	185	79	66529592	57318876	0.8616	0.809	46370971	6032928	126109	16308197
5	21	673	SCE	189	81	75703099	65920234	0.8708	0.7898	52063801	7739215	133444	16144098
6	7	685	H	194	93	85545624	74125518	0.8665	0.8117	60167683	7424668	154567	21007509
6 (TRP1)	21	685	H	203	98	85896632	74630695	0.8688	0.8012	59794113	8228017	154833	19613495
6 (TRP3)	21	685	H	203	98	79154951	68752527	0.8686	0.8005	55036398	7608440	145614	18242472
7	21	720	H	197	92	57812288	50865437	0.8798	0.7988	40631311	5837087	126075	13590152
7	7	720	H	193	88	83325623	72426446	0.8692	0.8118	58795789	8402051	146126	19629558
8	21	727	SCE	171	65	76462245	64025944	0.8374	0.8068	51656132	7228737	153303	15859061
8	7	727	SCE	200	92	64923535	54541931	0.8401	0.7807	42580886	5047483	130701	13173426
9	21	728	H	174	67	87123941	75527213	0.8669	0.8194	61886998	8949913	137417	20675596
9	7	728	H	188	83	77373223	67860050	0.877	0.8285	56222051	8312089	140044	18908094
10	21	759	H	192	86	84499880	73702296	0.8722	0.8166	60185295	7779796	150015	20244296
10	7	759	H	186	80	65490665	57877988	0.8838	0.8081	46771202	6217345	123964	14048221
11	21	783	H	181	78	86575462	75576797	0.873	0.8301	62736299	8457161	142634	20880647
11	7	783	H	165	60	73243492	63749087	0.8704	0.8246	52567497	6856753	113443	15501275
12	21	802	H	163	59	95667899	81671017	0.8537	0.8152	66578213	8192370	166489	24016183
12	7	802	H	185	82	78461236	67882951	0.8652	0.8299	56336061	7292959	135511	17074780
13	21	803	H	188	81	80056297	69764747	0.8714	0.8266	57667540	7388298	146826	19431253
13	7	803	H	185	83	64985841	56937664	0.8762	0.8204	46711660	7353339	123065	15491634
14	21	808	H	208	104	75291761	64892433	0.8619	0.817	53017118	7434913	128262	19895424
14	7	808	H	202	100	79243413	69319639	0.8748	0.8166	56606417	8372327	164331	19113563
15	21	809	SCE	209	101	77881200	65990284	0.8473	0.783	51670392	6338070	158987	16211297
15	7	809	SCE	201	102	66777281	58122315	0.8704	0.8153	47387123	5844596	182503	15312929
16	21	812	SCE	221	124	87361547	74666541	0.8547	0.82	61226564	7614432	186547	22823584
16	7	812	SCE	198	92	75645754	65800041	0.8698	0.813	53495433	7247484	151554	18071194

## Sheet: 2-miRNA data
				Cutadapt					Novoalign				HTSeq
Cow ID	Cow Tag	Day	Group	Processed Reads	Untrimmed Reads	Too Short Reads	Reads for Alignment	%Reads Passed Filter	Read Sequences	Aligned	Unique Alignment	%Reads Uniquely Mapped	No Feature	Not Aligned	Total Reads Assigned	% Assigned
1	340	7	SCE	28958082	543489	484435	27930158	96.4503	27885026	25749658	22677475	81.3249	356436	5207551	22248630	76.8305
1	340	21	SCE	14278484	540463	526461	13211560	92.5278	13074637	10119738	8553547	65.4209	148516	4521090	8359782	58.5481
2	462	7	SCE	15079528	380644	878114	13820770	91.6525	13651799	10140185	7025555	51.4625	389094	6626244	6587294	43.6837
2	462	21	SCE	14812757	469583	532433	13810741	93.2355	13651256	9739114	7557385	55.3604	244262	6093871	7207187	48.6553
5	673	7	SCE	15501403	459217	773698	14268488	92.0464	14103318	10391822	8736608	61.9472	210455	5366710	8475713	54.6771
5	673	21	SCE	12253963	367258	509796	11376909	92.8427	11260878	9239040	7892635	70.089	139479	3368243	7715684	62.9648
6	685	7	HC	17484564	458671	438705	16587188	94.8676	16398720	12126943	10098833	61.5831	258118	6299887	9778909	55.9288
6	685	21	HC	14082299	404250	538973	13139076	93.3021	12995401	9423399	7913954	60.8981	147178	5081447	7735656	54.9318
9	728	7	HC	17327630	535022	746431	16046177	92.6046	15875415	12001813	10515214	66.2358	213734	5360201	10216988	58.9636
9	728	21	HC	17349605	498283	445696	16405626	94.5591	16239193	13455155	11722126	72.1842	196218	4517067	11463679	66.0746
12	802	7	HC	16046628	504151	1622994	13919483	86.744	13765174	10747623	8357853	60.7174	309828	5407321	7974563	49.6962
12	802	21	HC	17696872	566896	256211	16873765	95.3489	16724997	14343667	13129758	78.5038	143703	3595239	12949951	73.1765
13	803	7	HC	26016598	382030	2188701	23445867	90.1189	23411424	18145861	14770016	63.0889	417389	8641408	14236097	54.7193
13	803	21	HC	16058920	678003	486507	14894410	92.7485	14733655	11056643	9985242	67.7717	116477	4748413	9838986	61.268
14	808	7	HC	16054316	410913	635638	15007765	93.4812	14828997	10248323	8454824	57.0155	203005	6374173	8202623	51.0929
14	808	21	HC	16364344	624172	350763	15389409	94.0423	15238241	11803906	10217377	67.0509	169855	5020864	10018969	61.2244
15	809	7	SCE	12683717	383454	971804	11328459	89.315	11196218	8149001	4589878	40.9949	447185	6606340	4094330	32.2802
15	809	21	SCE	13663706	455563	554828	12653315	92.6053	12520770	9206073	8144115	65.0448	110442	4376655	7993059	58.4985
16	812	7	SCE	14224448	396735	1709823	12117890	85.1906	11960234	7556461	5688135	47.5587	341836	6272099	5304735	37.2931
16	812	21	SCE	14272062	485698	255064	13531300	94.8097	13399326	10947725	9607466	71.7011	155224	3791860	9409354	65.9285
Mean				1.65105e+07	477225	745354	1.52879e+07	92.4246	1.51457e+07	1.17296e+07	9.7819e+06	63.2977	235922	5.36383e+06	9.49061e+06	56.3218
Median				1.5774e+07	464400	535703	1.4094e+07	92.7956	13934246	1.05697e+07	8.64508e+06	64.0669	206730	5283876	8.41775e+06	57.2136

## Sheet: 3-RNA quality
Cow ID	Days Post Partum	Tag no	RIN
1 (TRP1)	7	340	7.8
1 (TRP3)	7	340	7.8
1 (TRP1)	21	340	8.3
1 (TRP2)	21	340	8.3
2	7	462	7.3
2	21	462	8.5
4	7	670	6
4	21	670	6.9
5	7	673	7.9
5	21	673	7.8
6	7	685	7.7
6 (TRP1)	21	685	8.2
6 (TRP3)	7	685	8.2
7	21	720	7
7	7	720	7
8	21	727	6.6
8	7	727	7.8
9	21	728	7.1
9	7	728	7.8
10	21	759	6.2
10	7	759	6.2
11	21	783	6.5
11	7	783	8.1
12	21	802	8.8
12	7	802	7.3
13	21	803	7.9
13	7	803	8.1
14	21	808	9.9
14	7	808	8.9
15	21	809	7.1
15	7	809	7.5
16	21	812	8.6
16	7	812	7.9
