# Supplementary material for: Integrated analysis of the local and systemic changes preceding the development of post-partum cytological endometritis
Source: BMC Genomics. 2015 Oct 19;16:811. doi: 10.1186/s12864-015-1967-5 (PMC4617749; doi:10.1186/s12864-015-1967-5)
Supplement: Additional file 2: — All differentially expressed gene lists for each comparison shown in Figure 2a (FDR < 0.1).(XLSX 987 kb) [file 12864_2015_1967_MOESM2_ESM.xlsx]

## Sheet: Day 7 between groups
Ensembl_Gene_ID	Gene Name	340_7_TRP1	462_7	673_7	727_7	809_7	812_7	670_7	685_7	720_7	728_7	759_7	783_7	802_7	803_7	808_7	logFC	logCPM	PValue	FDR	Relative expression
ENSBTAG00000021310	COL4A4	10	92	160	77	75	43	142	1161	343	998	1499	522	580	307	1390	-2.9516	4.63283	6.41882e-08	0.000950242	Increased in HC
ENSBTAG00000012467	MASP1	1864	1790	2063	2926	2247	6068	162	500	785	1030	755	1044	2515	866	504	1.8587	6.52126	4.76655e-07	0.0017641	Increased in CE
ENSBTAG00000040394	PRSS27	70	952	11	16	1	252	18	2	16	5	2	31	11	11	5	4.6862	2.65968	3.81766e-07	0.0017641	Increased in CE
ENSBTAG00000021118	CYP26A1	6	15	15	1	4	5	8	62	86	694	739	49	68	39	736	-4.74736	3.06731	3.25124e-07	0.0017641	Increased in HC
ENSBTAG00000001925	TMPRSS11D	39	783	5	37	0	55	23	3	8	4	1	6	6	5	1	5.01856	2.19311	7.20136e-07	0.00213218	Increased in CE
ENSBTAG00000037800	APOBEC3A	71	975	15	200	31	435	22	2	18	4	6	12	60	70	1	4.10311	3.05387	1.18533e-06	0.00219345	Increased in CE
ENSBTAG00000038520		91	1343	16	44	2	112	14	37	21	2	0	8	14	24	4	4.73948	3.02684	1.05469e-06	0.00219345	Increased in CE
ENSBTAG00000003253	NPPC	7	2	47	5	27	4	144	409	36	555	162	130	37	145	429	-3.56223	2.85605	1.16788e-06	0.00219345	Increased in HC
ENSBTAG00000046544	SLC7A10	18	5	43	946	666	99	39	16	38	22	41	34	40	31	6	3.52633	3.01964	1.51509e-06	0.00249215	Increased in CE
ENSBTAG00000006282	POU2AF1	53	69	111	2277	2461	237	259	65	81	6	107	38	43	65	13	3.67069	4.55522	1.90449e-06	0.00281941	Increased in CE
ENSBTAG00000021316	COL4A3	2	28	20	24	10	5	43	342	81	155	280	117	58	66	378	-3.09691	2.47896	2.33391e-06	0.00314102	Increased in HC
ENSBTAG00000046509	FAM46C	144	108	105	1069	1338	280	253	112	82	71	130	65	95	67	114	2.3981	3.96717	3.37159e-06	0.00383946	Increased in CE
ENSBTAG00000001882	CD79A	71	30	138	1540	1035	153	91	65	124	20	141	36	41	57	31	3.03713	3.82469	3.12162e-06	0.00383946	Increased in CE
ENSBTAG00000007583	KRT14	32	794	3	26	1	179	44	8	4	1	2	2	2	7	3	4.75873	2.33739	4.97654e-06	0.00526233	Increased in CE
ENSBTAG00000002929	IRF4	11	18	22	525	399	84	33	25	36	11	41	14	32	37	12	2.90903	2.36154	1.48183e-05	0.0146247	Increased in CE
ENSBTAG00000021057	TMEM190	18	23	59	453	129	783	41	38	17	25	26	21	143	16	35	2.75861	2.73665	1.59256e-05	0.0147352	Increased in CE
ENSBTAG00000002985	KCNMB1	145	145	136	93	4080	156	37	108	123	144	260	199	118	112	127	2.79985	4.53373	1.71644e-05	0.0149472	Increased in CE
ENSBTAG00000044204	CD79B	33	4	21	376	536	57	15	18	62	8	19	10	16	28	8	3.14939	2.26806	2.1068e-05	0.0173273	Increased in CE
ENSBTAG00000019390	CA12	363	36	146	164	61	47	64	18	41	12	13	16	7	42	5	2.48789	1.96704	2.40901e-05	0.01877	Increased in CE
ENSBTAG00000046076		150	164	494	2162	2093	677	458	252	244	153	387	134	117	346	54	2.18194	4.93444	3.06979e-05	0.0219628	Increased in CE
ENSBTAG00000039967	KRT78	55	1638	7	17	3	180	79	1	19	3	3	49	21	12	2	4.37519	3.30527	3.1155e-05	0.0219628	Increased in CE
ENSBTAG00000014725	CD27	53	45	213	2505	1852	284	307	193	105	53	287	113	89	143	48	2.68598	4.62505	3.43147e-05	0.0230907	Increased in CE
ENSBTAG00000047529		280	328	1130	4432	4630	961	763	563	360	284	1181	250	147	563	81	2.29005	5.95349	4.12177e-05	0.0244075	Increased in CE
ENSBTAG00000046010	BHLHA15	85	282	63	455	490	59	162	44	58	18	55	27	20	19	7	2.58818	2.91149	3.91645e-05	0.0244075	Increased in CE
ENSBTAG00000047986		119	158	303	2558	4107	644	614	268	225	88	361	130	131	275	22	2.64841	5.29239	4.07086e-05	0.0244075	Increased in CE
ENSBTAG00000019524	ITGAD	9	8	7	151	53	207	3	12	9	9	11	10	33	20	12	2.60361	1.07348	4.37287e-05	0.0248985	Increased in CE
ENSBTAG00000002135	CD69	263	82	51	750	317	273	111	100	73	14	37	42	102	150	35	2.11033	3.18883	5.44783e-05	0.0269214	Increased in CE
ENSBTAG00000038337	MZB1	99	156	491	4871	6351	783	1133	305	132	61	464	122	174	294	25	2.98723	5.93189	5.3884e-05	0.0269214	Increased in CE
ENSBTAG00000001176	LRRN1	280	214	917	397	222	120	15	2607	781	4748	5444	2563	1767	3323	4081	-2.62677	6.50727	5.1713e-05	0.0269214	Increased in HC
ENSBTAG00000020990	P2RY14	71	175	488	366	197	333	391	1788	338	1565	741	906	559	1718	2582	-1.81742	5.38351	5.45556e-05	0.0269214	Increased in HC
ENSBTAG00000039426	DPEP2	1	9	17	290	198	26	27	9	7	19	15	12	3	17	14	2.95014	1.40999	5.90974e-05	0.0282219	Increased in CE
ENSBTAG00000001728	IGSF10	4685	1581	433	85	2195	170	179	268	305	469	349	957	95	324	49	2.37131	5.47738	7.00503e-05	0.0315482	Increased in CE
ENSBTAG00000018224	GLP1R	8	14	47	293	64	467	12	11	20	36	44	14	22	46	51	2.51242	2.08829	7.24555e-05	0.0315482	Increased in CE
ENSBTAG00000047121		405	671	4796	11548	24643	1831	4221	588	628	494	2298	526	265	645	73	2.92727	7.73275	7.2456e-05	0.0315482	Increased in CE
ENSBTAG00000002240	GPR18	28	10	70	662	535	121	50	66	35	36	64	48	88	66	47	2.34534	2.89481	7.68063e-05	0.0324869	Increased in CE
ENSBTAG00000048030		44	50	72	954	1032	176	186	47	73	19	126	26	24	81	11	2.70586	3.52631	8.15396e-05	0.0335309	Increased in CE
ENSBTAG00000000570	RET	91	36	107	32	102	97	9	293	414	1034	634	441	213	169	588	-2.22311	3.8581	8.82469e-05	0.0353083	Increased in HC
ENSBTAG00000004580	MS4A1	31	6	10	522	380	13	8	24	70	4	15	11	14	14	9	3.16878	2.18637	0.000101988	0.0397324	Increased in CE
ENSBTAG00000006566	GPR43	20	22	21	195	11	48	7	15	20	3	3	2	10	24	5	2.55472	0.716596	0.000117151	0.0421816	Increased in CE
ENSBTAG00000005049	BLK	13	7	61	1084	142	120	20	59	24	27	68	14	80	61	49	2.68971	2.83676	0.000119672	0.0421816	Increased in CE
ENSBTAG00000019587	PI15	38	7	15	247	421	670	6	17	87	17	13	20	88	21	3	2.95975	2.62998	0.000111149	0.0421816	Increased in CE
ENSBTAG00000014674	CHRM2	7	8	24	10	35	3	3	190	64	172	99	97	62	103	123	-2.48492	1.81592	0.000117908	0.0421816	Increased in HC
ENSBTAG00000007763	SLC1A4	378	403	352	1985	3163	579	798	352	318	308	434	448	535	384	244	1.64913	5.34942	0.000125901	0.0423599	Increased in CE
ENSBTAG00000006675	PCSK6	353	233	995	440	461	1268	269	4799	688	3484	2489	1276	1942	2881	7332	-1.93002	6.59745	0.000125509	0.0423599	Increased in HC
ENSBTAG00000015727	IFI47	236	297	182	1006	284	469	226	116	111	20	92	37	386	46	59	1.97944	3.77459	0.000140302	0.0461563	Increased in CE
ENSBTAG00000018691	RHOU	1215	1097	1495	676	980	1057	2759	3024	1119	2661	2584	1755	4566	2677	3227	-1.05137	6.74707	0.00014494	0.0466456	Increased in HC
ENSBTAG00000005198	FGF1	8	15	61	21	46	39	20	390	56	373	243	130	68	144	200	-2.20044	2.63324	0.000165514	0.0516712	Increased in HC
ENSBTAG00000012623	NDP	157	509	576	470	964	201	146	3996	1110	3995	2985	1378	772	3235	5178	-2.05284	6.44986	0.000167537	0.0516712	Increased in HC
ENSBTAG00000044427	RNaseP_nuc	20	2974	72	18	60	12	32	38	239	23	47	64	13	32	9	3.64302	4.16698	0.000178358	0.0538858	Increased in CE
ENSBTAG00000033345	STAR	934	89	1127	359	194	240	53	1358	1655	3802	4111	4239	2291	2557	2433	-2.12233	6.40906	0.000208545	0.0617461	Increased in HC
ENSBTAG00000030667	CCDC114	118	81	151	564	252	946	146	115	79	159	173	136	161	166	101	1.50588	3.59976	0.000245956	0.064252	Increased in CE
ENSBTAG00000012419	BCL2L15	167	150	136	540	522	489	103	137	68	42	83	27	266	242	34	1.78267	3.49465	0.00023311	0.064252	Increased in CE
ENSBTAG00000048135		6682	4560	9092	42429	105444	12992	14619	3582	9641	2742	17535	3422	3269	5396	643	2.31	9.88043	0.000239958	0.064252	Increased in CE
ENSBTAG00000019095	CCR10	8	10	19	145	340	43	57	12	20	12	20	10	11	10	11	2.52158	1.5312	0.000224694	0.064252	Increased in CE
ENSBTAG00000004630	COMP	6	161	491	11	50	194	102	19	1	15	17	17	32	2	10	2.93168	2.19542	0.000233494	0.064252	Increased in CE
ENSBTAG00000039425		6	1805	20	7	4	208	17	1	96	33	0	4	12	13	0	4.43716	3.42312	0.00024739	0.064252	Increased in CE
ENSBTAG00000008554	NINJ2	78	10	43	49	22	57	12	227	98	260	194	314	94	257	189	-1.90415	2.70672	0.00023604	0.064252	Increased in HC
ENSBTAG00000047042	bta-mir-2904-3	35	2855	104	287	90	34	81	62	368	48	88	103	58	57	21	2.91452	4.34534	0.000282412	0.0720832	Increased in CE
ENSBTAG00000012142	RAD18	775	334	1499	544	540	654	570	3310	985	3282	5055	1962	1335	2339	1634	-1.38314	6.39831	0.000290193	0.0728138	Increased in HC
ENSBTAG00000002138	PADI1	172	421	57	218	55	109	72	155	41	16	21	29	34	78	13	2.06213	2.59151	0.000302277	0.0733593	Increased in CE
ENSBTAG00000000977	CADM1	350	373	483	369	423	468	495	1019	392	1275	1064	1360	871	1316	880	-0.950031	5.26915	0.000299162	0.0733593	Increased in HC
ENSBTAG00000020229	ATP8B3	4	6	18	129	34	38	5	23	4	16	10	8	9	11	8	2.1269	0.375968	0.000322583	0.0734694	Increased in CE
ENSBTAG00000017674	SCNN1D	58	35	178	423	74	970	28	23	34	23	27	12	293	87	30	2.3811	3.04816	0.000313764	0.0734694	Increased in CE
ENSBTAG00000047852	bta-mir-2904-1	36	3248	109	307	121	43	88	63	429	66	92	137	62	79	31	2.86113	4.53928	0.000308149	0.0734694	Increased in CE
ENSBTAG00000003607	FAM20C	1718	1202	1933	1206	1202	1998	2527	3024	1798	3814	3487	3619	3009	3273	4185	-0.819082	7.04832	0.000318119	0.0734694	Increased in HC
ENSBTAG00000001818	MEF2B	59	38	81	247	484	83	55	56	47	67	91	90	46	43	49	1.6961	2.54837	0.000350675	0.0786576	Increased in CE
ENSBTAG00000045710		211	12667	607	1948	536	286	472	361	1978	361	413	752	287	388	128	2.6292	6.64427	0.00037095	0.0819633	Increased in CE
ENSBTAG00000040392		833	337	304	1409	320	377	458	350	151	214	113	413	381	215	182	1.32291	4.48926	0.000406123	0.0884153	Increased in CE
ENSBTAG00000013054	MFSD2	120	216	287	426	173	504	469	1043	352	640	959	796	577	784	1250	-1.15767	4.89889	0.000418254	0.0897367	Increased in HC
ENSBTAG00000045657	bta-mir-2904-3	23	1614	60	169	60	25	51	35	231	32	46	65	36	34	17	2.79816	3.54681	0.000446973	0.0923466	Increased in CE
ENSBTAG00000039483	DSG3	14	820	22	27	4	60	96	18	22	9	8	14	28	16	43	2.95915	2.45497	0.000443956	0.0923466	Increased in CE
ENSBTAG00000010119	ALDH1A2	206	208	517	129	342	363	75	1405	308	1751	1435	917	793	847	3383	-1.74647	5.41362	0.000449132	0.0923466	Increased in HC
ENSBTAG00000005128	VPREB3	7	7	78	735	697	43	115	13	8	6	109	5	3	7	1	3.331	2.87149	0.000483577	0.0980667	Increased in CE

## Sheet: Day 21 between groups
Ensembl_Gene_ID	Gene Name	340_21_TRP2	462_21	673_21	727_21	809_21	812_21	670_21	685_21_TRP1	720_21	728_21	759_21	783_21	802_21	803_21	808_21	logFC	logCPM	PValue	FDR	Relative expression
ENSBTAG00000008493	AQP3	294	734	384	434	9702	169	49	53	96	52	43	36	171	139	153	4.93984	5.98761	4.49e-12	3.66e-08	Increased in CE
ENSBTAG00000048030		528	1998	336	1676	122	439	44	29	133	30	101	54	132	149	119	3.64344	4.82615	4.89e-12	3.66e-08	Increased in CE
ENSBTAG00000006343	IL1R2	2741	4228	34	570	318	74	14	8	13	4	9	1	24	71	102	5.99409	5.31469	2.77e-11	1.38e-07	Increased in CE
ENSBTAG00000018189	CSTB	1021	737	636	275	1396	417	105	138	340	114	112	71	139	267	335	2.37424	4.73765	5.33e-11	1.99e-07	Increased in CE
ENSBTAG00000047986		1838	5905	918	2802	335	1763	202	144	342	158	348	367	686	510	408	3.01483	6.29636	7.14e-11	2.14e-07	Increased in CE
ENSBTAG00000002430	COL17A1	21	78	34	18	7951	24	10	17	23	12	18	6	19	18	19	6.89188	5.42734	1.23e-10	3.02e-07	Increased in CE
ENSBTAG00000003806	ECM1	2171	3934	1019	969	5213	798	419	660	909	405	703	303	477	457	638	2.47238	6.46402	1.42e-10	3.02e-07	Increased in CE
ENSBTAG00000022028	DERL3	942	3200	1583	2387	1193	665	215	150	296	164	505	115	813	419	472	2.57587	5.92847	1.35e-09	2.53e-06	Increased in CE
ENSBTAG00000038384	KRT5	43	77	27	16	31364	277	31	18	9	22	8	23	145	25	60	7.59784	7.3927	1.52e-09	2.53e-06	Increased in CE
ENSBTAG00000011660	MSMB	193	164	87	6	14526	443	70	8	0	2	1	24	24	34	25	7.29701	6.33429	2.32e-09	3.16e-06	Increased in CE
ENSBTAG00000008924	TNFSF11	281	225	60	42	7	36	2	4	6	0	2	2	11	26	6	4.25785	1.66532	2.23e-09	3.16e-06	Increased in CE
ENSBTAG00000040244	APOL3	984	1986	1164	1241	840	511	226	421	453	366	333	182	486	483	766	1.79933	5.51912	2.8e-09	3.49e-06	Increased in CE
ENSBTAG00000047121		5015	26102	11051	12445	1790	4811	1243	391	1281	1295	1856	1038	3362	3407	2200	2.8468	8.50169	4.14e-09	4.77e-06	Increased in CE
ENSBTAG00000046076		1018	2097	1480	2089	285	1294	226	154	520	318	367	220	774	378	518	2.12491	5.6877	5.22e-09	5.57e-06	Increased in CE
ENSBTAG00000038337	MZB1	3073	9226	3293	4877	584	1351	320	100	312	206	517	191	1788	691	522	3.18111	6.9933	8.5e-09	8.47e-06	Increased in CE
ENSBTAG00000005947	PLAU	5968	4965	1698	1690	1363	1967	372	979	775	482	1025	784	1046	1508	1109	1.94678	6.79241	1.21e-08	1.1e-05	Increased in CE
ENSBTAG00000005128	VPREB3	198	557	497	1042	31	134	50	11	36	15	97	19	107	46	30	3.41114	3.74784	1.32e-08	1.1e-05	Increased in CE
ENSBTAG00000046322		385	2262	290	244	231	280	17	19	96	13	41	35	42	207	166	3.55387	4.39705	1.26e-08	1.1e-05	Increased in CE
ENSBTAG00000004013	FGF7	654	437	129	135	54	187	62	55	73	28	52	53	51	95	62	2.3687	3.19148	1.73e-08	1.36e-05	Increased in CE
ENSBTAG00000009223	SFN	104	63	26	15	2936	120	23	14	38	12	5	10	48	49	46	4.78195	4.13534	1.92e-08	1.43e-05	Increased in CE
ENSBTAG00000020859	SERPINF2	114	332	16	55	85	19	12	8	3	3	3	0	24	14	17	3.88	1.76232	2.18e-08	1.55e-05	Increased in CE
ENSBTAG00000000185	SLC6A14	173	235	46	26	10655	258	96	71	37	44	23	51	102	84	219	5.03175	5.95107	2.48e-08	1.68e-05	Increased in CE
ENSBTAG00000004903	KRT15	9	10	52	5	16352	109	99	8	10	5	2	12	11	18	30	7.36417	6.44968	2.96e-08	1.92e-05	Increased in CE
ENSBTAG00000035183	DEFB405	21	55	21	21	307	30	2	4	6	1	6	2	15	8	21	3.8006	1.31936	3.74e-08	2.33e-05	Increased in CE
ENSBTAG00000000644	S100A5	88	127	18	25	53	9	11	15	4	9	6	4	7	15	11	2.89318	0.901112	4.35e-08	2.61e-05	Increased in CE
ENSBTAG00000020297	PQLC3	564	1269	681	750	619	467	226	335	531	361	207	179	433	359	398	1.47173	4.99701	7.1e-08	4.08e-05	Increased in CE
ENSBTAG00000009812	CXCL6	13078	10659	1628	2491	10887	2966	181	293	604	209	226	303	3147	1673	1924	3.19894	7.83202	8.11e-08	4.18e-05	Increased in CE
ENSBTAG00000001197	SLAMF7	1145	3603	1964	3251	241	819	393	196	494	260	536	170	814	593	505	2.37922	6.09867	7.68e-08	4.18e-05	Increased in CE
ENSBTAG00000021922	SMAP2	1164	1725	976	919	1658	940	334	653	556	577	374	397	874	823	796	1.37289	5.77785	8e-08	4.18e-05	Increased in CE
ENSBTAG00000004272	ISG12(B)	180	399	56	52	169	39	26	47	43	32	5	20	16	47	42	2.70643	2.43273	9.44e-08	4.71e-05	Increased in CE
ENSBTAG00000038215	CLCA2	7	13	17	1	7358	59	29	8	6	4	3	27	6	48	19	6.61007	5.30486	1.01e-07	4.86e-05	Increased in CE
ENSBTAG00000039037	SERPINB4	436	365	7	6	226	27	9	0	5	2	0	0	13	18	19	4.89529	2.38506	1.06e-07	4.86e-05	Increased in CE
ENSBTAG00000009292	TMEM100	1765	1056	1334	619	573	1171	390	496	612	597	419	446	809	624	707	1.13755	5.56817	1.07e-07	4.86e-05	Increased in CE
ENSBTAG00000008172	EGLN3	610	1322	333	305	3896	563	156	124	223	86	110	91	430	449	414	2.74531	5.42378	1.33e-07	5.83e-05	Increased in CE
ENSBTAG00000002138	PADI1	117	141	34	37	624	68	19	5	12	5	7	12	38	44	47	3.39329	2.51944	1.36e-07	5.83e-05	Increased in CE
ENSBTAG00000014146	SPCS3	663	1311	466	498	455	305	164	266	225	267	202	170	385	262	343	1.63272	4.71718	1.45e-07	5.94e-05	Increased in CE
ENSBTAG00000002786		52	159	604	398	238	70	38	70	125	70	48	29	50	88	33	2.35815	3.17865	1.47e-07	5.94e-05	Increased in CE
ENSBTAG00000020054	TNFRSF21	2291	1887	1750	1423	3374	2192	507	1229	1459	1031	713	644	1465	1475	1300	1.28112	6.57772	1.56e-07	6.13e-05	Increased in CE
ENSBTAG00000047400	IL11	160	212	20	16	22	13	1	4	10	7	10	11	12	18	9	3.30353	1.27589	1.6e-07	6.15e-05	Increased in CE
ENSBTAG00000006523	SOD2	2950	2385	524	496	1444	859	355	370	526	409	279	460	777	525	858	1.79726	5.82952	1.81e-07	6.76e-05	Increased in CE
ENSBTAG00000020350	DUSP2	267	382	134	137	248	430	24	31	86	45	22	26	103	143	145	2.23079	3.26125	2.26e-07	8.24e-05	Increased in CE
ENSBTAG00000013125	PLAUR	1662	1956	421	384	971	1075	127	246	209	184	105	101	463	544	744	2.15576	5.3181	2.39e-07	8.5e-05	Increased in CE
ENSBTAG00000018223	CHI3L1	8670	11811	1601	2336	4161	1398	408	197	354	88	410	598	1250	1727	2328	2.94412	7.42662	2.76e-07	9.62e-05	Increased in CE
ENSBTAG00000001829	SLC17A9	635	997	431	431	1501	324	164	472	186	391	177	166	374	233	399	1.74174	4.92299	3.64e-07	0.000123674	Increased in CE
ENSBTAG00000000720	CTSL1	1918	1907	439	470	93	448	59	65	180	182	72	28	235	435	240	2.69932	4.89114	4.06e-07	0.000132675	Increased in CE
ENSBTAG00000010057	GZMB	67	198	38	21	13	29	12	10	34	10	4	3	9	3	11	2.93386	1.09464	4.08e-07	0.000132675	Increased in CE
ENSBTAG00000004716	RETN	315	593	37	85	28	47	15	17	23	17	9	7	23	42	91	3.17841	2.64226	4.19e-07	0.000133484	Increased in CE
ENSBTAG00000002240	GPR18	279	808	331	427	39	156	42	40	64	37	47	19	214	91	83	2.61313	3.611	4.45e-07	0.000136003	Increased in CE
ENSBTAG00000000067	SDF2L1	967	1854	739	770	819	487	314	367	359	678	377	231	589	375	583	1.48098	5.37364	4.44e-07	0.000136003	Increased in CE
ENSBTAG00000015059	MMP13	1096	2296	800	104	343	233	9	14	125	3	20	9	53	187	277	3.78188	4.68721	4.7e-07	0.000140479	Increased in CE
ENSBTAG00000016906	CYP27B1	631	810	55	90	7	68	22	14	12	15	17	24	66	50	77	3.37991	3.16158	6.04e-07	0.000177217	Increased in CE
ENSBTAG00000014725	CD27	820	2065	1087	2106	105	469	195	78	253	122	330	98	619	304	220	2.46911	5.34589	6.31e-07	0.000181488	Increased in CE
ENSBTAG00000007741	CRLF1	198	132	20	145	163	52	37	28	33	17	45	43	22	16	16	2.29612	2.12806	6.84e-07	0.000193047	Increased in CE
ENSBTAG00000015865	CAPN14	56	71	15	13	1645	78	7	1	3	3	2	2	43	39	34	4.82788	3.32791	7.21e-07	0.000196126	Increased in CE
ENSBTAG00000039787	CSN3	31	14	5	0	3344	34	16	0	0	0	0	3	3	0	15	7.48767	4.16202	7.2e-07	0.000196126	Increased in CE
ENSBTAG00000025920		182	357	129	45	2810	238	29	4	8	48	6	6	138	122	111	4.01512	4.373	7.52e-07	0.00020093	Increased in CE
ENSBTAG00000014921	IL6	75	77	14	30	793	6	7	7	1	2	1	0	11	16	41	4.59112	2.41037	8.21e-07	0.000211676	Increased in CE
ENSBTAG00000006806	KRT17	144	162	104	27	33816	738	66	22	32	23	22	81	241	342	703	5.59112	7.5566	8.09e-07	0.000211676	Increased in CE
ENSBTAG00000004305	RGS16	888	553	344	177	274	397	115	57	226	70	74	78	208	263	213	1.81379	4.0473	8.58e-07	0.000214475	Increased in CE
ENSBTAG00000004043		397	422	205	237	218	231	55	86	101	59	48	44	152	143	242	1.77493	3.50234	8.6e-07	0.000214475	Increased in CE
ENSBTAG00000038737	P2RY6	805	762	128	150	61	154	38	51	80	49	26	39	172	81	148	2.48091	3.58136	8.85e-07	0.000217036	Increased in CE
ENSBTAG00000016388	SLCO4A1	202	128	16	35	852	104	18	17	11	10	8	12	36	38	115	3.33218	2.90467	9.28e-07	0.000220211	Increased in CE
ENSBTAG00000047177		587	1191	467	600	170	331	149	106	204	151	185	112	382	262	213	1.81799	4.50175	9.34e-07	0.000220211	Increased in CE
ENSBTAG00000047529		3496	5238	2126	4086	602	2205	298	239	1032	632	1499	498	1633	586	1088	2.09095	6.81133	9.42e-07	0.000220211	Increased in CE
ENSBTAG00000012046	JUNB	2917	2273	1384	931	11054	1826	427	540	1155	797	536	544	1458	1379	1982	2.17531	7.03794	9.81e-07	0.00022228	Increased in CE
ENSBTAG00000020676	MMP9	10534	14898	3019	2732	368	2851	96	93	589	56	177	37	778	2425	858	3.63917	7.49651	9.79e-07	0.00022228	Increased in CE
ENSBTAG00000047379		495	344	50	81	1020	76	56	72	66	19	26	14	44	55	208	2.88034	3.58747	9.97e-07	0.00022271	Increased in CE
ENSBTAG00000039856		26	39	15	15	240	23	4	2	2	4	2	0	20	7	19	3.57011	0.99602	1.07e-06	0.000235547	Increased in CE
ENSBTAG00000043553	GPX3	5198	2479	1328	1244	3041	1301	780	461	764	452	932	481	1190	1676	1178	1.67828	6.58993	1.2e-06	0.000260371	Increased in CE
ENSBTAG00000019390	CA12	65	127	4	40	247	14	3	16	16	5	23	13	16	8	17	3.05835	1.54927	1.28e-06	0.000261669	Increased in CE
ENSBTAG00000016896	HERPUD1	4757	7233	4056	4699	2996	3270	1843	2195	3269	2885	1667	1601	3327	2587	3024	1.17933	7.71234	1.27e-06	0.000261669	Increased in CE
ENSBTAG00000031160	IGLL1	58871	108339	60526	81836	18195	47116	18246	5707	20181	7824	28996	8584	38195	25607	14869	1.98114	11.2416	1.26e-06	0.000261669	Increased in CE
ENSBTAG00000005958	PTK2B	904	1699	1030	1296	1125	725	337	527	842	430	576	389	805	710	629	1.28144	5.70219	1.28e-06	0.000261669	Increased in CE
ENSBTAG00000016210	LYPD2	3	9	23	0	3954	19	3	8	7	7	8	18	13	7	78	5.83986	4.4195	1.41e-06	0.000281223	Increased in CE
ENSBTAG00000007763	SLC1A4	1236	2851	997	1664	964	1039	636	546	692	520	553	536	1238	645	865	1.40702	6.03874	1.39e-06	0.000281223	Increased in CE
ENSBTAG00000018077	LYPD3	130	99	76	68	1230	75	35	68	85	91	53	31	57	61	50	2.68118	3.36898	1.51e-06	0.000296635	Increased in CE
ENSBTAG00000019067	TMC8	396	515	427	335	309	363	149	247	251	192	134	128	292	271	241	1.17418	4.15982	1.53e-06	0.000297305	Increased in CE
ENSBTAG00000006505	S100A9	2088	1808	122	265	11593	870	266	48	133	26	13	43	298	366	1062	3.92106	6.52655	1.65e-06	0.000316212	Increased in CE
ENSBTAG00000013070	EAF2	264	896	406	560	101	132	63	34	41	41	146	35	252	95	74	2.47558	3.86299	1.68e-06	0.000318479	Increased in CE
ENSBTAG00000012918	CRISP3	23	109	25	8	1995	59	32	8	32	12	6	4	10	32	103	4.30088	3.61848	1.85e-06	0.000345845	Increased in CE
ENSBTAG00000046509	FAM46C	454	1364	419	752	138	218	100	79	132	40	159	69	386	170	187	2.26683	4.42344	1.94e-06	0.000358878	Increased in CE
ENSBTAG00000026080		163	223	114	305	20	85	27	11	33	30	29	20	95	45	45	2.32554	2.47877	1.99e-06	0.000359107	Increased in CE
ENSBTAG00000014329		110	63	4	11	5130	27	24	2	4	8	9	0	39	27	117	5.61571	4.83851	1.99e-06	0.000359107	Increased in CE
ENSBTAG00000020261	CDH26	269	561	52	113	1417	122	15	9	14	21	13	17	117	159	134	3.35346	3.86996	2.09e-06	0.000367537	Increased in CE
ENSBTAG00000038080		26	73	17	26	18	30	12	11	10	9	10	3	14	3	7	2.16598	0.330282	2.08e-06	0.000367537	Increased in CE
ENSBTAG00000003408		50832	40252	14093	9681	4021	8885	1491	1963	4199	4296	644	1616	15694	5976	4690	2.51928	9.49912	2.23e-06	0.000388418	Increased in CE
ENSBTAG00000006282	POU2AF1	1121	2798	938	1160	96	290	62	27	61	48	131	27	609	296	231	3.02097	5.20149	2.3e-06	0.000395986	Increased in CE
ENSBTAG00000009419	TRIM29	28	11	34	10	2431	34	12	32	33	19	9	1	52	5	70	4.5766	3.80186	2.38e-06	0.000404044	Increased in CE
ENSBTAG00000016058	FAM83B	37	25	10	23	488	53	9	52	9	16	13	7	17	9	15	3.15959	1.87978	2.44e-06	0.00040952	Increased in CE
ENSBTAG00000035147	C17orf67	547	305	98	84	4	161	14	9	22	14	2	10	8	113	16	3.27666	2.58945	2.8e-06	0.000465772	Increased in CE
ENSBTAG00000015032	CD14	4782	4020	2465	1286	4873	3360	772	1370	2241	1535	824	747	2371	1710	3004	1.40753	7.20956	2.89e-06	0.000474979	Increased in CE
ENSBTAG00000021358	BLNK	455	852	661	724	823	537	351	359	433	403	261	240	450	419	578	1.12852	5.00919	2.96e-06	0.000480603	Increased in CE
ENSBTAG00000039397	WNT3A	51	71	24	29	209	31	1	3	15	3	4	3	34	27	9	3.02153	1.26445	3.07e-06	0.000493837	Increased in CE
ENSBTAG00000016412	CDKN2B	220	252	255	90	1508	183	36	37	91	30	49	19	151	223	137	2.65532	3.92243	3.18e-06	0.000505669	Increased in CE
ENSBTAG00000004813	SUSD1	69	118	67	60	211	79	13	45	39	32	15	15	58	40	60	1.89635	2.02404	3.54e-06	0.000557675	Increased in CE
ENSBTAG00000003892		597	1294	769	1040	8444	672	311	388	551	355	233	129	874	637	1291	2.47094	6.36154	3.63e-06	0.000565029	Increased in CE
ENSBTAG00000005280	ADA	1725	1623	1367	955	1601	1184	924	1110	789	751	588	382	924	1021	1106	1.02031	6.06768	3.9e-06	0.000600881	Increased in CE
ENSBTAG00000011154	SDC1	3332	4610	4181	3210	8372	4083	1188	3360	3103	3113	1487	974	3460	2585	2628	1.28597	7.71578	4.28e-06	0.000653051	Increased in CE
ENSBTAG00000026768	TH	163	50	37	28	53	31	14	10	19	20	29	7	21	16	24	1.92753	1.18023	4.67e-06	0.000705692	Increased in CE
ENSBTAG00000008636	PDE4B	1927	2035	790	869	963	1161	235	508	470	356	314	354	760	953	1225	1.46373	5.77631	4.8e-06	0.000718151	Increased in CE
ENSBTAG00000014803	CPZ	349	507	305	293	947	277	104	266	378	137	124	172	166	166	310	1.52244	4.28928	5.01e-06	0.000734422	Increased in CE
ENSBTAG00000004322	FOS	2191	1579	606	550	16980	1703	254	233	476	386	179	210	1405	1822	1118	2.95009	7.13577	4.99e-06	0.000734422	Increased in CE
ENSBTAG00000001260	PINLYP	92	36	21	219	5	5	3	0	3	0	0	0	19	2	14	4.11369	0.968424	5.11e-06	0.000741517	Increased in CE
ENSBTAG00000011623	VMP1	4390	3617	3557	2242	2403	2608	1299	2533	1978	2298	1148	916	2360	2432	2157	0.996944	7.2052	5.22e-06	0.000751514	Increased in CE
ENSBTAG00000001882	CD79A	501	1344	750	817	58	322	68	29	123	65	87	46	397	310	159	2.46012	4.5188	5.34e-06	0.000760846	Increased in CE
ENSBTAG00000003498	FAT2	22	17	38	23	3242	76	26	101	71	44	44	49	53	43	78	3.82532	4.28699	5.53e-06	0.000772467	Increased in CE
ENSBTAG00000015086	HSD11B1	245	130	88	127	841	99	29	112	74	101	34	53	68	125	107	2.11076	3.31947	5.48e-06	0.000772467	Increased in CE
ENSBTAG00000013064	RGS18	153	317	119	295	29	43	29	14	18	10	20	9	109	55	31	2.61034	2.52364	5.78e-06	0.000800152	Increased in CE
ENSBTAG00000012638	S100A12	5270	5139	329	640	24633	2265	621	193	340	88	55	133	1244	1647	2514	3.49227	7.75788	6.23e-06	0.000846828	Increased in CE
ENSBTAG00000046161		530	1994	847	545	188	439	203	149	213	161	237	186	619	306	263	1.86421	4.94913	6.21e-06	0.000846828	Increased in CE
ENSBTAG00000046010	BHLHA15	167	602	131	232	62	53	17	5	29	25	21	4	104	44	109	2.81003	2.90638	6.32e-06	0.000851267	Increased in CE
ENSBTAG00000007449	HS3ST1	331	267	206	82	3949	464	129	81	175	158	73	51	286	152	488	2.76042	5.00955	6.62e-06	0.000884879	Increased in CE
ENSBTAG00000005273	IL1R1	1589	1058	1060	518	1212	1190	317	725	889	644	231	254	698	604	1038	1.17187	5.6145	6.87e-06	0.000896262	Increased in CE
ENSBTAG00000012640	S100A8	1540	1408	87	274	8959	688	202	42	157	24	5	22	307	333	904	3.73706	6.17566	6.98e-06	0.000896262	Increased in CE
ENSBTAG00000021057	TMEM190	155	296	62	65	14	73	15	59	21	25	34	15	34	45	15	2.24845	2.05418	6.93e-06	0.000896262	Increased in CE
ENSBTAG00000013702	ZNF296	66	130	86	74	80	36	13	17	26	21	26	7	55	43	28	1.90054	1.662	7.01e-06	0.000896262	Increased in CE
ENSBTAG00000048049		6509	3685	2604	9109	1921	6154	281	1057	1732	1001	546	378	5160	1737	1513	2.02869	7.52514	7.01e-06	0.000896262	Increased in CE
ENSBTAG00000018224	GLP1R	64	144	36	19	10	48	1	6	4	2	5	1	10	39	5	2.99174	0.861058	7.31e-06	0.000925892	Increased in CE
ENSBTAG00000008100	GOLGA7B	215	78	23	19	5	16	5	10	19	19	9	10	15	12	10	2.47018	1.00598	7.37e-06	0.000925892	Increased in CE
ENSBTAG00000011238	CD48	1170	2179	1434	1280	253	876	276	307	523	444	256	207	927	740	689	1.61484	5.63421	7.44e-06	0.000927197	Increased in CE
ENSBTAG00000021957	LTBP2	1546	1105	1003	608	1097	1235	279	662	777	785	277	295	785	985	631	1.12541	5.62868	7.7e-06	0.000951984	Increased in CE
ENSBTAG00000024091	MALL	1029	896	569	393	4170	718	381	566	877	507	260	226	630	330	654	1.80309	5.75108	7.87e-06	0.00096496	Increased in CE
ENSBTAG00000011076	KCNN2	53	10	87	26	14	42	224	162	124	454	87	112	84	90	199	-1.97113	2.76296	8.39e-06	0.00102005	Increased in HC
ENSBTAG00000015127	SDC4	3234	1933	1562	959	4977	1817	713	1219	1766	1096	648	604	1423	1242	1919	1.35732	6.72572	8.69e-06	0.00104865	Increased in CE
ENSBTAG00000003220	ACKR1	1828	818	370	417	820	550	266	486	735	327	348	205	410	229	434	1.32682	5.09166	9.01e-06	0.00106735	Increased in CE
ENSBTAG00000008329	CYTIP	513	891	454	407	498	470	130	271	361	226	98	90	418	321	408	1.41802	4.56324	9.06e-06	0.00106735	Increased in CE
ENSBTAG00000046584		112	436	28	57	7	12	6	1	14	2	1	10	44	19	15	3.55247	1.88331	9e-06	0.00106735	Increased in CE
ENSBTAG00000020007		220	170	24	15	2	9	0	0	2	1	0	0	2	21	12	4.34424	1.11022	9.14e-06	0.00106841	Increased in CE
ENSBTAG00000002478	AGMAT	61	137	46	49	7	28	4	11	8	3	6	12	37	14	18	2.44362	1.01239	9.23e-06	0.00107082	Increased in CE
ENSBTAG00000016060	CREM	491	629	285	189	459	387	136	129	136	100	110	121	220	286	369	1.47536	4.11985	9.63e-06	0.00110789	Increased in CE
ENSBTAG00000046482		107	47	9	11	88	42	3	1	4	4	3	2	17	27	17	2.77585	0.784786	9.73e-06	0.00111092	Increased in CE
ENSBTAG00000015512		1554	1407	1563	1084	1590	1342	671	1082	1238	981	673	615	1197	1220	1066	0.827239	6.15661	1e-05	0.0011386	Increased in CE
ENSBTAG00000021587	SMPDL3A	527	576	437	268	1727	366	139	263	318	242	155	166	448	326	424	1.60715	4.80294	1.04e-05	0.00116762	Increased in CE
ENSBTAG00000004097	A2ML1	78	32	61	32	1110	138	81	52	43	52	30	37	49	58	36	2.68702	3.14286	1.05e-05	0.00117452	Increased in CE
ENSBTAG00000044204	CD79B	194	803	355	267	17	89	11	16	23	20	23	12	153	133	61	2.87022	3.33291	1.07e-05	0.001189	Increased in CE
ENSBTAG00000020283	DUSP5	394	344	124	169	342	165	53	128	79	65	79	62	196	156	137	1.57474	3.43031	1.16e-05	0.00127593	Increased in CE
ENSBTAG00000025812		31	56	19	30	91	42	4	7	18	8	5	9	31	19	21	2.07282	0.834398	1.17e-05	0.00127593	Increased in CE
ENSBTAG00000023659	MT2	2370	745	306	314	575	331	266	385	521	405	202	114	250	180	401	1.5956	4.90894	1.22e-05	0.00130625	Increased in CE
ENSBTAG00000019453	PTGES	981	749	595	398	2284	468	142	400	895	230	388	132	342	267	469	1.69518	5.24709	1.22e-05	0.00130625	Increased in CE
ENSBTAG00000011316	ZC3H12A	1441	942	565	461	2551	740	238	253	544	399	313	352	776	558	864	1.54448	5.56968	1.22e-05	0.00130625	Increased in CE
ENSBTAG00000027181	LAMA3	1975	2381	1378	735	5804	2254	584	875	1184	707	495	1120	1330	1660	1413	1.54367	6.70082	1.25e-05	0.00133065	Increased in CE
ENSBTAG00000006694	CXCL14	3165	8643	4627	2846	1432	2970	1360	1198	1371	506	712	585	1059	4371	1144	1.8227	7.31095	1.32e-05	0.00139087	Increased in CE
ENSBTAG00000002635	PGLYRP1	34	191	84	18	43	58	20	26	20	1	14	8	23	24	32	2.27273	1.43414	1.33e-05	0.00139087	Increased in CE
ENSBTAG00000007450	C2	1420	1239	1247	533	4518	1369	271	422	878	322	192	240	1332	704	1228	1.83041	6.11141	1.4e-05	0.00145573	Increased in CE
ENSBTAG00000006833	LMAN1	1541	2406	861	1192	1207	773	544	1114	578	938	382	615	879	787	1001	1.16953	5.98364	1.42e-05	0.00147006	Increased in CE
ENSBTAG00000006452	CD3D	777	644	780	571	629	795	195	319	783	362	182	179	552	494	453	1.11951	4.98558	1.47e-05	0.00147803	Increased in CE
ENSBTAG00000021462	CSF3	238	437	2	104	2299	99	5	5	5	5	4	10	152	46	146	4.13381	4.13804	1.47e-05	0.00147803	Increased in CE
ENSBTAG00000008611	IGFBP4	28020	25599	17171	11485	14771	20060	8952	11911	12136	14260	9495	7701	15285	13948	15045	0.948847	9.86618	1.46e-05	0.00147803	Increased in CE
ENSBTAG00000046307		4825	2952	1730	1335	7262	2349	1064	632	1509	1171	835	926	2386	1822	2672	1.53895	7.16966	1.46e-05	0.00147803	Increased in CE
ENSBTAG00000015828	FKBP11	3105	3982	2171	2607	2022	1765	1152	1920	1383	2050	1472	1630	1868	1353	1612	1.00198	6.99554	1.55e-05	0.00154426	Increased in CE
ENSBTAG00000020755	SELP	5139	2226	1890	1596	2292	1992	558	2155	1657	1200	586	492	1759	1657	1701	1.22379	6.77202	1.56e-05	0.00154426	Increased in CE
ENSBTAG00000014683	APOBEC1	63	100	33	8	245	30	6	2	1	1	5	5	21	29	34	3.14513	1.45072	1.59e-05	0.00156105	Increased in CE
ENSBTAG00000007191	CCL5	1376	1559	902	787	649	1674	473	441	1388	915	366	372	553	350	825	1.16407	5.69487	1.6e-05	0.00156105	Increased in CE
ENSBTAG00000011525	SMCT1	33	43	31	13	1230	58	13	45	18	28	9	22	57	45	79	3.22605	3.05221	1.63e-05	0.00158405	Increased in CE
ENSBTAG00000001219		8509	5027	2925	10379	2706	8138	376	1258	1795	1282	728	515	7382	2079	1957	1.97393	7.86628	1.67e-05	0.00160712	Increased in CE
ENSBTAG00000015707	TREML2	213	308	190	90	55	82	19	14	34	33	21	15	114	67	90	2.08406	2.55207	1.75e-05	0.0016823	Increased in CE
ENSBTAG00000031497	FGFBP1	1468	524	24	140	1906	180	35	17	23	7	11	20	257	184	239	3.32599	4.51303	1.77e-05	0.00168339	Increased in CE
ENSBTAG00000018436	UBE2J1	708	790	648	684	758	496	323	508	379	494	275	338	577	459	605	0.940335	5.07721	1.83e-05	0.00173447	Increased in CE
ENSBTAG00000015558	SPINK1	231	791	475	190	852	807	89	8	2	6	36	5	121	299	118	3.11582	4.18849	1.86e-05	0.00175027	Increased in CE
ENSBTAG00000018143	SARG	25	32	22	9	987	90	12	22	37	19	12	6	54	29	67	3.23397	2.76234	1.9e-05	0.00177475	Increased in CE
ENSBTAG00000011115	CH25H	883	660	508	421	1305	717	195	352	673	420	193	198	536	558	448	1.23418	5.08001	1.97e-05	0.00183355	Increased in CE
ENSBTAG00000008161	CLCA1	899	1378	348	40	85012	1176	602	48	28	19	121	413	308	383	4271	4.94318	8.92816	2.04e-05	0.00187194	Increased in CE
ENSBTAG00000004588	KCNN4	90	135	59	45	318	107	4	57	12	2	26	15	62	51	37	2.43337	2.20532	2.04e-05	0.00187194	Increased in CE
ENSBTAG00000006937	ABCA10	230	615	293	187	46	282	22	78	91	33	57	55	72	257	64	2.04971	3.38977	2.07e-05	0.00188485	Increased in CE
ENSBTAG00000015465	C7H5orf46	61	88	33	49	2896	261	16	4	4	10	9	5	152	120	116	3.97594	4.23398	2.1e-05	0.00190037	Increased in CE
ENSBTAG00000010069	EGR1	2907	2017	1320	649	6354	2041	578	697	1462	640	551	739	1122	2254	1037	1.64355	6.72624	2.13e-05	0.00191514	Increased in CE
ENSBTAG00000001945	ARG2	376	353	141	133	1005	278	126	174	110	161	139	162	160	131	260	1.60224	4.02819	2.15e-05	0.00191826	Increased in CE
ENSBTAG00000046544	SLC7A10	210	700	73	289	28	103	56	64	65	18	31	47	158	53	79	2.28457	3.18933	2.15e-05	0.00191826	Increased in CE
ENSBTAG00000013537	FER1L6	33	77	46	17	1970	78	19	16	13	20	10	3	66	41	183	3.67488	3.66624	2.17e-05	0.00191917	Increased in CE
ENSBTAG00000013577	SLC1A5	1746	1292	1025	1099	3405	1125	515	1094	1048	602	676	932	1110	942	1109	1.17137	6.24286	2.25e-05	0.00198142	Increased in CE
ENSBTAG00000000522	AHSG	1340	227	9	57	50	45	11	3	9	1	1	0	30	44	86	3.94051	2.96211	2.32e-05	0.00203337	Increased in CE
ENSBTAG00000015818	MMP1	12757	11195	554	2592	307	693	69	19	21	0	5	2	136	1466	242	4.67244	7.10504	2.4e-05	0.00209122	Increased in CE
ENSBTAG00000007932	HCK	577	601	327	477	146	451	98	161	267	137	87	90	287	280	366	1.42007	4.19136	2.46e-05	0.00213022	Increased in CE
ENSBTAG00000003312	CHST15	739	1018	468	495	608	445	202	494	534	495	214	265	434	375	400	1.08044	4.91865	2.56e-05	0.0022002	Increased in CE
ENSBTAG00000009863	BHLHE40	3196	1889	1324	1328	7888	1952	684	906	1498	781	716	688	1914	1704	2254	1.58424	6.96295	2.65e-05	0.00226136	Increased in CE
ENSBTAG00000032821	SCEL	17	99	25	4	666	35	14	10	51	39	5	3	9	39	23	3.23028	2.31617	2.72e-05	0.00231467	Increased in CE
ENSBTAG00000037651	S100A2	3336	3651	1809	1388	14831	2197	874	580	1047	2121	382	211	1671	1946	3544	2.15201	7.47732	2.74e-05	0.00231625	Increased in CE
ENSBTAG00000011021	CES1	60	78	22	2	6605	20	26	24	27	6	12	9	37	17	395	4.76786	5.22449	2.8e-05	0.00235721	Increased in CE
ENSBTAG00000009493	BCL3	1672	1006	686	398	2711	1075	294	432	807	665	368	331	906	605	986	1.38788	5.77495	2.88e-05	0.00240967	Increased in CE
ENSBTAG00000000793	LAMC2	1076	1737	756	453	1982	958	138	550	449	346	223	145	881	857	808	1.6119	5.62014	3.04e-05	0.00251361	Increased in CE
ENSBTAG00000037768		16862	12321	2205	1478	305	1076	137	69	161	12	72	14	467	2408	1362	3.69259	7.42175	3.04e-05	0.00251361	Increased in CE
ENSBTAG00000007164	FGFR3	47	30	68	34	2419	130	30	132	109	115	42	18	116	42	88	3.08292	4.03222	3.11e-05	0.00256003	Increased in CE
ENSBTAG00000006364	C1orf85	1545	1298	1178	1161	1674	1321	724	1152	1112	929	873	716	1255	971	919	0.774481	6.12863	3.22e-05	0.00263168	Increased in CE
ENSBTAG00000013364	LIPM	29	13	12	5	314	26	6	19	7	11	6	2	13	15	31	2.8926	1.25193	3.31e-05	0.00268784	Increased in CE
ENSBTAG00000047727	NUAK2	90	169	104	112	209	98	29	53	70	48	32	9	107	60	71	1.6569	2.46328	3.33e-05	0.00268921	Increased in CE
ENSBTAG00000001562	NFE2	199	393	18	29	291	142	23	7	16	20	15	24	36	66	147	2.56288	2.7021	3.41e-05	0.00274572	Increased in CE
ENSBTAG00000005810	PDZK1	123	62	269	117	79	125	1999	268	432	2412	257	229	127	124	2057	-2.54352	5.02825	3.45e-05	0.00275634	Increased in HC
ENSBTAG00000031476	DLL1	696	404	505	276	853	423	175	363	410	345	191	109	338	346	373	1.13685	4.58938	3.56e-05	0.00282915	Increased in CE
ENSBTAG00000016291	RHOV	14	16	12	11	527	23	12	15	17	13	21	10	21	11	34	2.98456	1.85638	3.77e-05	0.00298618	Increased in CE
ENSBTAG00000019554	FBP2	242	154	117	70	511	89	31	75	87	119	21	14	102	92	90	1.88102	2.97944	3.81e-05	0.00300055	Increased in CE
ENSBTAG00000040005	FXYD3	46	77	67	26	2926	99	64	62	48	43	53	31	99	29	296	3.2322	4.27156	3.85e-05	0.00300249	Increased in CE
ENSBTAG00000047879	KCNA3	104	285	212	169	13	84	15	42	65	30	17	22	106	61	43	2.03433	2.47598	3.85e-05	0.00300249	Increased in CE
ENSBTAG00000031851	SELPLG	636	1513	641	453	137	900	169	240	407	227	181	201	582	398	394	1.49667	4.91818	3.98e-05	0.00307846	Increased in CE
ENSBTAG00000048268		665	1960	608	886	239	578	294	171	306	222	465	188	517	530	348	1.58508	5.15815	4e-05	0.00307846	Increased in CE
ENSBTAG00000048135		77511	138561	58339	57944	2512	36485	9864	3438	11958	9434	5976	5855	46749	32335	16816	2.26708	11.1569	4.01e-05	0.00307846	Increased in CE
ENSBTAG00000020582	PRSS22	71	129	47	19	4469	270	56	64	64	60	42	28	135	82	482	3.39684	4.87426	4.05e-05	0.00309322	Increased in CE
ENSBTAG00000019250	BTK	324	774	466	395	55	207	75	148	150	118	99	71	267	206	199	1.65338	3.94954	4.07e-05	0.0030939	Increased in CE
ENSBTAG00000021326	CCL20	420	454	18	52	196	182	12	6	45	10	10	2	116	31	121	2.83553	2.89386	4.17e-05	0.00315181	Increased in CE
ENSBTAG00000005250	BGN	11391	13296	11285	7034	3056	11537	4239	6312	8732	6270	4130	3413	5826	6737	5293	1.01438	8.79873	4.26e-05	0.00319879	Increased in CE
ENSBTAG00000001156	ST3GAL1	295	313	197	167	189	190	88	130	151	109	86	109	143	151	172	1.11183	3.39342	4.31e-05	0.00322186	Increased in CE
ENSBTAG00000017943	GALNT6	412	438	378	153	13711	499	255	327	637	221	153	102	485	331	1582	3.03094	6.56814	4.39e-05	0.00326536	Increased in CE
ENSBTAG00000039509	GPRC5A	396	245	148	197	826	365	76	157	210	148	89	41	322	197	88	1.62366	3.9139	4.45e-05	0.00329808	Increased in CE
ENSBTAG00000021119	TDGF1	83	5	70	34	6	29	3113	23	545	5761	9	9	27	14	5615	-5.27288	5.77552	4.51e-05	0.00332258	Increased in HC
ENSBTAG00000014149	LCN2	118	500	38	102	131	102	16	6	21	13	9	4	100	85	68	2.62159	2.61786	4.57e-05	0.00335445	Increased in CE
ENSBTAG00000034885	MGC148992	457	708	342	390	411	288	233	281	288	191	159	189	401	276	211	1.12277	4.3712	4.6e-05	0.00335577	Increased in CE
ENSBTAG00000013670	TSCOT	214	143	78	51	693	75	59	70	87	84	59	49	86	58	114	1.87224	3.09847	4.7e-05	0.00341108	Increased in CE
ENSBTAG00000003074	SLC16A6	89	132	71	49	27	29	7	15	9	15	24	7	44	31	38	1.93054	1.38517	4.72e-05	0.00341256	Increased in CE
ENSBTAG00000020736	CD40	544	483	276	208	172	329	70	118	172	139	78	87	316	183	257	1.3552	3.84034	4.79e-05	0.00344431	Increased in CE
ENSBTAG00000012737	GPR65	240	334	210	190	30	145	40	71	82	52	30	27	146	102	104	1.7007	2.94824	4.93e-05	0.00353222	Increased in CE
ENSBTAG00000011100	CTSC	6433	8285	5661	4095	6373	7658	1522	3490	5447	2850	1971	1534	5519	5307	4936	1.12897	8.20669	4.99e-05	0.00355578	Increased in CE
ENSBTAG00000018774	NUAK2	81	184	101	102	193	95	40	40	62	36	44	16	90	65	94	1.56392	2.45069	5.04e-05	0.00356923	Increased in CE
ENSBTAG00000045861	TARM1	61	96	5	12	42	33	8	5	8	5	1	3	6	23	29	2.43203	0.633862	5.06e-05	0.00356923	Increased in CE
ENSBTAG00000008672	GABRD	23	61	27	120	8	13	9	5	14	8	24	1	9	11	2	2.47838	0.663356	5.23e-05	0.00367086	Increased in CE
ENSBTAG00000012851	SGLT1	279	176	15	9	2950	180	44	3	39	101	2	4	188	26	160	3.74209	4.33982	5.34e-05	0.00373098	Increased in CE
ENSBTAG00000003667	TLN2	623	258	602	472	122	769	860	1490	1190	1236	1056	1324	1210	654	989	-1.07561	5.64612	5.39e-05	0.00375007	Increased in HC
ENSBTAG00000004630	COMP	110	173	26	154	192	82	11	97	38	24	71	34	45	30	14	1.94944	2.31261	5.45e-05	0.00377629	Increased in CE
ENSBTAG00000001535	LIPH	58	55	44	26	591	72	22	15	18	19	19	2	38	68	72	2.61145	2.37542	5.52e-05	0.00378904	Increased in CE
ENSBTAG00000013196	STK17B	473	585	383	241	1005	409	84	213	252	191	82	92	386	427	357	1.50702	4.47709	5.52e-05	0.00378904	Increased in CE
ENSBTAG00000016551		603	747	615	575	142	547	136	234	341	234	140	132	486	364	339	1.28769	4.55711	5.58e-05	0.00381217	Increased in CE
ENSBTAG00000046604	GREM1	280	487	182	127	73	112	9	134	112	84	43	11	29	133	26	2.0865	3.00694	5.63e-05	0.00381935	Increased in CE
ENSBTAG00000008006	RASGRP3	425	853	550	484	280	364	124	273	358	332	187	188	381	337	343	1.14586	4.5373	5.64e-05	0.00381935	Increased in CE
ENSBTAG00000018349	IFI30	2707	2336	2260	1399	1825	2256	897	1372	2151	1842	862	925	1896	1605	1469	0.828017	6.71854	5.77e-05	0.00388676	Increased in CE
ENSBTAG00000011043	RAC2	1646	2304	2071	1574	979	1815	589	1118	1682	1010	571	501	1689	1228	1214	0.99631	6.36576	5.82e-05	0.00390258	Increased in CE
ENSBTAG00000046548	SIAT7B	1925	2094	1353	1275	1129	1296	672	1052	1106	1140	926	863	1494	944	976	0.842401	6.25137	5.87e-05	0.00392234	Increased in CE
ENSBTAG00000012119	PTPRZ1	66	154	122	62	2907	162	35	78	97	41	65	31	229	226	208	2.81707	4.42523	5.91e-05	0.00392688	Increased in CE
ENSBTAG00000018948	HIF3A	15	6	86	21	12	15	1620	85	123	192	47	54	23	20	1022	-3.67671	3.73616	5.97e-05	0.00393717	Increased in HC
ENSBTAG00000048271	MICAL3	1730	605	1226	791	408	2118	3478	1767	3515	2094	2228	3513	1869	2828	3123	-1.14165	6.94501	5.97e-05	0.00393717	Increased in HC
ENSBTAG00000008719	PRKCD	780	1116	775	638	1888	710	316	640	631	794	330	326	752	603	858	1.12293	5.56494	6.03e-05	0.00395544	Increased in CE
ENSBTAG00000003151	DNAJB11	2267	2634	1307	1575	1092	1474	1030	1241	933	1393	774	805	1472	1035	1466	0.907682	6.42112	6.22e-05	0.00406606	Increased in CE
ENSBTAG00000008428	UPP1	266	357	73	45	128	221	38	79	63	57	38	36	93	135	99	1.65094	2.89054	6.39e-05	0.00415411	Increased in CE
ENSBTAG00000004556	SLC2A3	2862	3129	948	881	1646	1531	811	1075	1215	906	529	677	1134	990	1996	1.14067	6.41442	6.56e-05	0.00425137	Increased in CE
ENSBTAG00000006125	PLK3	500	298	270	183	336	244	110	140	234	223	107	111	203	220	232	1.06356	3.82063	6.6e-05	0.00425293	Increased in CE
ENSBTAG00000016149	C9	48	22	7	7	4582	100	10	2	2	1	4	5	136	99	95	4.79738	4.70162	6.71e-05	0.00430581	Increased in CE
ENSBTAG00000023832	ADAM8	294	418	283	94	250	223	67	131	130	76	73	104	151	221	173	1.33913	3.51651	6.78e-05	0.00433204	Increased in CE
ENSBTAG00000014972	PTGER4	824	510	632	523	840	494	252	427	484	351	428	475	395	437	413	0.889972	4.97154	6.87e-05	0.00437245	Increased in CE
ENSBTAG00000025642	RYR3	66	29	18	83	26	90	380	323	50	18	556	691	136	462	201	-2.50313	3.71738	6.96e-05	0.00441488	Increased in HC
ENSBTAG00000037778	CXCL3	1239	647	292	310	2062	407	108	194	283	202	92	105	439	502	777	1.81912	5.05444	7.05e-05	0.00444883	Increased in CE
ENSBTAG00000001009	HCLS1	998	1092	994	963	207	1053	292	378	614	361	201	215	780	687	540	1.22696	5.27894	7.22e-05	0.00453536	Increased in CE
ENSBTAG00000013569	CD38	113	206	98	85	279	93	13	16	42	17	24	18	128	85	76	1.99242	2.53242	7.31e-05	0.00457332	Increased in CE
ENSBTAG00000033107	OSMR	1990	1767	904	527	1510	1205	408	828	1087	739	414	491	934	1095	1005	1.05654	5.95128	7.52e-05	0.00468645	Increased in CE
ENSBTAG00000004995	C1GALT1	365	351	212	194	2990	556	136	289	210	219	107	192	342	411	513	1.93932	4.99381	7.63e-05	0.00470302	Increased in CE
ENSBTAG00000009214	ETS2	1232	1050	1134	509	4164	1266	326	713	968	842	246	319	1002	1071	1061	1.46758	6.08702	7.64e-05	0.00470302	Increased in CE
ENSBTAG00000000898	F2RL2	1303	852	602	532	535	725	292	657	388	322	280	295	642	697	503	0.986878	5.15082	7.63e-05	0.00470302	Increased in CE
ENSBTAG00000002947	LY9	319	694	698	429	63	333	86	159	272	149	108	65	315	239	227	1.53189	4.13781	7.67e-05	0.00470302	Increased in CE
ENSBTAG00000018059	CD80	42	99	59	43	228	57	13	31	31	16	12	12	52	50	64	1.88778	1.85622	7.82e-05	0.00477742	Increased in CE
ENSBTAG00000004558	MGC165862	571	510	359	197	4452	413	279	396	404	447	195	141	438	249	770	2.00219	5.47302	7.96e-05	0.0048388	Increased in CE
ENSBTAG00000011803	MYHC-EMBRYONIC	8	8	4	10	2	9	45	42	11	8	82	104	14	27	39	-2.45584	0.862682	7.99e-05	0.0048388	Increased in HC
ENSBTAG00000021485	C1orf54	908	810	747	633	627	941	402	639	677	717	392	362	677	615	628	0.717372	5.31917	8.24e-05	0.00494991	Increased in CE
ENSBTAG00000014237	CYTH4	579	1089	421	438	178	469	144	220	332	178	157	112	405	310	458	1.3715	4.55172	8.23e-05	0.00494991	Increased in CE
ENSBTAG00000018073	TSPO	3127	2836	2203	1632	4988	2743	1099	1396	2209	2037	1347	851	2441	1984	2529	1.03393	7.13032	8.28e-05	0.00495595	Increased in CE
ENSBTAG00000012482	CDCP1	742	634	230	187	1416	527	158	383	318	430	122	128	391	266	460	1.45282	4.76604	8.36e-05	0.00498554	Increased in CE
ENSBTAG00000005978	PIK3R5	283	536	332	342	106	206	65	105	175	102	75	68	251	210	195	1.44402	3.71247	8.43e-05	0.00500233	Increased in CE
ENSBTAG00000008556	POU2F2	74	110	63	78	26	43	17	13	41	29	14	13	50	29	41	1.57687	1.48789	8.48e-05	0.00501719	Increased in CE
ENSBTAG00000016165	KRT7	2958	1642	1691	1284	11326	3279	622	2284	2068	1499	942	719	1905	1694	2886	1.56622	7.306	8.56e-05	0.00504017	Increased in CE
ENSBTAG00000045862	FERMT3	311	409	306	258	95	252	49	121	188	113	84	69	228	162	182	1.32329	3.57114	8.65e-05	0.00507423	Increased in CE
ENSBTAG00000004780	CDKL1	15	6	27	17	4	29	115	56	72	43	28	84	30	36	100	-1.7935	1.44216	8.96e-05	0.00523588	Increased in HC
ENSBTAG00000031441	FXYD5	2720	2631	2619	2092	1687	1969	1179	1897	2327	1796	1477	1048	1904	1409	1543	0.76813	6.86513	9.08e-05	0.00528416	Increased in CE
ENSBTAG00000021435	MAFF	1048	531	398	178	602	391	167	112	334	177	88	82	334	356	454	1.42365	4.44594	9.44e-05	0.00542494	Increased in CE
ENSBTAG00000021672	RGS1	396	607	210	256	173	371	55	84	154	98	47	45	259	294	210	1.58834	3.80288	9.46e-05	0.00542494	Increased in CE
ENSBTAG00000003544	S1PR5	64	61	118	76	558	79	30	72	74	98	33	30	58	74	66	1.83296	2.72527	9.41e-05	0.00542494	Increased in CE
ENSBTAG00000010368	TPST2	1388	2005	1570	1404	1154	1176	820	902	1470	1371	593	688	1285	893	1097	0.832216	6.21031	9.42e-05	0.00542494	Increased in CE
ENSBTAG00000021842	FCGR2	141	80	93	45	912	110	44	80	126	67	57	65	91	61	102	1.97461	3.22138	9.51e-05	0.00543161	Increased in CE
ENSBTAG00000003297	OASL	74	84	79	47	32	93	29	18	50	39	8	22	50	18	38	1.42541	1.53457	9.56e-05	0.00543995	Increased in CE
ENSBTAG00000015810	PLET1	2954	412	137	361	69	36	8	8	53	5	20	4	269	178	127	3.25683	4.23213	9.68e-05	0.0054841	Increased in CE
ENSBTAG00000009354	EVI2A	274	695	343	418	75	278	136	135	235	122	99	68	242	223	184	1.44572	3.93182	9.86e-05	0.00556617	Increased in CE
ENSBTAG00000023179	TRIB1	2162	1917	1843	1211	2582	1691	514	850	1601	816	403	315	1808	1433	1594	1.18807	6.43087	0.000100591	0.00565728	Increased in CE
ENSBTAG00000012280	PGLYRP2	112	44	40	33	40	74	12	30	44	30	13	12	37	23	33	1.36415	1.28242	0.000101857	0.00570706	Increased in CE
ENSBTAG00000020801	FAM49B	908	887	716	662	1108	920	444	773	673	551	398	474	708	696	818	0.785036	5.47552	0.000102957	0.00572578	Increased in CE
ENSBTAG00000039504		143	173	73	138	12037	710	172	23	23	26	39	31	699	558	483	3.71133	6.25123	0.000102884	0.00572578	Increased in CE
ENSBTAG00000002936	PRRX2	1137	825	688	477	760	648	305	445	768	668	415	330	587	480	577	0.842972	5.22737	0.000104163	0.00574641	Increased in CE
ENSBTAG00000021709	SPI1	749	703	551	576	191	605	146	247	451	235	185	216	510	361	441	1.11916	4.67466	0.00010448	0.00574641	Increased in CE
ENSBTAG00000040580		46	29	44	64	355	44	44	1	6	0	3	1	39	8	28	3.06444	1.73962	0.00010392	0.00574641	Increased in CE
ENSBTAG00000023283	AMICA1	671	723	737	368	325	823	227	230	560	295	190	136	409	499	512	1.08498	4.77944	0.000105529	0.00578284	Increased in CE
ENSBTAG00000019428	CCR1	708	1044	466	239	265	518	104	197	332	126	100	101	238	381	596	1.48035	4.51443	0.000112266	0.00612546	Increased in CE
ENSBTAG00000001864	NR4A3	234	68	22	30	14	79	6	5	10	4	4	15	23	29	57	2.27386	1.34184	0.0001126	0.00612546	Increased in CE
ENSBTAG00000017593	TREM1	177	258	32	19	59	51	7	7	11	7	1	5	8	31	106	2.68189	1.80322	0.000113907	0.00617409	Increased in CE
ENSBTAG00000046248	ARPC1B	3124	3133	2982	2317	2969	3194	1131	2053	3072	2332	1378	1133	2700	2224	2492	0.81152	7.2151	0.000115108	0.00621668	Increased in CE
ENSBTAG00000002623	SAMSN1	868	903	581	540	155	556	139	256	379	229	130	91	328	428	609	1.35757	4.68576	0.000118461	0.00635189	Increased in CE
ENSBTAG00000034372		880	1503	252	237	38095	1802	290	75	28	40	84	158	782	292	4548	3.88055	7.92786	0.000118264	0.00635189	Increased in CE
ENSBTAG00000011954	SEC11C	1631	2640	1193	1694	1494	1306	925	991	1136	1435	693	512	1485	1049	1521	0.959106	6.37854	0.000121477	0.00649032	Increased in CE
ENSBTAG00000002103	PLCG2	303	621	361	361	83	240	85	222	168	134	100	80	282	169	209	1.36319	3.86738	0.000122072	0.00649891	Increased in CE
ENSBTAG00000014823	TXNDC11	2040	2503	2041	1729	2034	1479	1087	1380	1411	1955	1139	1118	1611	1312	1677	0.782338	6.67696	0.000124933	0.00662768	Increased in CE
ENSBTAG00000038584	OLFM1	89	51	59	33	356	50	13	46	51	33	16	14	49	43	73	1.90415	2.10976	0.000128612	0.0067961	Increased in CE
ENSBTAG00000006223	THEMIS2	182	307	146	155	72	134	39	44	66	33	51	29	135	107	127	1.54347	2.81842	0.000129017	0.0067961	Increased in CE
ENSBTAG00000047972	C1orf106	36	28	20	11	183	23	5	11	11	21	11	11	25	22	23	2.06101	1.01378	0.000130696	0.00686041	Increased in CE
ENSBTAG00000027051	PTAFR	1008	1012	598	355	576	747	249	350	565	276	167	189	491	524	803	1.12604	5.0321	0.000132665	0.00689119	Increased in CE
ENSBTAG00000011446	SEMA7A	1283	851	454	263	2085	766	113	203	247	306	137	164	480	976	688	1.67837	5.28017	0.000132582	0.00689119	Increased in CE
ENSBTAG00000021059	TNMD	19	7	50	60	0	47	179	243	243	995	67	19	139	57	339	-2.73813	3.15913	0.000132501	0.00689119	Increased in HC
ENSBTAG00000017369	MAMDC2	226	149	331	115	42	747	1477	375	1121	1300	312	582	855	525	1611	-1.64092	5.21645	0.000133169	0.00689345	Increased in HC
ENSBTAG00000010688	CSTA	70	85	15	18	241	4	16	0	4	2	1	0	6	21	40	3.25033	1.30788	0.00013424	0.00692492	Increased in CE
ENSBTAG00000010427	RASSF5	920	918	789	710	1921	750	412	480	626	463	663	626	659	745	731	1.01991	5.61548	0.000136907	0.00703826	Increased in CE
ENSBTAG00000007828	SLA	664	712	511	469	186	595	161	215	373	213	128	135	413	458	399	1.18116	4.54719	0.000137449	0.0070419	Increased in CE
ENSBTAG00000047363		99	105	50	42	211	78	15	7	11	0	11	1	77	23	51	2.47784	1.81341	0.000138162	0.00705426	Increased in CE
ENSBTAG00000030599	SMOC1	140	21	18	64	3	97	1658	95	51	121	439	989	54	223	394	-3.00877	4.21259	0.00013959	0.00710297	Increased in HC
ENSBTAG00000017863	SRGN	5804	5340	3007	2144	2026	3972	1192	1294	2329	1773	1184	758	2845	2880	3846	1.15068	7.38236	0.000140643	0.00710819	Increased in CE
ENSBTAG00000014466	VTCN1	76	77	19	8	145	40	3	0	6	3	3	0	28	41	6	2.89432	1.06931	0.000140431	0.00710819	Increased in CE
ENSBTAG00000007927	SLAMF1	144	296	261	346	12	76	53	42	91	45	78	25	108	80	62	1.83644	2.92419	0.000142558	0.00718069	Increased in CE
ENSBTAG00000004826	ACP5	2896	4423	4992	1778	2948	3222	896	1427	2899	1981	1095	639	2593	1801	3869	1.12818	7.27009	0.000143227	0.00719021	Increased in CE
ENSBTAG00000006846	LGALS9	3010	2432	2969	1772	3119	2631	1043	1845	3260	2006	1132	821	2325	1678	1961	0.863977	7.02915	0.000144047	0.00720715	Increased in CE
ENSBTAG00000037533		4969	4901	2201	1826	527	4393	1420	1122	1796	1335	1263	930	2320	1472	2307	1.23478	7.08447	0.000144596	0.00721054	Increased in CE
ENSBTAG00000039426	DPEP2	46	231	101	103	8	32	18	18	25	39	16	4	65	29	28	2.08459	1.78674	0.00015087	0.00749841	Increased in CE
ENSBTAG00000019076		22	26	36	22	832	33	8	47	50	46	22	10	52	44	48	2.64975	2.60891	0.000153486	0.00760314	Increased in CE
ENSBTAG00000013863	DUSP1	3210	1963	1911	1279	13025	1955	1336	1357	1917	2141	840	900	2160	2477	2424	1.5487	7.4135	0.000155324	0.0076235	Increased in CE
ENSBTAG00000014400	E2F2	57	63	33	27	17	43	9	25	18	10	11	10	24	25	26	1.45035	0.808241	0.000154676	0.0076235	Increased in CE
ENSBTAG00000008401	PFKFB3	1164	1701	725	545	2499	1017	353	425	1052	566	194	254	845	1015	1037	1.37516	5.84483	0.000155426	0.0076235	Increased in CE
ENSBTAG00000046158	CFB	9877	6444	2752	2861	92707	7038	1976	1389	2084	1320	1240	1072	7987	5240	18010	2.63653	9.56975	0.000156334	0.007643	Increased in CE
ENSBTAG00000046144	DEFB7	26	25	6	15	167	27	1	2	2	0	1	0	24	14	18	3.0669	0.635591	0.000159796	0.0077868	Increased in CE
ENSBTAG00000017420	ZMAT4	117	71	39	12	10	48	1	2	3	1	2	0	11	44	5	2.82031	0.700982	0.000160493	0.00779536	Increased in CE
ENSBTAG00000009064	CSF2RB	512	659	245	152	148	291	45	68	162	79	67	47	182	202	363	1.6223	3.77631	0.000161751	0.00783106	Increased in CE
ENSBTAG00000009848	GPR171	191	865	160	173	58	171	54	50	83	51	53	26	171	194	153	1.9326	3.47731	0.000163642	0.00789706	Increased in CE
ENSBTAG00000006716	PTGS1	1421	900	256	124	202	268	126	90	243	159	250	126	274	335	191	1.59648	4.3931	0.000165019	0.0079379	Increased in CE
ENSBTAG00000005078	UCHL1	126	140	126	161	42	2907	133	159	175	121	145	132	134	114	106	2.11034	4.19154	0.000167722	0.00804207	Increased in CE
ENSBTAG00000008182	FOSB	136	85	112	47	1635	65	41	58	74	63	21	34	100	238	145	2.44672	3.7357	0.000171974	0.00821959	Increased in CE
ENSBTAG00000015345	BNIPL	9	12	17	7	488	17	22	13	21	36	12	20	9	15	17	2.76387	1.76508	0.00017389	0.00827887	Increased in CE
ENSBTAG00000019200	BPIFB2	38	53	10	2	424	11	18	0	2	1	2	1	3	7	54	3.64269	1.59414	0.000177624	0.00827887	Increased in CE
ENSBTAG00000048029	MMP1	8372	11829	534	1589	76	466	62	17	19	0	6	2	88	1714	194	4.32279	6.88593	0.000175591	0.00827887	Increased in CE
ENSBTAG00000005305	NTS	349	146	170	372	21232	101	486	733	548	285	212	501	405	30	1664	3.30336	7.0713	0.000177642	0.00827887	Increased in CE
ENSBTAG00000004059	SOAT1	1187	1039	930	769	1552	1175	589	1007	991	836	674	622	883	793	945	0.724655	5.85455	0.000176545	0.00827887	Increased in CE
ENSBTAG00000017007	TRIB3	56	74	78	66	60	43	18	21	46	25	21	17	58	31	41	1.32019	1.50813	0.00017595	0.00827887	Increased in CE
ENSBTAG00000047377		29	60	24	39	5	14	4	4	15	3	10	2	22	7	12	2.01298	0.227464	0.000174896	0.00827887	Increased in CE
ENSBTAG00000008274		1075	2925	892	318	128909	2852	745	383	492	490	460	548	2187	1643	15741	3.7265	9.63617	0.000176559	0.00827887	Increased in CE
ENSBTAG00000020172	DENND2D	283	674	394	291	679	343	86	123	212	217	82	68	348	325	460	1.43265	4.30602	0.000179937	0.00830819	Increased in CE
ENSBTAG00000001066	PILRA	254	306	265	242	53	259	74	133	150	121	65	63	171	124	175	1.22004	3.35205	0.000179282	0.00830819	Increased in CE
ENSBTAG00000018481		10	6	12	9	15	13	114	77	27	124	19	15	17	8	207	-2.3266	1.4161	0.000179699	0.00830819	Increased in HC
ENSBTAG00000004905	KRT19	2610	2918	2118	1659	25597	3424	1501	2317	3277	3094	1130	955	2822	2447	4571	1.8257	8.08043	0.000181926	0.0083485	Increased in CE
ENSBTAG00000047250	SPTSSB	229	283	134	86	1259	247	35	7	14	9	16	25	169	183	249	2.62249	3.75994	0.000181432	0.0083485	Increased in CE
ENSBTAG00000033365	C9H6orf186	78	28	104	59	28	55	219	176	188	199	74	129	169	82	234	-1.27433	2.83678	0.000185063	0.00838951	Increased in HC
ENSBTAG00000004270	FCER2	61	185	257	243	4	32	30	22	19	22	28	20	37	103	33	2.16322	2.28997	0.000184736	0.00838951	Increased in CE
ENSBTAG00000001687	STC1	6303	2751	1186	914	393	1650	169	397	868	477	231	151	692	2486	475	1.91756	6.29813	0.000184575	0.00838951	Increased in CE
ENSBTAG00000047107	TNIP3	41	36	8	18	52	27	3	5	3	2	2	1	28	4	24	2.2434	0.237899	0.00018386	0.00838951	Increased in CE
ENSBTAG00000008248	DMD	219	111	284	233	88	360	793	582	594	335	387	471	406	365	596	-1.06404	4.52421	0.000188651	0.00852635	Increased in HC
ENSBTAG00000037644		67	19	51	16	4	66	2	5	2	3	10	5	32	13	7	2.12551	0.409781	0.000191354	0.00862246	Increased in CE
ENSBTAG00000046257	GIMAP4	806	1189	1286	740	199	840	262	371	677	306	187	186	703	657	557	1.22967	5.21511	0.000191943	0.00862302	Increased in CE
ENSBTAG00000031998	CXCL16	3348	2154	2286	1421	2437	2782	948	1679	2524	1640	831	854	2286	1690	2100	0.838375	6.87421	0.000193532	0.00866839	Increased in CE
ENSBTAG00000020620		475	299	245	470	30	821	3723	820	1551	468	1363	1932	729	767	2272	-1.85688	6.00843	0.000194565	0.00868861	Increased in HC
ENSBTAG00000020872	C5AR1	332	491	176	102	150	261	55	124	184	83	52	79	134	144	247	1.3665	3.46438	0.000195181	0.00869018	Increased in CE
ENSBTAG00000000277	IL18	379	235	351	236	976	275	177	265	365	180	172	148	265	228	231	1.17678	4.25421	0.000195798	0.00869178	Increased in CE
ENSBTAG00000020848	PIK3CG	225	515	294	320	51	195	57	82	139	78	73	54	245	154	164	1.52247	3.51731	0.000203068	0.00898786	Increased in CE
ENSBTAG00000019432	ICAM2	217	349	230	335	141	205	63	113	189	109	92	63	229	157	176	1.21837	3.50588	0.000204806	0.00903803	Increased in CE
ENSBTAG00000043951	IMPA2	262	295	305	165	792	247	114	146	330	221	107	100	241	194	208	1.25242	3.99103	0.000207655	0.00911158	Increased in CE
ENSBTAG00000014191	QSOX1	9587	8298	7036	5336	74858	10547	5074	7036	7564	7880	5041	4737	9923	8238	14884	1.70829	9.69959	0.00020769	0.00911158	Increased in CE
ENSBTAG00000048048		185	357	154	192	65	127	70	45	103	61	54	63	155	104	109	1.39444	3.00323	0.000213215	0.00932661	Increased in CE
ENSBTAG00000045767	LAT2	378	606	403	341	99	322	118	192	241	173	126	75	277	247	265	1.21221	4.02287	0.000213848	0.00932703	Increased in CE
ENSBTAG00000018773	RND1	297	187	69	99	350	91	49	154	41	71	47	35	69	89	170	1.52926	2.96245	0.000215794	0.00938452	Increased in CE
ENSBTAG00000008864	MD2	831	696	886	702	893	760	508	706	852	630	538	431	583	526	647	0.667166	5.39093	0.000222376	0.00964274	Increased in CE
ENSBTAG00000016627	WASF1	71	40	70	81	21	95	249	145	185	70	228	413	182	125	173	-1.52591	3.14354	0.000223701	0.00967217	Increased in HC
ENSBTAG00000040490	CCDC3	646	441	923	906	359	873	2211	1788	1701	2149	1066	942	2028	584	1891	-0.97487	6.1717	0.000224976	0.00969925	Increased in HC
ENSBTAG00000026278	CLDN4	962	447	713	372	8393	994	256	524	991	649	313	155	1168	861	1016	2.01889	6.32631	0.000225832	0.00970818	Increased in CE
ENSBTAG00000008573	ZFP36	2259	2342	977	892	5730	1748	767	586	1039	1018	505	609	1082	1286	3067	1.43977	6.69114	0.000228517	0.00979544	Increased in CE
ENSBTAG00000015046	MST1R	227	261	255	77	771	214	54	126	222	177	62	31	152	195	179	1.55754	3.69052	0.000230767	0.00986363	Increased in CE
ENSBTAG00000002192	C14H8orf46	88	16	26	26	1	53	743	44	149	31	137	126	66	226	312	-2.53173	3.06997	0.000232865	0.00986871	Increased in HC
ENSBTAG00000013586	CCR2	67	358	68	114	13	49	25	38	69	28	27	32	53	54	44	1.85856	2.24087	0.000232536	0.00986871	Increased in CE
ENSBTAG00000021145	MAP4K1	456	606	427	321	39	351	80	132	197	149	105	91	307	234	198	1.411	3.95863	0.000231847	0.00986871	Increased in CE
ENSBTAG00000015874	CASP3	973	1132	758	780	1202	817	578	736	652	779	490	486	707	886	784	0.779504	5.62262	0.000235052	0.00993325	Increased in CE
ENSBTAG00000034985	PHLDA1	1486	886	631	550	428	890	142	483	425	577	252	285	751	664	627	1.03956	5.20637	0.000246122	0.0103718	Increased in CE
ENSBTAG00000006466	CD53	2307	2569	2240	1595	492	1963	435	712	1148	559	368	429	1460	1416	2000	1.24572	6.34409	0.000253321	0.0106391	Increased in CE
ENSBTAG00000014465	SERPINE1	1744	1411	785	425	238	835	490	548	532	318	280	324	438	509	906	1.14595	5.33178	0.000253887	0.0106391	Increased in CE
ENSBTAG00000048122	CFD	1839	2139	1716	1109	1757	1759	923	803	2236	1246	906	740	1366	1201	1230	0.821721	6.44008	0.000262057	0.0109507	Increased in CE
ENSBTAG00000015520	SLC11A1	168	271	635	59	27	155	26	86	169	70	41	20	47	104	118	1.77849	3.03192	0.000264388	0.0110174	Increased in CE
ENSBTAG00000018119	AOAH	317	272	104	188	46	206	57	79	158	83	41	29	148	72	119	1.40369	3.00388	0.00026987	0.0111526	Increased in CE
ENSBTAG00000039163	HIST1H1D	93	136	126	171	1122	105	92	163	95	139	76	115	133	111	141	1.72138	3.66997	0.0002698	0.0111526	Increased in CE
ENSBTAG00000038154	HSH2D	184	350	123	114	101	124	25	21	49	45	27	21	125	90	178	1.71166	2.78136	0.000269057	0.0111526	Increased in CE
ENSBTAG00000007259	ELFN2	107	305	62	121	15	40	14	22	55	11	34	63	57	35	31	1.93848	2.14889	0.000271213	0.0111773	Increased in CE
ENSBTAG00000008143	STK17A	917	830	767	581	1093	793	494	482	744	587	322	401	783	672	762	0.794478	5.40595	0.000272987	0.0111887	Increased in CE
ENSBTAG00000018530	TUBA8	298	29	104	157	23	103	271	229	212	575	682	1747	235	323	240	-2.04434	4.42941	0.000272569	0.0111887	Increased in HC
ENSBTAG00000038067	MT1A	1263	289	83	105	26	60	39	90	187	114	33	15	45	53	158	2.12086	3.35661	0.00027898	0.0114031	Increased in CE
ENSBTAG00000005146		2234	1836	2302	1787	2838	2249	927	1829	2350	2316	760	1048	1887	978	2009	0.808962	6.79881	0.000280153	0.0114198	Increased in CE
ENSBTAG00000045578	AGR3	89	57	21	9	1171	56	24	6	4	71	7	6	42	72	129	3.02216	3.06665	0.000281998	0.0114328	Increased in CE
ENSBTAG00000006194	FOSL1	80	37	15	12	100	40	2	3	10	6	4	5	43	26	17	2.14122	0.84377	0.000281759	0.0114328	Increased in CE
ENSBTAG00000002188	C16orf89	8	3	32	11	910	1	4	26	27	21	34	13	18	5	50	3.34202	2.49999	0.00028673	0.0115932	Increased in CE
ENSBTAG00000007958	TNS4	975	540	152	234	2436	550	103	64	107	132	30	24	601	595	336	2.22216	4.94265	0.000291721	0.0117632	Increased in CE
ENSBTAG00000017425	GJB2	297	246	168	138	1909	382	50	56	108	61	60	31	478	222	338	2.13184	4.35748	0.000295596	0.0118239	Increased in CE
ENSBTAG00000000962	STAP1	67	174	102	101	23	38	17	27	24	20	15	14	81	33	65	1.70641	1.82184	0.000294736	0.0118239	Increased in CE
ENSBTAG00000015061		205	102	15	49	13	6	10	4	6	16	0	2	33	5	42	2.59428	1.15571	0.000294966	0.0118239	Increased in CE
ENSBTAG00000015363	CDC42SE1	3340	2623	2915	2067	3801	2571	1542	2558	2539	2678	1263	1508	2251	2410	2572	0.718648	7.23084	0.000296811	0.0118408	Increased in CE
ENSBTAG00000037457	MBD2	2697	2053	1751	1566	2674	1905	1356	1631	1953	1766	989	1218	1622	1653	1917	0.70977	6.7849	0.000298286	0.011868	Increased in CE
ENSBTAG00000008275	GREB1L	200	57	127	138	17	133	875	392	191	117	254	809	158	284	597	-1.77736	4.13865	0.000299944	0.0118969	Increased in HC
ENSBTAG00000020559	STMND1	45	17	52	26	11	33	108	91	89	62	82	80	99	45	91	-1.28572	1.92169	0.000300604	0.0118969	Increased in HC
ENSBTAG00000013368	ANKRD22	194	171	82	84	1156	212	78	121	86	141	33	27	151	175	227	1.87701	3.70833	0.000302449	0.0119383	Increased in CE
ENSBTAG00000002136	FCHO1	68	129	132	65	57	91	36	32	55	47	26	19	66	80	43	1.27556	2.01631	0.000307694	0.0120884	Increased in CE
ENSBTAG00000008299	IL20RB	82	71	167	112	1031	182	66	161	146	87	98	40	130	129	88	1.77058	3.52775	0.000307866	0.0120884	Increased in CE
ENSBTAG00000012228	SEMA4A	818	1502	1289	931	1393	1078	441	831	1120	1096	447	246	1118	728	908	0.949027	5.85654	0.000309095	0.0121049	Increased in CE
ENSBTAG00000019761	MANBA	547	634	622	521	865	557	489	476	479	549	315	278	412	492	522	0.782616	5.01886	0.000311137	0.0121244	Increased in CE
ENSBTAG00000002041	SASH3	855	1341	927	695	133	734	217	259	535	320	186	191	692	628	473	1.29008	5.10458	0.000311214	0.0121244	Increased in CE
ENSBTAG00000048125	ENTPD2	376	311	305	208	1887	442	180	222	197	262	186	98	389	314	537	1.51583	4.69187	0.000312635	0.0121481	Increased in CE
ENSBTAG00000002821	CILP	332	130	226	223	22	317	2255	520	400	237	1109	892	244	493	826	-1.85777	5.08821	0.000314533	0.0121587	Increased in HC
ENSBTAG00000011921	TIGIT	35	126	44	47	5	33	1	10	12	9	10	7	46	16	22	2.06218	0.946196	0.000313868	0.0121587	Increased in CE
ENSBTAG00000046813		283	381	151	251	111	190	38	45	138	83	170	60	157	116	137	1.3848	3.32632	0.000317173	0.0122291	Increased in CE
ENSBTAG00000002531	ARHGAP10	1910	1072	2319	1049	561	2022	6496	1645	5679	3778	2359	2700	2224	2387	5650	-1.14058	7.35113	0.000318779	0.0122595	Increased in HC
ENSBTAG00000033748	IL18RAP	63	73	16	45	16	48	6	13	27	10	6	10	37	21	27	1.62026	0.886513	0.000322752	0.0123804	Increased in CE
ENSBTAG00000011358	IER3	3578	1472	1488	1378	7164	2081	951	899	1381	796	1216	974	1835	2716	1851	1.30414	7.00273	0.000324552	0.0124176	Increased in CE
ENSBTAG00000004767	SYK	284	444	343	315	136	282	77	150	229	130	74	54	294	208	223	1.22492	3.76665	0.000326771	0.0124706	Increased in CE
ENSBTAG00000002934	GPR115	26	31	43	47	647	29	4	5	15	5	9	1	58	94	24	2.92554	2.30601	0.000329821	0.012555	Increased in CE
ENSBTAG00000002929	IRF4	227	645	391	284	13	90	23	20	41	12	101	12	253	74	67	2.31502	3.34952	0.000331324	0.0125802	Increased in CE
ENSBTAG00000002097	TMC5	153	164	117	109	4400	288	103	160	123	127	195	156	335	349	517	2.35423	5.10756	0.000333855	0.0126442	Increased in CE
ENSBTAG00000005390	GMFG	925	1072	1020	790	274	769	439	470	748	457	392	265	702	596	563	0.90788	5.29362	0.000336877	0.0127265	Increased in CE
ENSBTAG00000013465	NXPE3	847	427	652	636	289	947	1971	1112	1303	1557	1307	1309	858	776	1637	-0.893138	5.95478	0.00033839	0.0127514	Increased in HC
ENSBTAG00000020413	APBA2	11	3	1	4	0	11	16	28	29	4	30	85	7	42	16	-2.43156	0.349779	0.000341481	0.0128	Increased in HC
ENSBTAG00000012419	BCL2L15	445	761	146	178	164	195	29	18	28	33	30	21	291	123	264	2.11224	3.59761	0.000342221	0.0128	Increased in CE
ENSBTAG00000010948	CLIC2	831	663	538	502	467	589	340	499	690	418	281	260	496	425	460	0.750085	4.93289	0.000342246	0.0128	Increased in CE
ENSBTAG00000000735	BCL2A1	504	445	299	272	612	535	81	83	181	95	61	65	327	300	580	1.47702	4.2247	0.000352846	0.0131308	Increased in CE
ENSBTAG00000019567	IL21R	386	384	356	277	59	239	62	97	221	114	96	47	255	156	172	1.32885	3.60733	0.000352137	0.0131308	Increased in CE
ENSBTAG00000013205	IL1RAP	297	427	173	146	602	137	57	214	180	222	74	49	187	144	240	1.38857	3.75941	0.000355783	0.0132072	Increased in CE
ENSBTAG00000008897	BIN2	479	1057	676	537	121	451	153	226	379	245	158	155	442	419	430	1.25313	4.65241	0.000356905	0.0132161	Increased in CE
ENSBTAG00000001844	MOGS	1372	1817	1150	952	1551	1125	680	1016	998	1604	580	674	1144	781	1231	0.78777	6.11191	0.000360305	0.0132538	Increased in CE
ENSBTAG00000020535	PYCARD	286	333	344	238	398	359	116	211	273	267	131	93	297	231	274	0.936339	3.99573	0.000360582	0.0132538	Increased in CE
ENSBTAG00000021280	TMPRSS3	23	13	5	7	874	2	5	7	3	4	0	6	14	16	96	3.73354	2.39342	0.000359375	0.0132538	Increased in CE
ENSBTAG00000015718	CASP8	1108	1212	1058	796	1764	1236	486	1022	1053	1020	447	498	1134	877	1107	0.815412	5.93324	0.000363125	0.0133124	Increased in CE
ENSBTAG00000004381	TACSTD2	229	97	208	53	4058	273	53	229	476	193	64	60	268	154	477	2.41393	4.98915	0.000363956	0.0133124	Increased in CE
ENSBTAG00000023411		44	40	19	18	619	56	12	7	6	19	11	4	72	57	66	2.65402	2.29829	0.000365371	0.0133316	Increased in CE
ENSBTAG00000000815	EPHA2	921	644	588	299	2519	830	327	419	684	523	245	319	786	677	659	1.24106	5.47347	0.000372198	0.0135476	Increased in CE
ENSBTAG00000032289	ARHGAP15	235	260	246	215	70	141	65	82	128	66	51	54	173	139	142	1.23528	3.12266	0.00037392	0.0135773	Increased in CE
ENSBTAG00000012626	B4GALT5	531	458	349	202	2449	623	198	493	409	356	180	248	470	467	544	1.4196	5.10963	0.000376866	0.0136511	Increased in CE
ENSBTAG00000002362	APOLD1	1029	666	560	429	961	537	315	474	520	510	174	229	561	696	541	0.93792	5.08305	0.000382261	0.0138131	Increased in CE
ENSBTAG00000002333	HOP	771	549	550	574	492	665	313	580	600	392	182	205	561	402	533	0.804214	4.90472	0.000384015	0.013843	Increased in CE
ENSBTAG00000000396	PIM1	617	713	510	366	1462	517	377	398	530	262	325	389	452	490	598	1.02996	5.10014	0.00038549	0.0138628	Increased in CE
ENSBTAG00000016354	IER2	2488	1663	1938	1262	3440	1776	1023	1244	1935	1863	964	893	1515	1634	1954	0.82702	6.72349	0.000388296	0.0139302	Increased in CE
ENSBTAG00000021518	TMPRSS4	273	155	32	51	714	170	16	4	20	10	10	3	87	152	136	2.59824	3.04884	0.000391461	0.0140102	Increased in CE
ENSBTAG00000024406	AGR2	3354	3982	923	846	41068	3151	838	778	369	914	644	702	2216	3758	8691	2.54356	8.41009	0.00039649	0.0141563	Increased in CE
ENSBTAG00000046324		2015	2675	1769	1765	860	1616	525	990	1512	1046	418	377	1763	1426	1584	1.05763	6.39744	0.000399412	0.0142267	Increased in CE
ENSBTAG00000039028	PI3	272	143	66	105	5364	113	163	94	233	264	93	17	34	257	719	2.79081	5.24547	0.000404292	0.0143663	Increased in CE
ENSBTAG00000000783	TGFA	14	21	5	15	67	20	6	14	8	20	5	3	7	8	13	1.74084	0.0842418	0.000409978	0.0145338	Increased in CE
ENSBTAG00000020028	RBP1	939	914	1263	872	709	1242	428	836	1136	958	635	357	737	747	642	0.717385	5.65505	0.000422276	0.0149344	Increased in CE
ENSBTAG00000005018	NFAM1	162	154	116	72	79	137	37	63	117	36	35	39	76	71	106	1.16431	2.44121	0.000426698	0.0150552	Increased in CE
ENSBTAG00000011411	SIT1	409	554	525	271	50	309	103	109	240	144	93	58	312	239	180	1.36394	3.91104	0.000434255	0.0152858	Increased in CE
ENSBTAG00000014762	ISG20	501	576	164	193	281	206	44	40	62	29	37	16	190	134	437	1.8926	3.65585	0.000442527	0.0155404	Increased in CE
ENSBTAG00000047274	KIF21B	393	488	398	305	178	373	72	186	217	308	184	114	280	308	228	1.02677	4.06841	0.000444778	0.0155464	Increased in CE
ENSBTAG00000021955	NPC2	7284	6312	6866	6048	24552	8372	5031	6433	7985	6275	4274	3601	6865	5932	8187	1.0484	8.91788	0.000444281	0.0155464	Increased in CE
ENSBTAG00000012065	DNAJC3	2478	3553	1459	1740	2535	1528	1396	1593	1360	1906	944	1301	1606	1507	2168	0.867322	6.83873	0.000452152	0.0157307	Increased in CE
ENSBTAG00000005261	FCGBP	296	239	745	194	17116	1825	162	518	1893	256	460	126	1416	1106	910	2.62369	7.00168	0.000452132	0.0157307	Increased in CE
ENSBTAG00000010007	MAPK13	230	262	123	106	897	124	124	32	48	93	41	20	79	106	371	1.91692	3.57187	0.000455372	0.0158059	Increased in CE
ENSBTAG00000006685	IL10	26	35	19	29	6	22	3	6	9	10	2	3	14	8	26	1.6569	0.0140843	0.000459215	0.0159024	Increased in CE
ENSBTAG00000016963	ADAMTS6	105	43	92	113	17	120	244	299	143	205	240	226	128	462	156	-1.37091	3.37921	0.000462245	0.0159452	Increased in HC
ENSBTAG00000007214	ELL2	802	1587	611	681	540	536	438	578	451	374	277	503	654	607	665	0.98086	5.31517	0.000463646	0.0159452	Increased in CE
ENSBTAG00000012805	TSPAN13	2690	3672	2394	2280	9191	2656	2041	2508	2970	3157	905	1427	2675	1862	3227	1.11339	7.53929	0.000463174	0.0159452	Increased in CE
ENSBTAG00000004175	HPD	9	26	16	12	1120	17	13	13	11	4	9	7	29	53	140	3.19354	2.84354	0.000466875	0.0160194	Increased in CE
ENSBTAG00000019237	TXNDC5	2587	2615	2235	2783	1565	2020	1004	2236	1625	1965	1218	1601	2419	1481	1481	0.747261	6.899	0.000473066	0.0161947	Increased in CE
ENSBTAG00000013210	ADAMTS4	2637	1029	422	770	383	828	256	753	355	1074	362	523	522	447	642	1.11478	5.47525	0.000477575	0.0163117	Increased in CE
ENSBTAG00000019652	MST4	361	495	404	378	705	435	239	348	340	287	130	180	427	378	413	0.933175	4.53381	0.000481243	0.0163864	Increased in CE
ENSBTAG00000038262		1753	2876	707	1816	53166	2754	68	55	37	13	252	130	5169	3572	1591	3.54643	8.51753	0.000481954	0.0163864	Increased in CE
ENSBTAG00000021144	PSTPIP1	461	497	427	280	120	300	121	144	286	183	113	94	323	260	239	1.09282	3.99782	0.000486216	0.0164565	Increased in CE
ENSBTAG00000012082	TNFRSF12A	669	251	223	160	467	245	81	152	144	86	135	201	277	203	274	1.17775	3.90034	0.000485773	0.0164565	Increased in CE
ENSBTAG00000019686	NCKAP1L	939	1061	1051	884	182	957	270	444	715	431	257	210	753	703	578	1.06695	5.27741	0.000487591	0.0164658	Increased in CE
ENSBTAG00000019347	PLXDC1	869	809	1023	329	92	1222	2301	1176	2712	5128	1238	1360	1161	1112	3326	-1.374	6.49386	0.000493901	0.0166336	Increased in HC
ENSBTAG00000014496		69	190	96	43	14	46	6	8	29	22	8	7	63	49	39	1.91292	1.60913	0.000494782	0.0166336	Increased in CE
ENSBTAG00000013303	ACSS2	419	371	382	285	4208	515	338	347	438	456	252	265	555	367	849	1.67771	5.49085	0.000496445	0.016652	Increased in CE
ENSBTAG00000016385	F10	19	14	212	36	2	68	593	53	509	2747	96	7	194	85	1203	-3.1578	4.37191	0.000499886	0.01673	Increased in HC
ENSBTAG00000013371	KIAA0226L	471	672	191	177	209	539	150	216	191	387	116	129	148	211	366	1.13335	4.11549	0.000501392	0.0167429	Increased in CE
ENSBTAG00000012815	CLEC12A	268	359	280	189	51	287	59	86	176	109	71	23	220	98	170	1.36584	3.34864	0.000504192	0.0167989	Increased in CE
ENSBTAG00000007562	TRAM1	3591	3649	2190	2434	2627	2664	1745	2771	2448	2579	1184	1951	2260	1977	2574	0.701598	7.23831	0.000506562	0.0168404	Increased in CE
ENSBTAG00000021276	TFF3	1101	1127	997	449	26333	1282	1091	655	1092	1626	621	429	1345	1007	5056	2.35121	7.69292	0.000513133	0.0169833	Increased in CE
ENSBTAG00000017670		845	516	569	556	420	792	208	439	405	245	180	361	681	328	677	0.893603	4.87845	0.000512599	0.0169833	Increased in CE
ENSBTAG00000004742	RUNX1	115	158	96	67	272	134	22	75	77	49	32	56	121	96	102	1.33918	2.66377	0.000517239	0.0170815	Increased in CE
ENSBTAG00000023398	UBASH3A	88	57	84	52	427	76	27	36	90	59	30	19	70	95	59	1.64901	2.48076	0.000526727	0.0173565	Increased in CE
ENSBTAG00000006707	ACSL5	2267	1857	1796	1589	3527	2174	969	1936	1659	1703	956	774	2087	1518	2295	0.826493	6.80526	0.00053383	0.0175518	Increased in CE
ENSBTAG00000012434	ENOX1	236	157	235	117	65	359	488	437	362	506	336	598	288	384	418	-0.984546	4.3029	0.000537486	0.0175947	Increased in HC
ENSBTAG00000020225	TBXAS1	204	184	162	109	93	189	39	112	111	82	31	39	148	105	109	1.1376	2.82557	0.0005369	0.0175947	Increased in CE
ENSBTAG00000021273	SEMA4B	822	857	586	450	5918	1159	373	514	849	814	394	442	1148	1080	1018	1.54003	6.18093	0.000539775	0.0176311	Increased in CE
ENSBTAG00000019796	FAIM3	111	358	339	264	23	103	16	38	55	32	41	21	196	129	87	1.85371	2.98969	0.000541669	0.0176544	Increased in CE
ENSBTAG00000046588	DNAJB9	2605	3139	1595	1923	1269	1618	1283	1375	1372	1723	1010	1406	1645	1385	1709	0.78608	6.71267	0.000545816	0.0177325	Increased in CE
ENSBTAG00000045904	PIM3	1094	937	818	538	3587	940	468	544	892	1058	393	420	857	867	1192	1.1926	5.96144	0.000546436	0.0177325	Increased in CE
ENSBTAG00000011382	SLC9A3R1	1421	1201	1455	941	5070	1544	853	976	1432	1306	809	939	1411	1085	1659	1.07069	6.55601	0.000549594	0.0177579	Increased in CE
ENSBTAG00000016944		313	226	153	133	90	163	43	88	168	117	52	54	132	117	129	1.11816	3.03033	0.000548697	0.0177579	Increased in CE
ENSBTAG00000013606	FKBP2	1568	1391	1187	1223	871	1081	963	1026	1030	1199	880	574	929	814	937	0.655675	6.01568	0.0005557	0.0178038	Increased in CE
ENSBTAG00000046979	LGMN	5377	4868	5342	3537	4429	4979	3289	3781	5159	3383	2844	3095	4219	3350	3797	0.628019	7.97753	0.000555773	0.0178038	Increased in CE
ENSBTAG00000033891	MGAT2	1640	1338	1105	1000	1087	1075	705	984	955	1405	552	759	1008	866	1198	0.648939	6.00205	0.000553419	0.0178038	Increased in CE
ENSBTAG00000011482	SLC43A2	1014	1069	810	769	988	781	321	769	864	475	522	456	672	1023	422	0.844662	5.51873	0.00055418	0.0178038	Increased in CE
ENSBTAG00000004208	PLEKHG6	130	76	130	49	1463	155	97	137	136	121	110	64	125	129	175	1.85984	3.80783	0.000557508	0.0178212	Increased in CE
ENSBTAG00000004840	C1S	30253	24254	25562	11660	5380	21891	8332	11030	19495	13422	7642	6597	14697	14465	13956	0.93087	9.85	0.000563984	0.0179457	Increased in CE
ENSBTAG00000000133	CD68	1982	2214	2570	938	551	2051	414	1082	2212	834	544	418	1044	1250	1199	1.04409	6.28313	0.000563632	0.0179457	Increased in CE
ENSBTAG00000005043	TIMP1	8814	7202	3869	3815	2751	4356	3250	3127	4359	3614	3786	2497	3813	2686	3312	0.838259	7.99172	0.000565002	0.0179457	Increased in CE
ENSBTAG00000017718	CCL22	370	308	478	246	6	449	62	32	103	75	37	12	91	291	131	1.91502	3.47678	0.000566238	0.0179469	Increased in CE
ENSBTAG00000016220	WIPF3	181	56	175	80	42	144	490	194	320	607	137	218	132	201	480	-1.2839	3.73866	0.000575005	0.0181862	Increased in HC
ENSBTAG00000013347	DMPK	1638	577	408	1419	310	1329	4278	3463	1360	1196	4499	4661	1442	1233	3511	-1.47131	6.99634	0.000577554	0.0182283	Increased in HC
ENSBTAG00000010119	ALDH1A2	344	156	411	158	88	393	433	391	988	700	301	536	644	597	487	-0.965338	4.67786	0.000582574	0.0182715	Increased in HC
ENSBTAG00000016532	MAPKAPK3	1208	970	1016	800	2261	1090	609	829	1023	980	618	513	1024	941	1173	0.822761	5.97053	0.000583807	0.0182715	Increased in CE
ENSBTAG00000001865	SGCG	13	9	13	39	4	8	60	214	134	443	55	6	45	8	33	-2.50743	2.01846	0.000582586	0.0182715	Increased in HC
ENSBTAG00000008686	SLC46A3	327	605	567	352	1259	177	106	144	484	142	104	58	505	248	467	1.53373	4.59439	0.000580687	0.0182715	Increased in CE
ENSBTAG00000039556	MGC159964	1250	1123	985	734	932	836	607	798	929	1043	569	595	686	780	838	0.637062	5.70581	0.000586315	0.0183116	Increased in CE
ENSBTAG00000006082	DNASE2	2155	2146	2406	1460	2546	2134	1446	1686	2136	1659	1492	1354	1598	1573	1797	0.645398	6.83282	0.000590075	0.0183907	Increased in CE
ENSBTAG00000007169	P2RX1	28	6	16	5	8	16	263	40	35	9	18	37	22	28	184	-2.33062	1.56578	0.000596866	0.0185637	Increased in HC
ENSBTAG00000031252	CD82	1596	1150	1444	982	4763	1495	1166	1170	1492	992	806	818	1132	970	1907	1.0387	6.53583	0.000598891	0.018588	Increased in CE
ENSBTAG00000011578	CD44	7250	3839	2637	2488	10375	3600	1408	2074	3062	804	2893	3112	3900	2539	3683	1.20474	7.84604	0.000608883	0.01882	Increased in CE
ENSBTAG00000017143	ERP70	10523	15725	7597	6939	6185	7493	4940	8093	5510	7881	4499	5220	7370	6316	7835	0.815157	8.87227	0.000608038	0.01882	Increased in CE
ENSBTAG00000031444	LY86	187	139	161	133	58	128	29	50	77	60	51	54	140	97	73	1.16129	2.59169	0.000621236	0.0191623	Increased in CE
ENSBTAG00000008840	HM13	4273	3692	2974	2933	3175	2787	2036	2779	2664	3051	2314	2225	2890	2205	2651	0.650537	7.46366	0.000622669	0.0191669	Increased in CE
ENSBTAG00000003329	FST	82	46	253	52	35	159	592	185	356	2846	144	129	58	157	565	-2.18393	4.3525	0.000634251	0.0194834	Increased in HC
ENSBTAG00000003650	NR4A2	464	265	230	149	547	241	128	187	218	210	92	48	212	253	257	1.13222	3.86815	0.000642192	0.0196869	Increased in CE
ENSBTAG00000019876	DSC1	24	1	5	6	7	11	44	8	151	9	232	115	26	7	5	-2.89176	1.49781	0.000644514	0.0197177	Increased in HC
ENSBTAG00000007409	MILR1	278	499	420	498	67	303	107	152	281	140	124	99	289	268	180	1.21235	3.97267	0.000648056	0.0197855	Increased in CE
ENSBTAG00000011481	IL12RB1	173	144	137	86	14	107	30	39	78	45	37	16	86	63	51	1.38345	2.214	0.000649415	0.0197867	Increased in CE
ENSBTAG00000002361	TMCC2	195	69	160	151	45	191	286	253	308	218	367	735	282	271	295	-1.20494	3.95557	0.000663802	0.0201839	Increased in HC
ENSBTAG00000009353	EVI2B	483	672	605	578	147	479	184	270	486	259	150	153	426	363	390	1.02434	4.5487	0.000668591	0.0202472	Increased in CE
ENSBTAG00000027225	LAP	256	344	121	467	4717	811	198	11	7	8	2	32	860	212	227	3.0721	5.30231	0.000667366	0.0202472	Increased in CE
ENSBTAG00000026684	SYNC	1077	248	296	415	79	584	3410	1216	812	455	1176	2467	619	683	1923	-1.60207	5.96599	0.000672283	0.0203179	Increased in HC
ENSBTAG00000027074	SV2B	341	121	302	190	85	222	1147	512	341	1889	191	356	175	346	1205	-1.48694	4.81175	0.000675784	0.0203825	Increased in HC
ENSBTAG00000039812		87	56	62	67	791	87	63	106	28	91	59	76	86	51	93	1.79253	3.02668	0.000684733	0.0206109	Increased in CE
ENSBTAG00000009148	GPA33	27	42	45	10	223	34	5	11	19	11	9	3	40	39	44	2.04733	1.3494	0.000686892	0.0206285	Increased in CE
ENSBTAG00000011961	PF4	38	203	25	18	44	27	5	25	35	33	5	8	25	32	39	1.85709	1.34971	0.000688077	0.0206285	Increased in CE
ENSBTAG00000039524		47	53	15	16	251	66	8	11	11	14	4	8	60	23	67	2.10174	1.55891	0.000692365	0.0207155	Increased in CE
ENSBTAG00000013173	SEPT3	33	22	143	29	7	105	190	224	192	191	136	177	152	103	135	-1.45507	2.85154	0.000703826	0.0209688	Increased in HC
ENSBTAG00000017659	BFSP2	51	60	59	57	19	95	23	32	40	29	29	19	32	33	37	1.12024	1.39121	0.000708696	0.0209688	Increased in CE
ENSBTAG00000044208	DUSP4	88	46	51	33	86	62	13	24	37	18	16	17	56	35	56	1.27132	1.44867	0.000706602	0.0209688	Increased in CE
ENSBTAG00000007424	LIF	92	75	20	31	1290	68	17	13	23	25	26	4	66	120	218	2.66996	3.3005	0.000702712	0.0209688	Increased in CE
ENSBTAG00000027409	SLC4A11	58	43	59	46	91	32	21	21	59	26	24	14	31	30	35	1.21849	1.35765	0.00070924	0.0209688	Increased in CE
ENSBTAG00000044125		77	117	38	94	164	56	39	27	39	82	29	40	70	40	59	1.30878	2.09336	0.000706341	0.0209688	Increased in CE
ENSBTAG00000016223	SCRN1	343	172	770	394	665	566	1366	1114	1687	2285	676	798	770	562	1204	-1.0017	5.6873	0.000714976	0.0210967	Increased in HC
ENSBTAG00000002471	CHL1	100	51	29	3	49	24	3	24	39	6	6	13	13	7	25	1.78449	0.775104	0.00071917	0.0211371	Increased in CE
ENSBTAG00000027337	CTSA	7606	7118	6240	4908	5349	6686	3631	5204	5515	4894	4012	3894	6317	5296	4822	0.635685	8.38847	0.000718187	0.0211371	Increased in CE
ENSBTAG00000008612	C1R	19022	14365	14510	7233	5282	13427	5776	4537	10474	9126	5071	3468	10732	9067	11247	0.899186	9.18229	0.000721955	0.0211774	Increased in CE
ENSBTAG00000015599	PRKD2	1163	1354	1259	966	1348	1322	686	907	1577	1082	661	647	1205	880	942	0.663855	6.03901	0.000729731	0.0213636	Increased in CE
ENSBTAG00000004197	B3GNT4	1	0	11	7	3	2	16	32	14	19	6	44	22	9	8	-1.9963	-0.17426	0.000732504	0.0213792	Increased in HC
ENSBTAG00000007115	GSR	554	279	315	350	4115	521	294	645	302	379	359	419	419	632	508	1.59722	5.49765	0.000733124	0.0213792	Increased in CE
ENSBTAG00000008092	RAB37	66	59	73	60	283	72	41	56	84	48	33	26	44	62	68	1.35115	2.22426	0.000737719	0.0214713	Increased in CE
ENSBTAG00000017536	MPP3	10	5	15	6	1	5	31	26	15	30	46	27	5	16	31	-1.7038	0.255946	0.00074123	0.0215317	Increased in HC
ENSBTAG00000020684		395	399	411	296	353	435	151	288	404	312	191	155	322	314	315	0.763607	4.28133	0.000753374	0.021842	Increased in CE
ENSBTAG00000015711	BTG2	627	763	311	287	1394	423	360	383	298	501	270	296	306	312	680	1.09895	4.9523	0.000757647	0.0218811	Increased in CE
ENSBTAG00000000507	NR4A1	1171	462	289	190	610	476	174	130	209	156	122	128	510	548	292	1.28054	4.5053	0.000757621	0.0218811	Increased in CE
ENSBTAG00000004555	LRP2	37	8	49	39	0	88	779	43	79	1216	28	3	82	59	1565	-3.35331	3.90015	0.000765615	0.0220487	Increased in HC
ENSBTAG00000010828		42	222	63	44	40	124	17	52	89	47	12	32	26	26	68	1.52181	1.96557	0.000766399	0.0220487	Increased in CE
ENSBTAG00000002450	FAM111A	27	81	83	56	13	15	10	38	24	25	18	5	24	13	25	1.53156	1.01212	0.000780281	0.0223432	Increased in CE
ENSBTAG00000011170	JAKMIP1	19	36	29	15	5	23	5	7	13	11	3	3	18	11	11	1.48803	-0.0448098	0.000780495	0.0223432	Increased in CE
ENSBTAG00000004515	KCNK1	239	159	202	116	1251	258	137	206	143	266	81	69	197	196	298	1.45866	4.04778	0.000782405	0.0223432	Increased in CE
ENSBTAG00000000130	TNFSF13	215	193	269	127	1294	217	158	180	208	193	121	104	222	196	334	1.39317	4.13601	0.000782609	0.0223432	Increased in CE
ENSBTAG00000017875	ARHGAP30	910	1103	933	656	260	853	259	365	740	402	258	237	714	733	606	0.979922	5.21679	0.000794192	0.0225897	Increased in CE
ENSBTAG00000039160	VAV1	478	635	452	421	244	402	216	269	392	362	145	128	368	381	360	0.897902	4.44474	0.000794263	0.0225897	Increased in CE
ENSBTAG00000012653	CAMK2B	19	13	3	2	1	30	332	7	16	281	19	8	15	12	353	-3.18383	2.11909	0.000797325	0.0226337	Increased in HC
ENSBTAG00000013055		28	38	22	18	13	26	6	16	20	12	10	2	17	9	14	1.32436	0.189509	0.000813357	0.0230451	Increased in CE
ENSBTAG00000007079	LCP1	2641	2207	2362	1497	706	2254	590	1077	1572	1046	568	473	1758	1848	1828	0.948857	6.50538	0.000816196	0.0230818	Increased in CE
ENSBTAG00000009104	SERP1	1663	1876	1438	1566	1930	1177	793	1184	1214	1217	739	1288	1772	1046	1464	0.739119	6.41334	0.000818683	0.0231085	Increased in CE
ENSBTAG00000003362	HSP90B1	21725	29338	16948	17260	13395	15172	11250	16702	11877	16647	10376	11658	15674	15101	15691	0.749301	9.96141	0.000823399	0.0231637	Increased in CE
ENSBTAG00000001388	NMB	725	383	824	760	226	389	11839	240	1938	575	1126	1019	640	1288	6689	-2.21248	6.85846	0.000823737	0.0231637	Increased in HC
ENSBTAG00000020034	LYN	919	916	691	566	2374	1048	254	448	603	441	218	228	936	728	1452	1.23556	5.64297	0.000825826	0.0231789	Increased in CE
ENSBTAG00000008331	TMEM54	132	84	75	149	995	164	43	178	153	85	88	42	131	97	203	1.66124	3.5332	0.000842293	0.0235968	Increased in CE
ENSBTAG00000020935	HIF1A	5423	4580	2677	2464	7119	4664	2139	3889	2492	2920	1637	2244	3789	4285	3904	0.862313	7.8174	0.000844294	0.0236087	Increased in CE
ENSBTAG00000004150	GGFBPP5	268	239	98	71	129	157	8	15	44	52	19	19	166	128	77	1.7178	2.67077	0.000848686	0.0236431	Increased in CE
ENSBTAG00000024901		45	55	56	20	12	63	6	9	26	20	10	5	38	30	9	1.51153	0.815072	0.000848444	0.0236431	Increased in CE
ENSBTAG00000013081	PSPH	189	306	199	249	343	159	153	215	89	151	100	114	151	146	237	1.01617	3.58393	0.000852302	0.0236997	Increased in CE
ENSBTAG00000002341	ETS1	2159	1490	1710	1046	1265	1696	641	1312	1662	1224	534	795	1341	1575	1332	0.689179	6.31818	0.000857173	0.0237909	Increased in CE
ENSBTAG00000016204	C1RL	104	109	49	62	200	48	10	58	44	43	27	15	69	87	47	1.46732	2.08748	0.000859181	0.0238025	Increased in CE
ENSBTAG00000021766	HBEGF	157	123	112	71	488	98	48	82	98	121	28	26	88	136	130	1.44116	2.96185	0.000865866	0.0238992	Increased in CE
ENSBTAG00000017138	TMEM71	41	88	84	47	36	48	9	42	39	19	17	9	48	37	38	1.31627	1.37855	0.000864272	0.0238992	Increased in CE
ENSBTAG00000012519	XDH	5346	3670	3756	1950	4173	3428	1617	2642	3620	2493	1254	880	3068	2656	4306	0.859585	7.50831	0.000867477	0.0238995	Increased in CE
ENSBTAG00000003014	TRPV2	763	1160	1043	633	254	709	243	353	883	547	330	237	623	534	550	0.960162	5.19235	0.000879318	0.0241812	Increased in CE
ENSBTAG00000026461	CACNA1H	2057	1110	1901	1243	505	1843	2325	2694	3315	2115	3272	4243	2727	2276	2900	-0.852253	7.10408	0.000886679	0.0242876	Increased in HC
ENSBTAG00000019404	IL10RB	918	883	889	725	1736	1069	635	742	955	983	511	539	802	807	979	0.72717	5.77098	0.000886706	0.0242876	Increased in CE
ENSBTAG00000016688		1643	1559	943	890	5511	1369	1011	1159	1043	2044	405	534	1095	985	1852	1.21705	6.55539	0.000888056	0.0242876	Increased in CE
ENSBTAG00000006136	CDA	256	185	89	73	1092	307	27	40	139	52	48	20	185	227	298	1.91085	3.74439	0.000896877	0.0244841	Increased in CE
ENSBTAG00000003038	TAP2	1838	1522	1999	1433	2174	2163	759	1386	1634	1912	776	668	2253	1221	1581	0.739734	6.56669	0.000904819	0.0246559	Increased in CE
ENSBTAG00000005170	GPR114	24	76	28	19	10	29	5	20	15	9	10	9	22	22	13	1.4817	0.499523	0.000912296	0.0247694	Increased in CE
ENSBTAG00000008269	RNF149	817	684	465	349	651	508	364	407	438	577	226	216	412	474	573	0.791893	4.88278	0.000911642	0.0247694	Increased in CE
ENSBTAG00000018430	PION	250	285	272	171	536	275	101	221	245	140	93	116	271	234	244	1.01249	3.8595	0.000916024	0.0247896	Increased in CE
ENSBTAG00000004894		325	262	368	215	42	270	61	99	199	102	60	49	184	219	126	1.24071	3.40568	0.000916353	0.0247896	Increased in CE
ENSBTAG00000003455	ANKRD6	305	132	204	228	245	397	547	370	448	446	549	903	425	448	633	-0.918652	4.66625	0.000918386	0.0247997	Increased in HC
ENSBTAG00000046006	CNR1	124	21	21	29	3	94	344	107	194	35	106	415	56	298	224	-2.0102	3.07127	0.000931304	0.0250762	Increased in HC
ENSBTAG00000003039	PSMB8	3845	3146	3587	2962	2968	3971	1584	2110	3039	3346	1405	983	4129	2108	3164	0.767079	7.42552	0.000931977	0.0250762	Increased in CE
ENSBTAG00000019669	CD163	1297	1518	925	651	116	652	169	574	644	309	254	129	887	474	450	1.29193	5.2342	0.000945559	0.0252628	Increased in CE
ENSBTAG00000017135	CTSS	6462	6146	5217	4202	7086	7043	2570	4308	5824	4733	2287	1743	6010	4424	6552	0.799178	8.2511	0.000945372	0.0252628	Increased in CE
ENSBTAG00000000830	GPR137B	706	273	301	297	369	369	150	336	379	216	208	245	278	288	251	0.787408	4.25241	0.000945668	0.0252628	Increased in CE
ENSBTAG00000010382	MUC13	2465	1851	634	557	23223	3786	177	62	118	77	152	93	2782	2227	3530	2.81791	7.60894	0.000941633	0.0252628	Increased in CE
ENSBTAG00000019793	RGS22	41	26	237	138	56	83	217	466	359	266	280	125	413	148	295	-1.33014	3.61354	0.000947358	0.0252629	Increased in HC
ENSBTAG00000005490	P4HTM	447	268	611	375	202	690	894	665	836	629	1128	1174	903	656	801	-0.864835	5.37227	0.000951437	0.0253265	Increased in HC
ENSBTAG00000037735	GPR77	356	417	213	164	799	276	246	137	424	146	124	115	176	115	351	1.2144	4.12143	0.000958472	0.0254685	Increased in CE
ENSBTAG00000004679	WARS	6723	4107	3552	3170	6066	7166	2683	2909	4399	3873	2080	2669	5653	3248	5032	0.752073	8.01044	0.000960356	0.0254733	Increased in CE
ENSBTAG00000003012	TRAF1	1002	698	755	465	444	789	400	417	608	546	429	281	597	578	664	0.682804	5.1415	0.000971438	0.0257216	Increased in CE
ENSBTAG00000018181	CCDC8	1741	1028	2137	1189	462	2507	3707	3127	2942	2569	3115	3842	2212	2570	2926	-0.868569	7.1622	0.000983815	0.0258553	Increased in HC
ENSBTAG00000013118	CD86	409	445	491	315	112	421	125	190	361	173	106	112	305	292	295	1.00406	4.08831	0.000980179	0.0258553	Increased in CE
ENSBTAG00000008216	RRM2	1049	860	513	762	338	809	364	877	128	272	284	425	596	393	501	1.00873	5.08424	0.00098573	0.0258553	Increased in CE
ENSBTAG00000022886	RYR2	108	38	58	40	31	148	521	111	191	115	94	226	85	184	334	-1.46601	3.19772	0.000986855	0.0258553	Increased in HC
ENSBTAG00000007213	SIRPA	2680	2759	2235	1675	3540	2913	1371	1978	2665	1764	1377	1284	2135	2047	2994	0.721025	7.10598	0.000985355	0.0258553	Increased in CE
ENSBTAG00000003313	TNFRSF9	61	51	20	19	11	19	3	30	25	12	8	4	13	12	13	1.49069	0.421304	0.000986581	0.0258553	Increased in CE
ENSBTAG00000012104	FOXA3	128	78	92	65	1153	164	95	79	65	108	47	32	114	113	292	1.83217	3.55328	0.000988667	0.0258574	Increased in CE
ENSBTAG00000010992	CTSH	5911	7068	4417	2789	1359	4610	2215	2219	4321	3077	1874	1588	3026	3450	3482	0.901948	7.72465	0.000998833	0.025897	Increased in CE
ENSBTAG00000004541	LPAR5	85	137	95	63	41	82	16	32	82	61	25	26	82	32	40	1.23963	1.93385	0.000994424	0.025897	Increased in CE
ENSBTAG00000031797	MANF	3878	4250	2093	2307	1883	2350	1632	2161	1373	2803	1525	1693	2469	1618	2596	0.780347	7.17053	0.000997465	0.025897	Increased in CE
ENSBTAG00000021526	RPRM	1168	620	1796	1090	91	1679	1985	2041	2850	4565	4940	3624	2201	1836	1847	-1.32058	7.00499	0.000996793	0.025897	Increased in HC
ENSBTAG00000000181	SUSD3	167	278	240	151	49	180	49	93	170	127	49	38	144	100	102	1.17912	3.01223	0.000996839	0.025897	Increased in CE
ENSBTAG00000000703	ST6GAL2	165	67	227	145	4	233	448	670	399	152	255	1338	226	646	364	-1.75339	4.41364	0.00100439	0.0259959	Increased in HC
ENSBTAG00000010987	NFKBIZ	2810	1589	920	956	3631	2449	639	690	833	541	533	759	1973	2149	1735	1.16639	6.54513	0.00103848	0.0268006	Increased in CE
ENSBTAG00000004269	SGK1	2986	1586	1436	1100	4881	1540	786	967	2066	1982	561	628	1159	2002	1954	1.08419	6.74016	0.00103906	0.0268006	Increased in CE
ENSBTAG00000010371	CHAC1	39	59	38	86	143	42	14	51	45	80	24	16	34	23	30	1.3633	1.66048	0.00105569	0.0271827	Increased in CE
ENSBTAG00000012823	GUCA1A	35	20	27	26	35	32	14	25	17	16	20	6	17	9	15	1.15698	0.48447	0.00105893	0.0272191	Increased in CE
ENSBTAG00000047827	RENBP	655	501	547	428	409	470	245	385	666	324	288	223	367	417	357	0.726104	4.68551	0.0010624	0.0272615	Increased in CE
ENSBTAG00000017678	SPRED3	35	25	17	12	75	20	10	19	13	18	2	15	19	12	19	1.4566	0.49105	0.00106423	0.0272618	Increased in CE
ENSBTAG00000017310	EVA1C	522	260	397	229	1085	436	243	218	367	324	170	182	353	372	438	1.01503	4.55131	0.00107411	0.0274345	Increased in CE
ENSBTAG00000046365		68	22	59	42	627	129	31	69	57	137	38	13	67	56	65	1.83363	2.70694	0.00107464	0.0274345	Increased in CE
ENSBTAG00000008756	ELF3	912	969	832	660	10631	1683	664	709	831	1125	355	246	1711	1308	2465	1.75581	6.80806	0.00108496	0.0276037	Increased in CE
ENSBTAG00000011515	SELL	355	447	247	119	192	243	35	96	96	74	54	44	186	233	327	1.37434	3.53406	0.00108378	0.0276037	Increased in CE
ENSBTAG00000009637	SLC12A2	838	839	556	567	2956	1199	293	588	573	444	268	267	769	1000	1429	1.24923	5.74509	0.00109204	0.0277367	Increased in CE
ENSBTAG00000021210	HES2	746	665	974	548	2088	869	526	552	679	744	363	289	756	848	977	0.940433	5.60484	0.00109799	0.0278124	Increased in CE
ENSBTAG00000018422	RIPK3	262	259	274	142	419	200	98	180	192	145	94	73	167	218	281	1.00534	3.65199	0.00109874	0.0278124	Increased in CE
ENSBTAG00000010888	MGC151567	1079	1219	1007	825	1077	910	544	872	1277	1002	485	563	909	713	868	0.654998	5.77597	0.00110738	0.0279838	Increased in CE
ENSBTAG00000015375	SH2D3C	555	599	541	329	613	561	259	342	608	389	223	277	500	435	441	0.750872	4.78169	0.00111165	0.0280442	Increased in CE
ENSBTAG00000006768	ENTPD4	590	784	499	474	608	511	253	567	475	515	242	313	532	461	533	0.74401	4.93027	0.00113503	0.0285859	Increased in CE
ENSBTAG00000008023	RHBDL2	454	357	382	305	2751	487	308	448	264	464	184	105	570	473	651	1.43448	5.16136	0.00114744	0.0288498	Increased in CE
ENSBTAG00000007378	CLIP4	21	8	19	12	426	33	20	26	37	19	12	23	28	29	47	2.12661	1.80651	0.00114959	0.0288554	Increased in CE
ENSBTAG00000005432	CAPG	1284	1526	1797	895	1385	1403	878	1233	1525	1732	464	544	1108	786	1140	0.709753	6.16426	0.00115382	0.0289131	Increased in CE
ENSBTAG00000015374	COL22A1	51	36	139	28	16	57	5	33	38	19	5	2	40	25	24	1.58185	1.12125	0.00115882	0.02899	Increased in CE
ENSBTAG00000008448	MEIS1	2153	1157	2051	1615	1389	2629	3528	3574	3294	2427	4112	5340	2679	3423	2998	-0.781144	7.41655	0.00116469	0.029088	Increased in HC
ENSBTAG00000032026	GMPPB	958	947	586	450	626	573	421	547	395	844	370	367	538	412	645	0.7427	5.16412	0.00117148	0.0291507	Increased in CE
ENSBTAG00000031962	RAB20	258	220	160	73	280	193	35	79	110	81	50	25	178	178	157	1.28436	3.12772	0.00117304	0.0291507	Increased in CE
ENSBTAG00000010458		257	550	370	353	58	246	86	141	296	203	98	59	253	138	222	1.22373	3.8102	0.00117056	0.0291507	Increased in CE
ENSBTAG00000002846	TRAF3IP3	522	765	577	440	130	362	184	258	383	307	171	129	394	399	324	1.01457	4.47877	0.00117981	0.0292701	Increased in CE
ENSBTAG00000007338	TYROBP	883	868	938	533	285	1022	344	463	913	472	317	317	596	621	575	0.791605	5.21091	0.00118783	0.0294205	Increased in CE
ENSBTAG00000019095	CCR10	71	237	77	130	39	37	11	9	21	13	19	12	148	32	45	1.88621	2.02789	0.00119531	0.0294594	Increased in CE
ENSBTAG00000030757	ELFN1	183	99	52	28	23	143	9	15	30	21	15	15	69	84	32	1.60181	1.77771	0.00119392	0.0294594	Increased in CE
ENSBTAG00000002019	SERPINB5	20	20	31	12	894	73	24	45	63	136	12	10	46	35	71	2.36042	2.77658	0.00119178	0.0294594	Increased in CE
ENSBTAG00000032764		1225	1131	1050	756	1252	1162	692	808	1244	780	739	632	945	820	1080	0.61378	5.8812	0.00120328	0.029607	Increased in CE
ENSBTAG00000021557	FUT2	112	82	28	17	1806	74	117	18	28	184	13	12	63	39	277	2.5813	3.75344	0.00122328	0.0297566	Increased in CE
ENSBTAG00000012172	MIDN	1263	760	930	552	2081	1037	411	666	1085	973	498	449	1010	724	999	0.846176	5.79185	0.00121237	0.0297566	Increased in CE
ENSBTAG00000003353	SLC6A2	246	23	9	35	166	24	15	82	21	7	7	41	34	13	11	1.96267	1.65278	0.00122174	0.0297566	Increased in CE
ENSBTAG00000014554	SNAI1	639	703	411	193	426	435	129	259	505	468	114	105	441	260	274	1.05059	4.46309	0.00122144	0.0297566	Increased in CE
ENSBTAG00000007273	TF	114	236	97	47	36	103	44	42	58	53	21	36	49	83	95	1.29396	2.25699	0.0012145	0.0297566	Increased in CE
ENSBTAG00000034384	VWA3B	18	48	291	177	62	28	353	921	673	459	413	97	753	159	136	-1.78829	4.13264	0.00122038	0.0297566	Increased in HC
ENSBTAG00000046570		92	55	41	51	652	97	40	105	48	57	60	75	71	87	62	1.6621	2.83757	0.0012198	0.0297566	Increased in CE
ENSBTAG00000012330	B2M	27837	24814	21979	20828	30461	25672	15872	19821	26478	19984	11798	10839	26478	17338	24717	0.68641	10.3809	0.00123737	0.0300319	Increased in CE
ENSBTAG00000036113	RSPH14	0	4	22	12	5	3	26	54	38	28	27	14	94	7	31	-1.9215	0.623771	0.00124062	0.0300319	Increased in HC
ENSBTAG00000021501		4999	3513	629	659	2348	385	91	15	26	25	57	25	1353	1072	1076	2.62525	6.17002	0.00124048	0.0300319	Increased in CE
ENSBTAG00000011328	CGREF1	579	304	325	404	4036	361	362	682	423	783	259	325	350	259	762	1.5429	5.49457	0.00124399	0.0300649	Increased in CE
ENSBTAG00000013334	CSF3R	623	1082	62	112	455	450	25	19	24	19	14	21	91	299	577	2.32047	4.1067	0.00125876	0.0303238	Increased in CE
ENSBTAG00000011173	FAM189A2	159	61	142	114	108	276	341	335	269	240	340	221	384	239	305	-0.906646	3.8159	0.0012584	0.0303238	Increased in HC
ENSBTAG00000004476	ADHFE1	342	148	333	199	115	373	1022	325	488	431	544	478	375	471	643	-0.966457	4.6596	0.00126341	0.0303869	Increased in HC
ENSBTAG00000018784	CTSZ	5510	6446	6621	3562	2647	6090	2617	3566	6144	3538	2970	2293	3565	3876	4942	0.719191	8.03317	0.00127874	0.030657	Increased in CE
ENSBTAG00000003826	SCN1B	275	212	199	167	515	277	125	207	259	205	111	99	180	128	283	0.952903	3.75459	0.00127709	0.030657	Increased in CE
ENSBTAG00000003305	NCF1	549	451	336	225	302	493	86	177	383	174	102	116	367	264	443	1.01666	4.19012	0.00128744	0.030767	Increased in CE
ENSBTAG00000012066	PECAM1	3937	4219	2564	1661	3430	3137	2152	2068	3671	2148	1608	2066	2297	2431	2279	0.730611	7.36291	0.00128556	0.030767	Increased in CE
ENSBTAG00000004432	CHRDL1	400	164	342	210	360	601	614	509	842	780	448	737	502	716	818	-0.754665	4.98318	0.00128959	0.0307691	Increased in HC
ENSBTAG00000008545	ATF3	794	482	356	443	5618	765	214	159	190	104	150	270	1137	1036	1050	1.93559	5.85837	0.00129756	0.03091	Increased in CE
ENSBTAG00000010913	SRXN1	416	302	247	154	763	291	152	266	189	350	104	190	186	262	325	1.01613	4.13745	0.00130188	0.0309636	Increased in CE
ENSBTAG00000013581	LEPROTL1	1888	1157	1297	1128	1361	1390	893	1397	1246	1306	917	859	1264	1011	1322	0.521946	6.22795	0.00131561	0.0312406	Increased in CE
ENSBTAG00000046977	PLA2G2D4	496	157	327	288	12	311	59	95	92	69	13	20	245	188	41	1.71157	3.29915	0.00132143	0.031329	Increased in CE
ENSBTAG00000034633	ERO1LB	335	442	314	290	168	220	167	228	227	210	164	182	225	212	214	0.819381	3.91698	0.00132478	0.0313587	Increased in CE
ENSBTAG00000046839	TXNDC5	1134	1094	951	1051	815	823	422	958	750	894	536	703	1130	671	709	0.66515	5.70548	0.00133688	0.0315952	Increased in CE
ENSBTAG00000001511	BCL6	900	500	813	407	866	555	507	440	677	577	298	391	522	524	575	0.673677	5.12918	0.00134505	0.0317381	Increased in CE
ENSBTAG00000019027	SLC30A7	551	528	375	342	481	470	248	441	317	401	208	250	393	354	474	0.707706	4.58646	0.00135584	0.0319424	Increased in CE
ENSBTAG00000003299	LPAR4	16	8	20	29	6	20	59	108	25	36	35	53	31	36	63	-1.35156	1.17401	0.001358	0.0319429	Increased in HC
ENSBTAG00000039520	SIRPB1	208	229	119	107	185	135	23	137	129	68	55	76	129	97	147	1.10451	2.95704	0.00136891	0.032149	Increased in CE
ENSBTAG00000003894	NDRG4	2283	730	667	707	213	2367	15535	1221	4289	762	1861	2638	1781	1898	11013	-1.91086	7.56969	0.0013745	0.0321792	Increased in HC
ENSBTAG00000015298	TNFRSF13B	83	199	81	79	3	38	6	31	20	25	24	13	79	26	46	1.77472	1.73855	0.00137364	0.0321792	Increased in CE
ENSBTAG00000002858	ACBD7	42	56	51	29	25	31	97	146	91	90	55	155	61	111	109	-1.12493	2.22263	0.00137742	0.0321972	Increased in HC
ENSBTAG00000005413	NLRC5	756	727	646	399	621	794	224	407	573	440	167	216	772	577	600	0.854517	5.01559	0.00138021	0.032212	Increased in CE
ENSBTAG00000006864		1139	1071	384	388	49	911	304	265	403	200	287	146	503	256	482	1.27298	4.81617	0.00139561	0.0325207	Increased in CE
ENSBTAG00000000394	BACE2	4705	3520	2832	2349	8973	4820	1439	2255	2838	2194	2322	1902	4722	4063	3774	0.960412	7.79354	0.00140716	0.0327388	Increased in CE
ENSBTAG00000015249	B4GALT1	6904	5127	4490	3310	9370	6350	3280	5374	4480	4710	2888	3791	4982	4400	5684	0.711749	8.27404	0.00141178	0.0327673	Increased in CE
ENSBTAG00000008762		733	474	565	474	444	940	1109	1142	1051	858	1035	1723	948	973	1112	-0.702628	5.76866	0.00141495	0.0327673	Increased in HC
ENSBTAG00000003037		412	330	427	308	389	478	174	317	395	412	169	150	400	263	292	0.725985	4.31995	0.00141381	0.0327673	Increased in CE
ENSBTAG00000010986	KCNQ1	112	60	29	28	1185	73	106	44	68	47	69	81	45	62	188	2.04275	3.34918	0.00142599	0.0329685	Increased in CE
ENSBTAG00000008008	TLR2	365	351	290	225	705	348	135	259	324	192	90	75	253	235	515	1.07721	4.18505	0.00142805	0.0329685	Increased in CE
ENSBTAG00000026326	SPN	609	571	777	524	154	606	176	322	520	307	182	185	424	521	425	0.911681	4.68089	0.00143469	0.0330708	Increased in CE
ENSBTAG00000021538	MYO1E	1614	1469	1536	894	1291	1520	887	1498	1389	970	719	942	958	1372	1273	0.575155	6.22319	0.00144452	0.0332461	Increased in CE
ENSBTAG00000017363	SAT1	7046	7438	7070	4490	12530	6693	4185	4819	7539	6356	2927	2111	5786	5628	8352	0.838035	8.58719	0.00144735	0.03326	Increased in CE
ENSBTAG00000023947	AVPI1	1260	961	667	638	1914	875	602	804	747	1101	699	543	710	672	932	0.779138	5.77748	0.00145333	0.0333463	Increased in CE
ENSBTAG00000001303	HSPB8	2683	755	1137	1878	1066	3060	6836	5017	3404	1559	5003	8278	2523	2184	3795	-1.18736	7.63884	0.00146169	0.0334557	Increased in HC
ENSBTAG00000019345	RFK	1217	793	824	752	769	761	512	956	685	724	417	631	676	794	736	0.582789	5.52011	0.00146257	0.0334557	Increased in CE
ENSBTAG00000018052	PTPRS	3288	1418	2514	2314	1121	3023	4207	4344	3351	3739	4609	6849	3166	5006	4150	-0.803318	7.73433	0.00146657	0.0334961	Increased in HC
ENSBTAG00000001932	MGC142781	1300	1099	892	685	2648	1060	583	901	999	907	553	918	1095	959	1107	0.835021	6.04425	0.00147666	0.033675	Increased in CE
ENSBTAG00000020313	FNBP1	2169	1005	1170	1586	374	2499	4407	3550	3131	1422	2850	5392	2116	2897	4150	-1.05251	7.2711	0.00149462	0.0339295	Increased in HC
ENSBTAG00000016267	SERPING1	14085	10277	10608	6296	4319	14104	5885	4731	10266	5881	5856	3516	9207	6171	8581	0.773477	8.92064	0.00149331	0.0339295	Increased in CE
ENSBTAG00000005970	XBP1	10300	12285	7931	8798	10504	7368	7613	5983	6854	8093	6065	6751	7999	5297	9312	0.711525	8.99289	0.00149107	0.0339295	Increased in CE
ENSBTAG00000003711	EPAS1	10715	7785	5887	4392	9166	6754	4171	5429	7845	6884	2473	2449	6052	5911	7185	0.772293	8.5682	0.00149877	0.0339721	Increased in CE
ENSBTAG00000017104	MUC1	1515	1002	1123	1098	12347	2142	694	1786	1657	910	834	484	2212	1424	3161	1.55202	7.15259	0.00150768	0.0341224	Increased in CE
ENSBTAG00000044027	ITGBL1	16	27	13	23	14	15	112	56	55	83	76	54	19	7	198	-1.71675	1.65351	0.00151208	0.0341322	Increased in HC
ENSBTAG00000005772	SPDYC	6	6	41	21	26	17	215	36	42	438	19	3	40	17	528	-2.59182	2.45512	0.00151268	0.0341322	Increased in HC
ENSBTAG00000047740		14	15	3	14	199	22	2	1	5	1	0	1	42	6	21	2.77157	0.713856	0.00152169	0.0342838	Increased in CE
ENSBTAG00000022394	SAA1	1640	50	19	565	503	81	119	3	16	61	4	7	55	107	449	2.61613	3.94168	0.00152563	0.034321	Increased in CE
ENSBTAG00000009359		2052	1683	1818	1214	1954	1887	1273	1318	1981	1262	1159	1050	1537	1443	1597	0.582887	6.57493	0.00153553	0.0344917	Increased in CE
ENSBTAG00000030960	DNAJC25	321	431	187	207	474	204	143	221	173	214	126	187	250	220	279	0.93015	3.95382	0.00154729	0.0344971	Increased in CE
ENSBTAG00000046291	FAM83E	24	18	35	18	415	44	7	10	30	53	22	5	47	42	52	2.06528	1.90337	0.00154655	0.0344971	Increased in CE
ENSBTAG00000005002	GALE	383	364	225	193	1842	309	244	386	168	450	170	163	247	259	529	1.33285	4.68908	0.00154461	0.0344971	Increased in CE
ENSBTAG00000017273	LRRC25	289	328	293	359	51	291	114	133	259	119	97	122	212	157	195	1.04396	3.65301	0.0015399	0.0344971	Increased in CE
ENSBTAG00000025471	TNF	151	113	91	94	176	118	33	76	110	77	52	30	98	71	125	1.04064	2.56888	0.00154517	0.0344971	Increased in CE
ENSBTAG00000007307	SELE	205	317	30	49	33	110	2	13	8	8	8	2	39	84	129	2.27972	2.19522	0.00155525	0.0345359	Increased in CE
ENSBTAG00000010167	TEX14	16	13	24	7	6	21	34	75	56	13	35	24	33	43	55	-1.28834	0.920111	0.00155521	0.0345359	Increased in HC
ENSBTAG00000007773	VCAM1	3380	2645	1894	1503	2597	1783	818	1589	2099	1562	804	684	2543	1820	2389	0.839801	6.85016	0.00155827	0.0345359	Increased in CE
ENSBTAG00000022671	WNT4	212	192	253	44	43	246	6	53	108	85	65	9	50	120	92	1.54025	2.69396	0.00155821	0.0345359	Increased in CE
ENSBTAG00000034295	LAG3	247	151	115	49	44	167	17	37	47	54	25	30	165	68	74	1.36389	2.41541	0.00158694	0.0351192	Increased in CE
ENSBTAG00000008607	ARID3A	339	482	278	215	132	197	75	154	162	289	114	138	224	188	197	0.988708	3.73922	0.00159335	0.035209	Increased in CE
ENSBTAG00000002296	TMEM173	408	386	410	274	1412	512	192	489	459	280	177	167	470	343	548	1.0694	4.77992	0.00160865	0.0354946	Increased in CE
ENSBTAG00000019711	LRMP	117	226	157	184	17	97	34	59	79	34	47	37	122	94	71	1.35085	2.56819	0.001628	0.0358688	Increased in CE
ENSBTAG00000013957	GALNT3	412	312	275	229	2468	648	196	528	516	355	174	124	491	458	484	1.37118	5.04563	0.00163295	0.035872	Increased in CE
ENSBTAG00000045966	GPRIN3	58	165	72	58	61	83	8	27	13	16	26	17	91	56	71	1.51506	1.85263	0.0016329	0.035872	Increased in CE
ENSBTAG00000015716	ERO1L	360	515	289	228	862	319	226	328	287	246	151	216	282	314	480	0.961665	4.43927	0.00163942	0.0359616	Increased in CE
ENSBTAG00000001042	MXD1	432	527	223	147	454	344	156	254	250	253	156	210	207	330	295	0.897016	4.15531	0.00164408	0.0360109	Increased in CE
ENSBTAG00000007129	MRVI1	2493	1203	1385	1624	563	2780	6702	4215	2274	1286	5256	7139	2462	2721	4530	-1.1917	7.57005	0.00165681	0.0361838	Increased in HC
ENSBTAG00000034366	RGS2	868	551	452	752	20	1011	4748	1322	1839	447	2767	1512	960	1435	4466	-1.70834	6.54158	0.00165679	0.0361838	Increased in HC
ENSBTAG00000019203	S100A4	2959	2911	2496	2220	6899	1982	2259	2375	3278	3764	1175	653	1903	1510	2068	0.995379	7.33468	0.00166601	0.0363317	Increased in CE
ENSBTAG00000029897	bta-mir-21	73	87	59	30	90	29	18	37	31	33	25	14	23	67	42	1.24312	1.52006	0.0016807	0.0365986	Increased in CE
ENSBTAG00000005090	TMEM2	1707	1303	1246	928	2003	1634	717	1445	1249	1545	494	763	1148	1323	1498	0.67735	6.27111	0.00168772	0.036698	Increased in CE
ENSBTAG00000016315	COTL1	6201	5310	5108	3646	5615	5941	3312	3340	3960	2721	4833	3075	4190	4669	4279	0.686605	8.10859	0.00169256	0.0367498	Increased in CE
ENSBTAG00000009037	GALNT12	476	402	460	279	2986	532	340	434	464	494	296	252	543	439	854	1.29125	5.32904	0.00171032	0.0370601	Increased in CE
ENSBTAG00000000894	PGK1	5781	4158	3534	3346	6015	4338	2632	4843	3619	4750	2248	2980	3646	3272	4189	0.63255	7.92369	0.0017118	0.0370601	Increased in CE
ENSBTAG00000016968	CHST4	165	178	56	14	5215	323	60	57	23	44	58	70	184	159	1206	2.77111	5.21537	0.0017149	0.0370737	Increased in CE
ENSBTAG00000018003	GEFT	1481	811	1641	1199	234	1799	4443	2998	1889	2341	3116	2754	1635	1455	3266	-1.03009	6.95132	0.00172386	0.0372134	Increased in HC
ENSBTAG00000018652	CXCL17	165	194	140	25	13602	191	217	124	148	191	135	73	195	53	2758	3.01987	6.46577	0.00174051	0.0374109	Increased in CE
ENSBTAG00000010023	FAM107B	682	793	680	745	1151	768	320	684	839	517	290	281	728	758	845	0.79394	5.38335	0.00173753	0.0374109	Increased in CE
ENSBTAG00000013510	TOR2A	413	589	365	430	210	355	211	247	275	437	198	217	387	205	316	0.809699	4.34075	0.0017385	0.0374109	Increased in CE
ENSBTAG00000024137	PTCH2	675	270	542	866	152	623	891	2675	775	2659	1240	1222	719	714	834	-1.07897	5.83737	0.00175512	0.0376708	Increased in HC
ENSBTAG00000004542	C9ORF59	318	412	339	265	94	288	110	156	252	183	109	136	274	207	211	0.922533	3.79904	0.001758	0.0376785	Increased in CE
ENSBTAG00000046768	IGFBP1	184	137	120	32	30	28	7	37	43	2	3	27	22	95	7	1.93695	1.73511	0.0017619	0.0376896	Increased in CE
ENSBTAG00000017824	IRF8	1038	1140	1304	1023	389	1174	220	749	970	727	451	355	894	951	829	0.835322	5.63502	0.00176355	0.0376896	Increased in CE
ENSBTAG00000025101	ASGR2	71	106	51	34	349	71	36	16	55	30	14	10	50	65	143	1.69458	2.28677	0.00177867	0.0379585	Increased in CE
ENSBTAG00000046409	EGR2	37	43	29	24	59	44	5	12	25	15	5	14	24	30	46	1.32149	0.858108	0.0017825	0.0379861	Increased in CE
ENSBTAG00000007746	AHR	981	928	966	668	2381	1229	333	1211	1011	788	367	555	1107	1043	885	0.89006	5.90519	0.0017924	0.0380885	Increased in CE
ENSBTAG00000010009	TMCO1	1509	1476	1119	1192	1144	1277	962	1370	1049	1244	789	747	1127	1106	1210	0.548921	6.15281	0.00179097	0.0380885	Increased in CE
ENSBTAG00000006132	DENND3	936	844	719	408	935	842	284	522	885	708	231	315	737	672	678	0.782753	5.30788	0.00180708	0.0382918	Increased in CE
ENSBTAG00000030921	FAM3B	85	113	75	69	1364	222	27	59	98	88	51	23	221	186	277	1.92315	3.73885	0.00180509	0.0382918	Increased in CE
ENSBTAG00000021609	GPR110	117	240	162	88	1573	337	19	19	65	50	32	18	337	386	196	2.12976	4.05165	0.00181529	0.0383844	Increased in CE
ENSBTAG00000020780	SBNO2	2083	1738	1237	750	3126	1668	703	961	1531	1326	776	844	1567	1479	1795	0.837169	6.4874	0.00181659	0.0383844	Increased in CE
ENSBTAG00000013004	ITIH5	736	193	542	471	239	772	807	1297	1343	926	618	667	1168	600	984	-0.740793	5.45221	0.00182642	0.0384232	Increased in HC
ENSBTAG00000034069	MAB21L1	8	5	8	5	0	4	3	23	16	25	40	3	36	10	31	-1.83604	-0.0383355	0.0018287	0.0384232	Increased in HC
ENSBTAG00000021377	S100A14	1915	1643	1721	1259	7629	1606	1654	1986	1517	2509	1496	1090	1312	1160	1664	1.06963	7.01794	0.00182441	0.0384232	Increased in CE
ENSBTAG00000032374	SELK	1858	2141	1339	1509	1202	1340	1354	1244	1396	1244	1037	991	1295	1050	1424	0.628972	6.41102	0.00182717	0.0384232	Increased in CE
ENSBTAG00000018531	IGJ	12127	13443	10354	18741	13482	7893	1961	2622	5395	3331	14015	832	13949	4112	3338	1.43676	9.11807	0.0018368	0.0385392	Increased in CE
ENSBTAG00000011741	COL13A1	117	113	746	169	133	242	1117	535	682	1055	444	558	321	264	923	-1.20969	4.85142	0.001852	0.0388037	Increased in HC
ENSBTAG00000024381	MAN1A1	1976	2536	1513	1408	610	1447	601	1425	1670	810	660	1040	1344	1302	1087	0.808382	6.32871	0.00186333	0.0389867	Increased in CE
ENSBTAG00000025405	BATF	392	225	208	137	75	250	52	61	134	109	67	51	211	127	220	1.11925	3.24372	0.0018699	0.0390694	Increased in CE
ENSBTAG00000047229	CRIP1	1871	1381	1645	1084	2033	1588	1033	819	1425	1104	938	494	1777	1253	1594	0.720981	6.36786	0.0018813	0.0392528	Increased in CE
ENSBTAG00000017280	C3	31490	38907	18614	11772	47068	30015	2862	2193	5580	4302	1970	1953	34617	18319	30134	1.71665	10.2336	0.00188488	0.0392727	Increased in CE
ENSBTAG00000003245	BCAR3	355	345	288	243	671	408	130	218	334	158	134	114	347	405	337	0.977956	4.23443	0.00190792	0.0396974	Increased in CE
ENSBTAG00000018777	ADCY5	400	143	391	182	31	445	950	519	787	746	321	542	437	379	987	-1.11785	4.80771	0.00195614	0.0405662	Increased in HC
ENSBTAG00000001406	MAB21L3	37	32	3	13	764	101	9	9	20	12	5	11	70	34	163	2.57028	2.57149	0.00195781	0.0405662	Increased in CE
ENSBTAG00000003100	SMTN	5775	2035	1364	2937	1147	6826	12374	7872	3434	1798	15026	17106	8456	6400	9594	-1.40542	8.71244	0.00195674	0.0405662	Increased in HC
ENSBTAG00000014140	ATP1B3	1906	1353	1373	1250	7525	1437	1290	1749	1543	2528	1016	916	1366	1249	1848	1.10079	6.92199	0.00196423	0.0405869	Increased in CE
ENSBTAG00000011476	HOXA9	895	643	1450	846	159	1083	1568	1683	1461	2347	2382	2330	1219	1952	1290	-0.956271	6.41115	0.00196224	0.0405869	Increased in HC
ENSBTAG00000047225	BCL2L14	41	50	65	25	515	72	23	32	48	30	15	6	72	75	122	1.87261	2.41495	0.00197283	0.0407083	Increased in CE
ENSBTAG00000008631	CORO1A	3211	2500	3072	1657	511	2980	695	1021	1908	1329	773	640	2443	1997	1718	0.952479	6.7371	0.00197754	0.0407494	Increased in CE
ENSBTAG00000003345	FAT4	593	461	720	503	152	650	1087	1493	959	1073	643	1266	617	804	1252	-0.788573	5.58913	0.00198614	0.0408171	Increased in HC
ENSBTAG00000017717	RALYL	40	5	4	34	0	54	153	131	186	11	122	128	54	27	142	-2.10871	2.13715	0.00198629	0.0408171	Increased in HC
ENSBTAG00000006165	PRDX4	3173	4548	2452	3251	1630	2552	1908	2656	2286	2205	1938	2017	2539	2043	2195	0.706803	7.29162	0.00199217	0.0408818	Increased in CE
ENSBTAG00000034613	MROH6	15	13	22	6	168	18	13	15	23	17	8	10	17	15	26	1.73731	0.818207	0.00199504	0.0408847	Increased in CE
ENSBTAG00000009183	SHISA5	3315	2189	2521	1705	3941	2931	1764	1835	2715	2865	1430	1331	2606	1738	2747	0.662206	7.18501	0.00199858	0.0409012	Increased in CE
ENSBTAG00000008931	CREG1	3843	2882	3166	1888	4146	4075	1993	2607	4070	2492	1566	1504	2888	2119	3606	0.664944	7.44081	0.00200559	0.0409885	Increased in CE
ENSBTAG00000007429	SPNS2	469	338	299	175	500	295	159	327	373	283	110	115	239	235	311	0.849878	4.11485	0.00201672	0.0411599	Increased in CE
ENSBTAG00000002880	SORBS1	575	89	146	350	45	463	1118	1309	525	174	620	1422	452	653	816	-1.41177	5.12017	0.00203008	0.0413761	Increased in HC
ENSBTAG00000001931	TRABD	907	1043	969	701	824	735	428	767	859	850	556	520	760	673	863	0.599491	5.55796	0.00203532	0.0414264	Increased in CE
ENSBTAG00000047338	DCBLD1	213	267	158	88	399	198	58	128	157	194	49	58	163	194	174	1.11152	3.39587	0.00204478	0.0415623	Increased in CE
ENSBTAG00000020892	IL2RA	337	209	197	133	42	178	42	70	123	81	57	26	123	146	176	1.19146	2.99357	0.00205365	0.041686	Increased in CE
ENSBTAG00000011771	FICD	247	431	197	207	63	156	85	130	151	214	97	93	171	94	145	1.05733	3.39267	0.00206947	0.0419503	Increased in CE
ENSBTAG00000004081	FAT3	46	13	20	28	0	39	108	264	72	13	51	125	51	37	168	-1.84304	2.02879	0.00208422	0.042192	Increased in HC
ENSBTAG00000032481	DAPL1	336	91	27	175	1607	211	10	595	172	94	39	125	15	21	69	2.20054	3.99003	0.00209106	0.0422733	Increased in CE
ENSBTAG00000001580	CLGN	35	20	16	58	2	28	304	100	67	8	97	184	71	64	110	-1.91871	2.29045	0.0020943	0.0422817	Increased in HC
ENSBTAG00000008057	MGC148449	285	266	355	207	61	297	71	122	180	134	84	70	213	222	180	1.01634	3.49239	0.00210625	0.0424085	Increased in CE
ENSBTAG00000013705	NFKBIE	798	563	672	447	896	665	354	448	679	548	348	359	709	509	687	0.655164	5.15362	0.00210553	0.0424085	Increased in CE
ENSBTAG00000011682	GLI2	411	201	357	227	22	490	656	487	832	445	538	1107	611	647	790	-1.14707	4.95149	0.00212134	0.0426549	Increased in HC
ENSBTAG00000004085	ASF1B	274	200	183	210	196	263	128	244	70	128	111	128	223	131	128	0.863936	3.44535	0.00213639	0.0428723	Increased in CE
ENSBTAG00000001324	SLCO2A1	597	369	269	201	412	289	103	176	332	94	116	246	226	395	212	0.997593	4.07673	0.00213788	0.0428723	Increased in CE
ENSBTAG00000047468	FAM78B	7	3	8	2	3	9	8	7	28	31	18	20	23	10	7	-1.47192	-0.244085	0.0021456	0.0429119	Increased in HC
ENSBTAG00000014006	TOR3A	1297	1218	1497	1320	7893	1618	1089	2091	1776	1862	1109	789	1646	1215	1753	1.12946	6.91879	0.00214452	0.0429119	Increased in CE
ENSBTAG00000003585	CD47	5891	4335	4444	3829	9125	5332	2275	6054	5121	4301	2152	2922	4936	4372	4966	0.730556	8.16596	0.00214903	0.0429232	Increased in CE
ENSBTAG00000004086	SPINT1	739	543	750	569	5807	1247	475	939	1057	954	404	227	1072	842	1477	1.3747	6.20653	0.00215826	0.04305	Increased in CE
ENSBTAG00000007502	CKMT1	1041	817	790	371	4955	1178	353	297	697	900	306	118	1228	1353	1107	1.48199	6.07435	0.00217484	0.043323	Increased in CE
ENSBTAG00000025200	ACCN1	29	4	2	5	0	32	175	31	10	2	85	115	41	30	88	-2.47966	1.47567	0.0021778	0.0433243	Increased in HC
ENSBTAG00000013108	HK2	238	209	61	61	149	133	41	58	46	45	11	19	145	83	150	1.40584	2.61738	0.00219266	0.043562	Increased in CE
ENSBTAG00000030518	ECSCR	1317	935	1190	809	975	919	687	1000	1488	997	540	460	798	569	769	0.613799	5.76574	0.00221112	0.0438706	Increased in CE
ENSBTAG00000019980	DGKI	17	6	82	15	1	9	267	32	80	1086	16	7	27	10	192	-2.89319	2.75197	0.00222335	0.0440547	Increased in HC
ENSBTAG00000005215	IL10RA	255	376	193	209	78	231	49	77	188	80	77	62	218	181	189	1.1398	3.3764	0.00223186	0.0441575	Increased in CE
ENSBTAG00000033076	TRPM6	138	75	78	35	1299	92	53	64	94	216	25	24	111	107	261	1.9154	3.58239	0.00223444	0.0441575	Increased in CE
ENSBTAG00000005525	LHX6	100	68	91	85	114	76	31	78	95	55	32	41	59	63	69	0.912704	2.14783	0.00224393	0.0442866	Increased in CE
ENSBTAG00000018661	TMC6	751	787	854	569	1345	794	374	732	949	840	348	311	784	652	769	0.739023	5.47869	0.00224828	0.0443138	Increased in CE
ENSBTAG00000016124	PACSIN1	112	191	272	203	1020	182	183	292	239	267	103	60	207	115	175	1.26937	3.96657	0.00227288	0.0447324	Increased in CE
ENSBTAG00000009436	TMEM79	412	262	329	248	2208	386	288	397	358	474	243	241	366	345	515	1.21651	4.93582	0.00227549	0.0447324	Increased in CE
ENSBTAG00000019291	GRB14	142	49	18	78	23	95	438	337	159	25	198	409	119	217	114	-1.61989	3.30943	0.00231961	0.0455397	Increased in HC
ENSBTAG00000039764	IER5	606	419	576	343	875	469	148	271	529	372	152	243	663	411	475	0.894791	4.7574	0.00234605	0.0459985	Increased in CE
ENSBTAG00000046350	PKP1	124	71	79	47	1423	125	81	100	109	216	116	92	115	117	196	1.71494	3.76519	0.00236682	0.046345	Increased in CE
ENSBTAG00000010253	SYTL1	232	367	337	234	1336	394	156	347	315	354	178	95	402	273	458	1.14564	4.54703	0.00237185	0.0463828	Increased in CE
ENSBTAG00000011037	RBPMS2	696	229	346	359	88	631	1141	797	822	415	1125	1336	660	543	856	-1.04725	5.33894	0.00238346	0.046549	Increased in HC
ENSBTAG00000004379	ETHE1	1095	587	824	705	1951	758	625	692	846	967	590	545	892	602	681	0.754076	5.68731	0.00239027	0.0466213	Increased in CE
ENSBTAG00000011184	FTH1	10940	9372	9387	6415	11894	9851	4734	6603	11421	7243	6632	5565	8597	7267	9242	0.634983	9.00625	0.00242944	0.0473234	Increased in CE
ENSBTAG00000018069	TNFSF15	23	14	24	16	43	17	3	14	16	11	2	5	20	15	17	1.31003	0.131503	0.00243276	0.0473266	Increased in CE
ENSBTAG00000005647	GPR132	168	302	181	113	63	137	25	47	109	75	41	32	159	141	125	1.25127	2.86621	0.00245132	0.0475023	Increased in CE
ENSBTAG00000013929	RRAD	3572	1526	2112	1273	279	1950	645	802	1566	959	677	666	2012	854	1241	0.948331	6.32973	0.00244965	0.0475023	Increased in CE
ENSBTAG00000001785	TGM3	2392	4902	71	348	1587	1219	111	18	15	12	7	23	161	873	1871	2.77588	5.96777	0.00245093	0.0475023	Increased in CE
ENSBTAG00000000654	ARMC4	11	4	42	13	11	17	40	57	39	40	37	27	55	29	65	-1.21314	1.01485	0.0024828	0.0475342	Increased in HC
ENSBTAG00000001441	CARHSP1	861	713	610	598	1078	1098	489	775	764	457	586	395	747	731	698	0.65346	5.45099	0.00246321	0.0475342	Increased in CE
ENSBTAG00000014218	DKK1	49	27	45	33	17	57	151	69	91	176	15	10	192	108	599	-1.78805	2.64494	0.00248031	0.0475342	Increased in HC
ENSBTAG00000019801	FAM151A	47	14	35	29	26	76	164	69	59	145	80	55	50	75	173	-1.20091	2.14186	0.00248118	0.0475342	Increased in HC
ENSBTAG00000009390	FAM188B	214	111	310	147	131	289	309	464	500	342	343	277	431	299	381	-0.708664	4.15927	0.00248475	0.0475342	Increased in HC
ENSBTAG00000001142	GNE	446	627	396	343	947	390	293	431	378	473	235	317	399	376	535	0.802999	4.79469	0.00246522	0.0475342	Increased in CE
ENSBTAG00000013959	GPR142	21	3	6	15	0	18	24	52	25	23	47	79	29	33	12	-1.67928	0.737775	0.00246298	0.0475342	Increased in HC
ENSBTAG00000000582	LY6G6E	431	289	190	40	3624	142	156	36	404	505	27	15	139	173	699	2.23526	4.96736	0.00246788	0.0475342	Increased in CE
ENSBTAG00000001775	RINL	75	131	70	55	13	42	15	38	38	25	21	28	42	59	32	1.25588	1.57218	0.00247738	0.0475342	Increased in CE
ENSBTAG00000017136	SSTR2	6	7	15	7	272	38	5	30	47	23	4	18	13	10	19	2.09667	1.22654	0.00247708	0.0475342	Increased in CE
ENSBTAG00000011871	BTLA	32	64	93	47	1	16	5	6	3	3	4	2	24	48	13	2.03809	0.702592	0.00249187	0.0476097	Increased in CE
ENSBTAG00000008683	LDHA	1935	1822	1218	1144	6391	1696	1572	1254	1295	2456	676	749	1467	1186	2516	1.06952	6.8642	0.00250356	0.0477721	Increased in CE
ENSBTAG00000006859		49	28	34	13	33	37	22	19	9	14	5	12	13	20	36	1.17332	0.595684	0.00253565	0.0483227	Increased in CE
ENSBTAG00000022007	SAMHD1	586	513	502	390	795	538	215	491	513	406	180	220	540	536	535	0.767842	4.83853	0.00254582	0.0484548	Increased in CE
ENSBTAG00000004557	DHRS9	53	92	21	7	83	21	9	29	40	15	8	8	20	29	36	1.50972	1.06708	0.00255072	0.0484864	Increased in CE
ENSBTAG00000007581	ADORA2B	329	206	117	106	1678	293	194	64	127	290	87	78	296	190	482	1.57073	4.32103	0.00257363	0.0488597	Increased in CE
ENSBTAG00000003600	MGC151839	3	2	6	5	2	10	24	21	4	1	54	29	8	17	17	-1.98897	-0.074083	0.00259953	0.0492889	Increased in HC
ENSBTAG00000016042	TM6SF2	110	80	73	51	102	72	31	51	41	100	26	11	63	49	59	1.06952	1.9489	0.00261094	0.0494427	Increased in CE
ENSBTAG00000039686	ACOT11	27	16	28	28	14	53	71	101	58	45	65	48	42	76	80	-1.05238	1.62286	0.00261519	0.0494605	Increased in HC
ENSBTAG00000002144	ADRB2	274	178	175	140	1851	313	140	163	200	176	100	205	336	328	449	1.44811	4.47042	0.00262533	0.0495895	Increased in CE
ENSBTAG00000019187	ZNF462	485	233	447	326	311	544	598	786	607	1145	361	724	570	676	842	-0.623906	5.0784	0.00265913	0.0501647	Increased in HC
ENSBTAG00000027513		847	659	20	69	2988	262	54	12	32	22	5	12	46	137	1196	2.75063	4.87057	0.00266637	0.050238	Increased in CE
ENSBTAG00000002027	FAM167B	134	164	86	71	385	80	61	50	152	84	80	53	83	45	149	1.23376	2.86582	0.00267448	0.0502577	Increased in CE
ENSBTAG00000023562	KCNK6	85	109	72	49	306	91	25	55	86	105	34	50	76	68	99	1.21565	2.49525	0.00267504	0.0502577	Increased in CE
ENSBTAG00000012016	LMTK3	171	113	192	78	37	166	183	166	335	338	248	447	271	294	210	-0.989765	3.69707	0.0026775	0.0502577	Increased in HC
ENSBTAG00000005404	MSC	597	327	386	156	32	269	72	138	206	174	57	51	226	214	196	1.2067	3.64391	0.00268254	0.0502891	Increased in CE
ENSBTAG00000019368	IGFBP7	16259	12421	12819	10964	9056	15021	9955	11622	13662	9293	6584	9463	11311	10265	10317	0.547209	9.4251	0.0026895	0.0503566	Increased in CE
ENSBTAG00000020884	CASP13	1342	1180	967	798	2526	1180	653	897	862	775	652	526	1116	1048	1911	0.822043	6.10107	0.00269935	0.0504779	Increased in CE
ENSBTAG00000036260	LPXN	484	425	502	435	53	361	118	165	277	197	141	118	376	333	201	1.04862	4.11249	0.00270911	0.050597	Increased in CE
ENSBTAG00000010664	PRKCQ	266	253	271	269	58	241	78	145	200	136	76	60	204	175	173	0.976658	3.42283	0.00272858	0.0508973	Increased in CE
ENSBTAG00000007901	EMR1	313	226	17	25	92	69	19	20	66	32	12	24	24	70	160	1.69909	2.31443	0.00274017	0.0510498	Increased in CE
ENSBTAG00000046542	C7H19orf24	607	526	426	362	570	451	284	365	444	479	358	245	437	319	472	0.651168	4.71341	0.0027534	0.0512324	Increased in CE
ENSBTAG00000001094	MTUS2	114	31	14	29	9	42	226	43	174	22	131	174	89	139	147	-1.5956	2.50856	0.00276729	0.0514269	Increased in HC
ENSBTAG00000040190	CCDC88B	257	289	288	189	517	315	110	158	219	160	154	99	276	316	311	0.918584	3.94325	0.00277804	0.0515627	Increased in CE
ENSBTAG00000011850	ALG5	864	995	711	744	626	715	595	777	609	781	528	509	641	543	712	0.576296	5.42045	0.00280669	0.0520298	Increased in CE
ENSBTAG00000039477	TPBG	346	349	261	331	327	227	217	312	328	115	121	174	291	193	167	0.828663	3.97921	0.00281564	0.0521312	Increased in CE
ENSBTAG00000012671	TNIP1	3916	2854	2220	1631	3090	2469	1528	1658	2960	1980	1705	1506	2285	2403	2510	0.647045	7.15833	0.00283692	0.0524602	Increased in CE
ENSBTAG00000011445	TMEM8B	306	203	460	260	226	498	573	534	622	610	640	598	561	450	579	-0.652424	4.82844	0.00286519	0.0529176	Increased in HC
ENSBTAG00000004118	ALAS1	1767	1254	1228	924	7088	1631	1087	1410	1363	1659	972	1105	1627	1511	2010	1.06176	6.83532	0.00289434	0.0532587	Increased in CE
ENSBTAG00000015144	GMIP	729	696	784	522	424	742	316	533	592	665	339	347	571	644	626	0.591269	5.11364	0.00289362	0.0532587	Increased in CE
ENSBTAG00000020772	HMHA1	546	844	769	462	121	486	177	358	442	311	219	142	479	517	360	0.967005	4.68949	0.00289096	0.0532587	Increased in CE
ENSBTAG00000020074	NKPD1	59	51	51	30	862	74	74	81	29	156	41	21	95	40	119	1.82165	3.00765	0.00290451	0.0533802	Increased in CE
ENSBTAG00000004989	IRF5	225	231	304	184	278	302	104	174	257	155	125	88	218	223	248	0.79137	3.68186	0.00291643	0.0535334	Increased in CE
ENSBTAG00000033886	CIST1	390	271	402	376	2084	768	219	347	351	207	282	154	742	541	633	1.21657	5.05964	0.00294387	0.0539709	Increased in CE
ENSBTAG00000012222	FA2H	28	27	21	12	176	25	6	8	12	8	8	4	49	27	40	1.80246	1.03655	0.00295576	0.0540323	Increased in CE
ENSBTAG00000005105	PAFAH2	309	384	327	229	1495	309	263	446	324	375	268	182	265	279	435	1.068	4.66311	0.0029638	0.0540323	Increased in CE
ENSBTAG00000017116	RASD2	1305	386	1870	535	311	1585	6637	955	2092	3867	1122	1434	1533	1195	4350	-1.27461	6.82473	0.00295755	0.0540323	Increased in HC
ENSBTAG00000013235	TINAGL1	1762	1528	1586	1052	1708	1450	904	1156	1850	1283	784	974	1515	1252	1430	0.564602	6.36964	0.00296245	0.0540323	Increased in CE
ENSBTAG00000032687		9	0	1	0	0	0	52	0	0	0	1	58	18	19	50	-3.67476	-0.0615475	0.00296527	0.0540323	Increased in HC
ENSBTAG00000010788	PPM1E	69	34	43	41	1	59	110	123	116	121	78	153	73	97	120	-1.25612	2.31173	0.00297304	0.0541079	Increased in HC
ENSBTAG00000020041	FAM13B	787	445	681	502	247	662	1380	1168	832	1315	630	1032	580	888	1553	-0.713886	5.64121	0.00298137	0.0541665	Increased in HC
ENSBTAG00000005477	LAPTM5	9100	8237	10517	6357	2509	10100	3414	4607	9164	4776	3020	2780	7396	6652	6354	0.777696	8.5788	0.0029835	0.0541665	Increased in CE
ENSBTAG00000005685	HSD11B2	653	204	1800	393	98	1145	1436	1935	2994	6002	1229	957	975	698	2034	-1.33328	6.37161	0.00301256	0.0546278	Increased in HC
ENSBTAG00000011377	KCNMB3	1	0	12	2	2	2	5	36	47	35	5	0	24	1	32	-2.36257	-0.169001	0.00303119	0.0548326	Increased in HC
ENSBTAG00000010745	THRA	1359	917	1676	1063	727	2078	2012	2233	2761	2344	2204	2728	2100	1761	2026	-0.613802	6.79361	0.00302864	0.0548326	Increased in HC
ENSBTAG00000016542	LAMB3	1000	1187	915	516	3155	1551	313	698	1050	631	424	277	1222	1276	1555	1.09006	6.05181	0.00304007	0.0549269	Increased in CE
ENSBTAG00000045677		7	1	35	25	28	22	270	16	95	212	13	16	31	72	144	-2.0477	1.98112	0.00304561	0.0549605	Increased in HC
ENSBTAG00000002444	MKI67	870	1458	658	862	533	915	477	1376	232	397	342	492	835	578	533	0.911898	5.46789	0.0030724	0.0553772	Increased in CE
ENSBTAG00000001294	PPP1R15A	1591	1128	900	663	1734	792	649	695	906	689	561	527	958	972	1474	0.747849	5.88536	0.00307996	0.0554467	Increased in CE
ENSBTAG00000004192	LRRC43	1	5	40	17	5	1	20	74	42	44	29	119	50	26	29	-1.84769	1.07053	0.0031678	0.0569595	Increased in HC
ENSBTAG00000020554	AIF1	860	584	619	606	244	856	326	390	513	425	280	267	714	532	569	0.711932	4.98016	0.0031958	0.0572249	Increased in CE
ENSBTAG00000015362	BMP7	592	256	270	164	380	407	79	258	376	102	154	79	366	264	119	1.01831	3.98099	0.00320169	0.0572249	Increased in CE
ENSBTAG00000017473	LAMC3	2078	1485	2151	1771	796	2046	424	1035	1876	977	590	313	1421	1594	1963	0.867492	6.36643	0.00320113	0.0572249	Increased in CE
ENSBTAG00000008338	PLCB1	213	93	206	140	117	316	305	570	335	306	200	561	241	325	385	-0.816745	4.0835	0.0031903	0.0572249	Increased in HC
ENSBTAG00000039121	PTP4A2	2992	2728	2546	2239	4233	2766	2232	2942	2627	2694	1343	1760	1920	2271	3292	0.620858	7.31008	0.00319227	0.0572249	Increased in CE
ENSBTAG00000001299	CYP7B1	160	121	50	42	68	68	30	74	49	68	27	39	49	58	69	1.00719	2.0291	0.00323085	0.0576085	Increased in CE
ENSBTAG00000048184		158	150	159	85	37	92	13	52	91	18	22	11	107	55	116	1.3599	2.2824	0.00322721	0.0576085	Increased in CE
ENSBTAG00000021837	RGS19	612	399	523	370	407	525	269	370	543	436	285	309	424	340	420	0.564202	4.66168	0.00323717	0.0576525	Increased in CE
ENSBTAG00000046176	SPEG	1217	538	833	603	149	1315	2113	1218	1071	870	2189	2658	1184	1652	1989	-1.02984	6.30872	0.0032516	0.0578406	Increased in HC
ENSBTAG00000034848	F2RL1	260	317	203	188	1479	218	153	185	212	549	46	20	264	185	332	1.50423	4.32308	0.00326551	0.0579503	Increased in CE
ENSBTAG00000015212	IFNAR2	1724	1571	1887	1062	2722	1843	1194	1369	1937	1711	830	871	1514	1197	2095	0.647227	6.58828	0.00326195	0.0579503	Increased in CE
ENSBTAG00000015936	BRINP1	48	106	92	25	4	26	12	15	13	16	22	32	5	46	7	1.62659	1.06786	0.00328974	0.0581045	Increased in CE
ENSBTAG00000006489	MYO5A	354	328	287	186	361	319	137	327	257	255	123	157	250	284	250	0.723226	3.99244	0.0032877	0.0581045	Increased in CE
ENSBTAG00000007111	STEAP3	251	179	174	119	709	280	72	210	287	204	67	73	225	141	256	1.11387	3.76242	0.00328625	0.0581045	Increased in CE
ENSBTAG00000038430		1692	1424	1698	1449	1122	1927	945	1644	1829	1237	1077	904	1600	1133	1230	0.514619	6.40576	0.0032873	0.0581045	Increased in CE
ENSBTAG00000012307	DTNA	270	82	60	375	14	318	1316	1047	294	69	676	940	376	468	720	-1.6818	4.82955	0.00330933	0.0583815	Increased in HC
ENSBTAG00000007626	IL2RG	1410	1270	1414	838	178	1279	321	443	930	584	310	277	1102	956	792	0.977021	5.61735	0.00334354	0.0586641	Increased in CE
ENSBTAG00000045895	NFASC	29	7	39	14	1	62	41	94	68	108	52	79	58	68	50	-1.33152	1.62412	0.00334427	0.0586641	Increased in HC
ENSBTAG00000016163	OSM	143	243	3	18	107	298	3	5	3	0	1	3	10	30	180	2.7154	2.17921	0.00332969	0.0586641	Increased in CE
ENSBTAG00000000653	PPP1R16B	1827	1759	1776	1392	1141	1664	713	1315	2026	1803	528	760	1546	1381	1196	0.642679	6.39411	0.00334495	0.0586641	Increased in CE
ENSBTAG00000022005	TLDC2	59	39	54	49	68	62	32	25	45	30	26	13	50	36	46	0.962863	1.43975	0.00333833	0.0586641	Increased in CE
ENSBTAG00000045980	ARF6	1360	1011	1066	754	1535	1113	699	870	1244	946	657	785	1185	843	1067	0.574694	5.95706	0.00335815	0.0587392	Increased in CE
ENSBTAG00000011934	PCK2	503	488	465	398	1438	618	443	521	379	726	230	272	527	340	658	0.860974	5.06464	0.00335809	0.0587392	Increased in CE
ENSBTAG00000021977	PRRC1	810	686	560	434	1256	699	419	824	531	666	290	516	616	509	730	0.698684	5.3004	0.00336101	0.0587392	Increased in CE
ENSBTAG00000013288	SUGP2	483	318	733	520	327	592	866	1741	656	1008	813	804	727	756	784	-0.653047	5.45271	0.00336564	0.0587514	Increased in HC
ENSBTAG00000012525	ABO	160	169	119	68	1221	206	34	49	105	141	43	23	294	205	301	1.7068	3.79796	0.00338273	0.0587953	Increased in CE
ENSBTAG00000021576	LMOD1	3599	1384	1440	1770	417	3070	7234	3620	3533	986	6842	8065	3579	3428	5277	-1.21886	7.7908	0.00337593	0.0587953	Increased in HC
ENSBTAG00000011935	RASSF6	9	18	9	8	249	18	12	10	14	19	5	0	19	28	40	2.13438	1.08752	0.00338387	0.0587953	Increased in CE
ENSBTAG00000001350		31	28	36	29	681	49	34	50	84	106	25	13	73	38	78	1.84412	2.61098	0.00338264	0.0587953	Increased in CE
ENSBTAG00000020512	GJB1	14	11	50	18	14	19	477	7	33	567	9	3	40	6	330	-2.72374	2.62138	0.00340856	0.0591556	Increased in HC
ENSBTAG00000008441	SOCS3	1128	923	254	228	1404	630	97	164	260	214	118	143	434	409	1455	1.41435	5.05446	0.00344768	0.0597651	Increased in CE
ENSBTAG00000018823	GRN	7227	5740	7295	4242	6389	8304	4183	5318	7665	6295	3765	3227	5965	4948	6533	0.546763	8.45687	0.00345667	0.0598516	Increased in CE
ENSBTAG00000010388	MGAT4A	150	161	132	119	509	189	91	151	117	91	76	92	181	160	197	1.04393	3.36889	0.00347491	0.0600978	Increased in CE
ENSBTAG00000003845	CSRNP1	522	340	300	209	497	307	164	206	297	315	128	194	323	318	381	0.769956	4.21357	0.00349473	0.0603013	Increased in CE
ENSBTAG00000001839	OCIAD2	1593	1371	1560	1160	4680	1640	1206	1657	1782	1805	808	685	1572	1269	1961	0.848285	6.69025	0.00349373	0.0603013	Increased in CE
ENSBTAG00000017719	AKAP6	166	97	73	142	38	300	328	321	228	409	159	402	269	226	408	-0.991302	3.80864	0.00353145	0.06067	Increased in HC
ENSBTAG00000001096	PRKRA	363	209	281	294	88	410	723	815	322	456	555	923	374	437	500	-0.902409	4.76152	0.00353232	0.06067	Increased in HC
ENSBTAG00000001382	SLC26A9	94	96	43	35	208	121	20	26	33	30	17	16	117	95	63	1.40495	2.13434	0.0035252	0.06067	Increased in CE
ENSBTAG00000002900		1668	1560	1251	1092	972	1398	911	1433	1031	1360	845	894	1163	1114	1282	0.509637	6.19725	0.00352446	0.06067	Increased in CE
ENSBTAG00000015511	FADS3	677	507	401	262	406	512	219	325	430	274	257	363	436	398	322	0.68272	4.57562	0.00354033	0.0607378	Increased in CE
ENSBTAG00000022000	CACNB2	201	69	107	98	53	217	398	235	297	89	251	371	226	238	346	-1.02822	3.68412	0.00356194	0.0609599	Increased in HC
ENSBTAG00000015727	IFI47	921	474	247	729	175	799	262	107	257	62	100	22	922	48	153	1.58352	4.46268	0.00355897	0.0609599	Increased in CE
ENSBTAG00000020097	PERP	354	385	488	379	7784	696	595	728	915	1559	242	132	682	503	1200	1.70373	6.21438	0.00356551	0.0609599	Increased in CE
ENSBTAG00000007534	GGH	224	348	237	214	475	281	173	249	239	287	120	131	244	254	247	0.794048	3.96416	0.00358742	0.0612646	Increased in CE
ENSBTAG00000005776	ZNF185	38	33	57	18	515	109	23	74	55	54	17	18	81	86	77	1.66648	2.46779	0.00359929	0.0613973	Increased in CE
ENSBTAG00000019264	EDEM3	437	589	463	503	714	459	235	619	374	528	185	291	421	477	529	0.722051	4.82029	0.00363094	0.0617962	Increased in CE
ENSBTAG00000030845		4382	4493	5003	1812	890	5157	1307	2229	4019	1703	1060	1189	3120	2958	3046	0.890281	7.40862	0.0036304	0.0617962	Increased in CE
ENSBTAG00000015235	HMCN1	379	143	193	211	62	298	359	627	649	345	259	578	369	391	336	-0.842349	4.34597	0.00365459	0.0620807	Increased in HC
ENSBTAG00000005304	SRM	869	685	440	499	223	488	278	498	315	476	305	395	466	353	391	0.71309	4.78165	0.00365596	0.0620807	Increased in CE
ENSBTAG00000010999	IL17RD	69	39	77	39	34	133	142	154	173	126	67	148	111	131	202	-0.924878	2.69993	0.00367698	0.0623192	Increased in HC
ENSBTAG00000014599	LRRC66	27	50	32	22	335	69	14	20	29	31	22	17	49	72	86	1.63266	1.96913	0.00367834	0.0623192	Increased in CE
ENSBTAG00000023652	PROS1	6179	5000	4767	2764	1160	3490	1727	3263	3521	3104	1517	2381	3186	3371	2801	0.736339	7.60922	0.0036957	0.0625425	Increased in CE
ENSBTAG00000021424	CSK	2536	2266	2503	1656	2600	2418	1438	1655	2438	2294	1364	1554	2340	1927	2283	0.54261	6.99845	0.00370544	0.0626366	Increased in CE
ENSBTAG00000019708	ACSL6	110	192	108	89	52	91	26	80	89	43	33	38	70	73	129	1.06369	2.3696	0.00372322	0.0627952	Increased in CE
ENSBTAG00000032591	CTHRC1	1592	1755	617	476	642	458	628	941	360	152	324	875	351	583	496	1.08449	5.45626	0.0037225	0.0627952	Increased in CE
ENSBTAG00000012742	SLC22A18	55	29	105	54	951	102	105	28	115	147	38	15	76	33	193	1.81614	3.19413	0.00373083	0.0628527	Increased in CE
ENSBTAG00000031430	CD83	301	263	427	300	76	316	73	125	190	135	129	97	216	273	281	0.952618	3.71727	0.00374465	0.0630145	Increased in CE
ENSBTAG00000031569	GOLM1	2290	2087	2290	1516	12137	2910	1306	2794	2852	2944	1213	1371	2710	2631	3636	1.08946	7.5709	0.00376352	0.0631902	Increased in CE
ENSBTAG00000017461	SLC16A3	261	467	260	145	378	292	146	239	233	226	144	119	261	244	303	0.824055	3.96255	0.00376354	0.0631902	Increased in CE
ENSBTAG00000014501	FERMT2	4607	1765	1997	2683	887	3420	8010	6309	3532	2833	5566	9194	3064	3896	6459	-0.964744	8.01411	0.00383543	0.0643252	Increased in HC
ENSBTAG00000046587		1542	783	1606	1284	3981	1635	670	412	601	525	1016	401	2155	1796	1340	1.11617	6.40088	0.00387293	0.0648813	Increased in CE
ENSBTAG00000001801	SYT4	3540	1767	1744	1543	3305	2051	993	2931	1902	2633	1262	1232	1767	1748	1690	0.662794	6.93302	0.0038861	0.0650292	Increased in CE
ENSBTAG00000019800	RUNX3	118	156	111	87	169	124	19	36	133	54	30	24	159	75	103	1.1916	2.56562	0.00389055	0.0650309	Increased in CE
ENSBTAG00000002768	UGT	708	473	531	439	1380	633	403	664	535	766	309	298	555	492	647	0.742311	5.1885	0.00391971	0.0654452	Increased in CE
ENSBTAG00000015396	RBM24	122	30	52	63	11	162	365	101	235	36	282	400	139	112	226	-1.50486	3.26287	0.00392684	0.0654911	Increased in HC
ENSBTAG00000006615	CASP7	504	427	378	256	757	362	271	351	330	425	163	221	381	314	508	0.758138	4.54849	0.00400226	0.0665847	Increased in CE
ENSBTAG00000011003	IKZF3	68	123	87	52	12	82	8	22	62	29	19	15	73	45	42	1.29892	1.65739	0.00399829	0.0665847	Increased in CE
ENSBTAG00000017797	LY75	188	196	264	130	282	237	106	160	156	139	62	46	201	207	199	0.895593	3.41122	0.00400925	0.0665847	Increased in CE
ENSBTAG00000016073	UGCG	442	340	288	191	1298	447	148	302	363	276	169	216	357	473	495	1.02615	4.61865	0.00401021	0.0665847	Increased in CE
ENSBTAG00000030556	ZNF217	478	405	549	327	876	558	217	473	524	461	207	315	523	438	447	0.708997	4.80322	0.00402053	0.0666819	Increased in CE
ENSBTAG00000008353	CDKN1A	1045	833	515	415	3789	654	376	830	778	296	557	508	662	1353	734	1.18316	5.86307	0.00405372	0.0667882	Increased in CE
ENSBTAG00000033726	GRIP1	32	11	10	15	2	35	80	52	19	31	25	91	22	68	76	-1.45247	1.2516	0.00404337	0.0667882	Increased in HC
ENSBTAG00000000286	PFKM	883	472	833	1018	349	919	1058	2223	1213	1163	2232	2253	1016	1157	998	-0.823014	6.16588	0.00404557	0.0667882	Increased in HC
ENSBTAG00000003016	PTPN7	450	585	477	325	46	390	106	136	289	213	153	103	372	308	260	1.06896	4.12892	0.00405219	0.0667882	Increased in CE
ENSBTAG00000007895	SLC20A1	1841	1242	1273	900	4364	1399	950	1294	1265	1725	809	966	1290	1696	1588	0.835964	6.56707	0.00404154	0.0667882	Increased in CE
ENSBTAG00000040392		708	392	536	418	254	378	232	339	467	356	128	227	379	403	422	0.698802	4.50981	0.0040533	0.0667882	Increased in CE
ENSBTAG00000003278	HOXC10	28	10	5	15	1	21	84	22	22	19	44	108	27	41	25	-1.64225	1.03615	0.00406964	0.0669767	Increased in HC
ENSBTAG00000000279	RAB26	49	51	75	58	174	47	60	49	58	53	35	31	49	29	40	1.07199	1.89695	0.00407818	0.0670435	Increased in CE
ENSBTAG00000017482	ISYNA1	1761	1153	3452	1505	1772	2323	811	1514	2776	2284	799	788	1695	1395	1202	0.690285	6.65014	0.00409617	0.0672653	Increased in CE
ENSBTAG00000034529	HMGA1	1586	914	1049	1139	2423	1732	1146	1735	1300	891	718	724	1341	951	1405	0.659883	6.28873	0.00410113	0.0672729	Increased in CE
ENSBTAG00000013215	MREG	98	80	93	105	535	165	67	145	103	79	79	82	117	111	142	1.1507	3.11001	0.00410891	0.0673267	Increased in CE
ENSBTAG00000006155	CCRL2	351	223	290	228	334	355	119	155	333	217	68	69	243	197	381	0.876789	3.85536	0.0041201	0.0673428	Increased in CE
ENSBTAG00000026753	CXCR2	308	690	31	57	178	268	21	8	5	7	3	8	33	130	389	2.33801	3.25148	0.0041279	0.0673428	Increased in CE
ENSBTAG00000003815	EDEM2	1614	1916	1492	1197	2156	1620	1136	1468	1584	1761	1000	812	1714	1287	1545	0.588798	6.52331	0.00412722	0.0673428	Increased in CE
ENSBTAG00000012848	PTPRU	1415	557	1371	938	710	1005	3239	1202	1747	2114	1270	1496	1340	1586	2794	-0.724026	6.49822	0.00411515	0.0673428	Increased in HC
ENSBTAG00000014247	FAM83F	42	31	69	62	700	100	30	88	105	73	43	20	124	72	114	1.60926	2.88891	0.00415014	0.0674844	Increased in CE
ENSBTAG00000000973	KCNJ15	50	53	97	82	257	79	12	60	67	35	23	24	64	115	82	1.29958	2.24776	0.00415144	0.0674844	Increased in CE
ENSBTAG00000000031	TRPV4	126	125	139	98	608	155	41	196	106	138	96	42	173	116	158	1.19742	3.31127	0.00415462	0.0674844	Increased in CE
ENSBTAG00000030523	ZPBP2	66	77	122	86	229	68	40	80	87	53	39	12	89	57	107	1.14451	2.36989	0.00414456	0.0674844	Increased in CE
ENSBTAG00000013439	ARHGEF26	135	93	135	100	91	192	187	336	243	300	163	283	194	247	204	-0.733951	3.52308	0.0041728	0.0677062	Increased in HC
ENSBTAG00000014537	PLEKHN1	28	39	51	31	203	26	20	55	39	22	15	5	46	25	53	1.43966	1.53542	0.00418411	0.0678161	Increased in CE
ENSBTAG00000010620	ATP6V1B1	111	114	326	63	3618	363	101	367	627	282	98	58	245	313	626	1.84136	5.02782	0.00419245	0.0678778	Increased in CE
ENSBTAG00000010219	KRBA1	179	159	324	118	107	219	231	345	367	523	257	391	305	349	373	-0.714057	4.06448	0.00421779	0.0681531	Increased in HC
ENSBTAG00000019939	SLC35D2	221	207	224	193	442	168	105	256	187	244	79	60	180	146	236	0.91331	3.61559	0.00421857	0.0681531	Increased in CE
ENSBTAG00000027516	APLNR	284	260	376	411	1202	463	174	251	390	500	271	278	497	270	328	0.933355	4.65802	0.00422986	0.0682619	Increased in CE
ENSBTAG00000015278	ARPC5L	1481	1070	1203	1135	1827	1220	1014	1196	976	1549	847	868	1069	1014	1386	0.541154	6.19826	0.00424427	0.0683854	Increased in CE
ENSBTAG00000016185	ENAH	808	317	541	566	365	783	849	1874	1090	766	623	1304	739	910	1042	-0.655072	5.62058	0.00425123	0.0683854	Increased in HC
ENSBTAG00000025853	HOMER1	363	202	235	208	208	352	446	720	419	458	295	519	422	336	718	-0.656466	4.53606	0.00424824	0.0683854	Increased in HC
ENSBTAG00000008645	ESRRA	1162	801	800	683	2446	1081	600	799	1009	1192	595	597	990	909	1075	0.743505	5.93677	0.00428158	0.068705	Increased in CE
ENSBTAG00000006655	PIP	17	8	41	22	26	10	313	14	90	218	12	9	22	61	126	-1.97324	1.99281	0.00428488	0.068705	Increased in HC
ENSBTAG00000027407	TNFRSF6B	568	459	202	114	116	229	33	44	104	393	47	49	202	138	244	1.32446	3.5956	0.00427853	0.068705	Increased in CE
ENSBTAG00000007791	KCNQ5	16	26	22	13	63	16	6	24	19	24	2	5	16	16	11	1.32773	0.338959	0.0042948	0.0687903	Increased in CE
ENSBTAG00000000005	ADRBK2	485	304	258	268	566	318	126	320	291	250	181	262	314	364	268	0.753684	4.25022	0.00434652	0.0693202	Increased in CE
ENSBTAG00000035244	ANKRD39	369	249	426	270	263	458	726	517	472	790	575	640	507	444	680	-0.625457	4.88548	0.00435144	0.0693202	Increased in HC
ENSBTAG00000014059	ATP2B4	1116	526	584	729	611	1215	1651	2542	1109	572	1088	3235	1254	1299	2132	-0.882711	6.29325	0.00433298	0.0693202	Increased in HC
ENSBTAG00000007431	CEMIP	2284	2010	167	381	346	471	319	413	530	378	355	933	354	507	522	1.22548	5.41387	0.00434229	0.0693202	Increased in CE
ENSBTAG00000030424	CLEC1A	525	732	603	440	826	607	310	598	789	627	221	275	564	519	473	0.693012	5.05811	0.00434202	0.0693202	Increased in CE
ENSBTAG00000032183	NELL2	87	120	40	30	198	50	49	136	47	30	29	22	25	48	34	1.29885	2.0387	0.00436032	0.0693202	Increased in CE
ENSBTAG00000002527	ZSWIM4	400	252	329	160	439	367	114	210	342	268	147	154	298	264	294	0.745445	4.04357	0.00435922	0.0693202	Increased in CE
ENSBTAG00000015649	TMEM156	544	558	472	224	194	368	112	185	329	210	83	99	298	346	542	0.970378	4.22089	0.00438626	0.0696586	Increased in CE
ENSBTAG00000015821	AMPD3	123	125	84	47	586	147	42	173	120	76	50	69	102	94	181	1.27898	3.1183	0.00441187	0.0697064	Increased in CE
ENSBTAG00000009209	BEND5	279	116	288	230	57	346	529	489	444	322	504	508	360	345	366	-0.84924	4.37402	0.00439395	0.0697064	Increased in HC
ENSBTAG00000015483	CCR8	36	20	60	28	1	23	14	11	23	9	7	2	15	19	9	1.38525	0.302359	0.00440955	0.0697064	Increased in CE
ENSBTAG00000039366	CD1A	10	5	24	17	13	21	49	36	54	27	40	29	22	50	28	-1.12494	0.857265	0.00441144	0.0697064	Increased in HC
ENSBTAG00000032819	MUC20	617	618	579	378	1550	774	95	166	335	253	191	88	645	738	1064	1.25062	5.09636	0.00441256	0.0697064	Increased in CE
ENSBTAG00000020196	ENPP3	138	122	171	98	1697	212	109	87	114	361	71	31	166	321	343	1.62706	4.16387	0.00442676	0.0698569	Increased in CE
ENSBTAG00000011600	MAP3K8	362	241	191	166	538	262	124	149	242	172	104	87	276	225	350	0.921058	3.8634	0.00445212	0.0701831	Increased in CE
ENSBTAG00000015154	MCL1	6751	5788	4704	4108	6547	5016	4348	4114	4199	4292	2896	3630	5035	4720	6321	0.590229	8.22565	0.00448433	0.0705949	Increased in CE
ENSBTAG00000021286	SLC37A1	327	271	340	216	2594	543	248	327	487	625	212	146	426	404	673	1.26914	5.07821	0.00448768	0.0705949	Increased in CE
ENSBTAG00000026067	SH2D1A	79	99	111	76	26	147	30	46	76	29	26	44	71	77	66	1.01292	2.06675	0.00451069	0.0708822	Increased in CE
ENSBTAG00000016857	ADAMTS15	472	345	283	326	240	512	559	809	353	789	600	883	573	782	678	-0.681665	5.03843	0.00452127	0.0709366	Increased in HC
ENSBTAG00000024503	FCER1G	762	633	637	629	293	761	367	402	651	410	359	283	588	453	721	0.637335	5.01681	0.00452363	0.0709366	Increased in CE
ENSBTAG00000014764	CD9	5858	4229	3844	2491	17437	5233	3700	4186	5632	3163	2969	2864	4981	4115	6622	0.948438	8.35547	0.00454843	0.0711174	Increased in CE
ENSBTAG00000022622	CISH	758	346	363	301	773	619	221	380	389	473	270	331	446	340	631	0.701609	4.7603	0.00454475	0.0711174	Increased in CE
ENSBTAG00000006644	SPCS2	3855	4267	3269	3748	2399	3164	2586	3627	2962	3696	2240	2025	2726	2461	3461	0.558697	7.57708	0.00454942	0.0711174	Increased in CE
ENSBTAG00000009393	GAL	53	79	14	15	33	57	2	5	6	6	13	3	25	58	21	1.68055	0.809425	0.00456821	0.0713365	Increased in CE
ENSBTAG00000026779	LYZ	1224	1004	1734	563	294	1000	522	709	1168	320	470	307	432	940	730	0.842518	5.52556	0.00460098	0.0717734	Increased in CE
ENSBTAG00000014859	CAPS2	4	8	15	9	1	8	12	30	15	22	34	18	43	12	15	-1.35883	0.135112	0.00462773	0.0718779	Increased in HC
ENSBTAG00000009804	ERP44	2791	3030	2184	1938	2607	2250	1963	2355	2104	2517	1407	1637	2035	1993	2557	0.548632	7.10329	0.00461706	0.0718779	Increased in CE
ENSBTAG00000013343	FTL	2927	2381	3027	2701	2009	3249	1859	2859	3244	2314	1992	1470	2444	2018	2249	0.505113	7.21942	0.00461894	0.0718779	Increased in CE
ENSBTAG00000008313	KLF15	149	137	201	72	77	226	450	99	536	431	170	224	313	196	542	-0.993252	3.90181	0.00462399	0.0718779	Increased in HC
ENSBTAG00000007946	PIPOX	3	6	15	21	0	7	23	82	16	48	43	28	23	14	16	-1.62263	0.558065	0.0046317	0.0718779	Increased in HC
ENSBTAG00000027425	C1orf110	35	51	164	62	94	230	481	132	383	514	111	99	218	137	557	-1.2538	3.65449	0.0046445	0.0719656	Increased in HC
ENSBTAG00000026963	NCALD	460	368	266	154	746	414	155	256	278	313	221	205	406	268	386	0.828657	4.3529	0.00464698	0.0719656	Increased in CE
ENSBTAG00000017956	KCTD15	1777	723	1058	1130	605	1830	2539	1945	1817	1638	2706	3290	1833	1744	1961	-0.748367	6.74684	0.00466546	0.0721771	Increased in HC
ENSBTAG00000003015	SESN1	323	344	592	458	246	512	1731	818	938	769	649	599	470	519	959	-0.801971	5.31341	0.00467646	0.0722726	Increased in HC
ENSBTAG00000001464	GPR156	49	15	31	31	7	42	70	61	90	30	77	123	47	73	63	-1.15867	1.74593	0.00468403	0.0723148	Increased in HC
ENSBTAG00000018655	C7H19orf10	2671	2438	1891	1693	1577	1811	1325	2079	1772	1975	1467	1370	1888	1365	1813	0.534648	6.7982	0.00469893	0.0723954	Increased in CE
ENSBTAG00000020009	CCDC81	2	2	14	9	2	2	15	25	20	26	19	7	18	5	17	-1.43785	-0.254835	0.00469772	0.0723954	Increased in HC
ENSBTAG00000002937	EMR3	113	147	19	39	94	59	10	10	17	16	10	7	15	61	141	1.67184	1.73074	0.00471027	0.0723978	Increased in CE
ENSBTAG00000006881	SLC35B1	2110	1881	1217	1307	1005	1298	1055	1333	968	1690	917	939	1363	1032	1435	0.572182	6.32701	0.0047136	0.0723978	Increased in CE
ENSBTAG00000045824	SOX9	11	2	6	4	177	24	2	17	22	6	6	2	27	7	21	2.06187	0.627114	0.00470906	0.0723978	Increased in CE
ENSBTAG00000004094	SPARCL1	19148	8011	16799	11078	3545	21233	34438	16281	34270	19065	21488	22051	26483	22524	29979	-0.795583	10.2363	0.00472774	0.0725406	Increased in HC
ENSBTAG00000012976	WLS	7025	4883	4473	3519	4191	6248	2980	5124	5361	4200	2665	3208	4681	4577	4740	0.523762	8.09727	0.00475152	0.0728307	Increased in CE
ENSBTAG00000004178	ACOX2	256	199	362	212	316	406	627	478	581	616	452	562	359	428	629	-0.640788	4.69482	0.00476051	0.0728938	Increased in HC
ENSBTAG00000017846	F11R	3179	2721	4417	2319	7890	3405	1960	4112	4452	4072	1411	1174	3189	2748	3148	0.79504	7.6833	0.004787	0.073075	Increased in CE
ENSBTAG00000021523	STAT3	6248	3811	3542	2489	8241	4826	3242	3438	3677	3548	2635	2732	4079	3926	5512	0.683997	7.99887	0.00478544	0.073075	Increased in CE
ENSBTAG00000016548	TEX12	70	43	67	79	16	78	22	44	47	21	22	24	55	40	33	1.00034	1.48221	0.00478673	0.073075	Increased in CE
ENSBTAG00000023064		5	4	17	8	2	7	13	37	15	10	26	14	26	14	28	-1.29512	0.0163775	0.00479542	0.0731289	Increased in HC
ENSBTAG00000002190	DOCK8	394	645	429	360	177	411	129	217	377	212	109	124	472	395	336	0.917652	4.31411	0.00480581	0.0732128	Increased in CE
ENSBTAG00000015751	MEOX1	212	402	47	86	531	233	158	51	104	14	170	179	73	129	109	1.45093	3.50047	0.00481837	0.0733295	Increased in CE
ENSBTAG00000010812	P2RX4	803	595	853	580	1904	809	649	765	769	748	529	499	625	643	1039	0.710312	5.61912	0.00482874	0.0733514	Increased in CE
ENSBTAG00000047449		253	199	114	104	19	98	51	60	114	120	50	24	116	34	60	1.18153	2.55819	0.00482962	0.0733514	Increased in CE
ENSBTAG00000018900	RLTPR	52	98	103	55	6	47	22	27	32	32	23	13	46	53	30	1.2184	1.46251	0.00483706	0.0733899	Increased in CE
ENSBTAG00000017567	ACACA	1154	564	933	570	631	904	1552	1626	1277	1434	927	1291	832	1175	1835	-0.541732	6.04149	0.00485397	0.0735718	Increased in HC
ENSBTAG00000007068	SH3BGR	2015	854	692	1235	139	2145	4796	2883	1248	1097	3821	3798	2180	2308	3522	-1.19313	7.05147	0.00487749	0.0738535	Increased in HC
ENSBTAG00000008807	FBXL22	542	158	60	345	45	545	1398	782	440	43	1364	1969	836	540	793	-1.64464	5.34915	0.00490026	0.0741232	Increased in HC
ENSBTAG00000026275	CCL24	39	37	30	460	6	84	74	22	23	6	66	16	13	56	37	1.8991	2.1529	0.004919	0.0743315	Increased in CE
ENSBTAG00000004881	MTHFD2	455	267	264	289	358	313	208	341	191	306	160	209	242	262	334	0.638322	4.10727	0.00492437	0.0743376	Increased in CE
ENSBTAG00000002110	DMGDH	130	31	127	225	16	197	483	355	462	319	425	202	115	105	600	-1.31705	3.89957	0.00494655	0.0744503	Increased in HC
ENSBTAG00000015836	EXOC3L2	72	72	50	43	143	42	35	63	64	27	35	43	32	30	59	1.03447	1.80907	0.00495174	0.0744503	Increased in CE
ENSBTAG00000017826	SCLY	315	321	381	285	651	449	128	297	378	399	187	96	408	282	391	0.812613	4.3542	0.00493806	0.0744503	Increased in CE
ENSBTAG00000011437		894	465	531	463	1144	704	213	428	575	710	228	195	783	646	633	0.816695	5.13833	0.00494868	0.0744503	Increased in CE
ENSBTAG00000017031	ERICH3	3	4	18	3	6	5	8	26	14	23	13	27	18	13	26	-1.28679	-0.0987697	0.00495894	0.0744836	Increased in HC
ENSBTAG00000015043	MFNG	1549	1313	1786	1169	787	1372	728	1200	2041	1274	554	511	1207	996	943	0.61399	6.1275	0.00496711	0.0745316	Increased in CE
ENSBTAG00000004735	CCNE1	114	126	69	97	171	80	52	120	53	64	58	79	71	75	78	0.914973	2.48517	0.00497898	0.0746348	Increased in CE
ENSBTAG00000014609	PPP1R12A	1296	664	919	948	501	1320	2712	2350	1292	1138	1204	2020	990	1566	2650	-0.733858	6.4204	0.00503716	0.0754313	Increased in HC
ENSBTAG00000021499	PSAP	27846	19781	25387	17988	40762	31761	16770	21971	31170	20903	19605	13663	21608	19935	27703	0.60824	10.5135	0.0050555	0.0756303	Increased in CE
ENSBTAG00000002299	SEL1L3	572	354	577	527	8314	910	718	809	853	1491	334	250	967	793	1812	1.53452	6.41361	0.00506931	0.0757611	Increased in CE
ENSBTAG00000007393	RND2	216	142	259	182	212	429	540	336	354	527	350	488	373	420	544	-0.690182	4.42346	0.00509984	0.0761413	Increased in HC
ENSBTAG00000020294	PTPN6	605	612	859	675	727	815	368	469	873	659	347	202	686	616	772	0.655632	5.23984	0.00510878	0.0761988	Increased in CE
ENSBTAG00000012216	MLKL	148	172	152	93	114	143	51	111	147	112	37	50	124	89	125	0.850884	2.78197	0.00512042	0.0762963	Increased in CE
ENSBTAG00000013706	MEGF9	103	52	71	47	484	109	48	98	81	89	36	63	83	90	118	1.24944	2.76155	0.0051336	0.0764166	Increased in CE
ENSBTAG00000005344	GNPNAT1	453	508	332	322	719	367	338	408	253	538	227	279	295	238	468	0.737066	4.58635	0.00515143	0.0766057	Increased in CE
ENSBTAG00000019426	RNF175	36	9	37	16	2	46	108	55	93	17	60	99	45	48	63	-1.36703	1.60201	0.00516096	0.0766713	Increased in HC
ENSBTAG00000007531	NCF4	190	153	192	95	45	128	50	91	130	48	46	28	124	70	130	0.995984	2.64212	0.00518577	0.0769634	Increased in CE
ENSBTAG00000038640	HIGD1D	58	26	24	31	149	31	34	28	21	43	21	31	20	23	38	1.20069	1.349	0.00523101	0.0774974	Increased in CE
ENSBTAG00000010576	MAP2K3	1806	1130	1083	913	2366	1585	914	1330	1298	1395	873	1102	1259	1144	1420	0.582656	6.33253	0.00523211	0.0774974	Increased in CE
ENSBTAG00000021697	PDGFB	1341	993	1126	694	724	1196	619	884	1182	890	419	480	1075	959	859	0.554185	5.75686	0.0052901	0.0782317	Increased in CE
ENSBTAG00000017661	RFX2	401	168	481	188	180	517	444	523	749	295	494	753	1040	351	1118	-0.847459	4.91477	0.00529214	0.0782317	Increased in HC
ENSBTAG00000034854	GRIK1	15	3	28	33	1	18	2	378	109	127	40	19	31	13	78	-2.0755	1.74186	0.00530855	0.0782707	Increased in HC
ENSBTAG00000016858	SAR1A	2220	1618	1393	1266	1922	1439	1182	1939	1293	1702	839	1161	1271	1306	1759	0.532616	6.50862	0.00531048	0.0782707	Increased in CE
ENSBTAG00000005650	SKAP2	1319	1332	1132	1121	5939	1771	912	2037	2056	1489	531	656	1676	1344	1822	0.993629	6.72523	0.00530002	0.0782707	Increased in CE
ENSBTAG00000015133	CCR7	533	268	430	276	27	303	84	42	106	121	60	13	213	317	240	1.38816	3.63368	0.00534691	0.0787301	Increased in CE
ENSBTAG00000012558	ADAMTS12	77	70	106	65	16	139	102	397	180	212	120	259	105	99	242	-1.05889	3.08923	0.00535545	0.0787783	Increased in HC
ENSBTAG00000006360	CD180	154	349	143	90	19	141	25	71	64	23	26	14	180	115	96	1.45575	2.69832	0.00536961	0.078909	Increased in CE
ENSBTAG00000021156	TBC1D31	621	345	806	384	202	715	1129	828	837	1156	573	686	844	875	1124	-0.635906	5.44558	0.00537885	0.0789672	Increased in HC
ENSBTAG00000008638	FAM110A	151	114	190	115	779	253	99	136	219	162	142	87	210	141	234	1.08385	3.69401	0.00545274	0.0799735	Increased in CE
ENSBTAG00000039340	SCN4B	121	47	94	78	24	80	195	312	322	138	144	219	66	73	129	-1.06953	3.00856	0.00546256	0.080039	Increased in HC
ENSBTAG00000034954	DEFB5	104	102	97	1	42	96	5	49	26	6	25	6	38	45	59	1.5816	1.56768	0.00549629	0.0803146	Increased in CE
ENSBTAG00000016030	HOXD10	618	479	936	659	148	951	910	1509	748	1414	1269	1676	1145	1298	955	-0.785927	5.87107	0.00548784	0.0803146	Increased in HC
ENSBTAG00000010943	SLC22A23	53	57	56	32	420	68	41	57	74	44	43	32	65	64	108	1.35237	2.41829	0.00550284	0.0803146	Increased in CE
ENSBTAG00000000436	TNFAIP3	324	349	207	104	714	290	40	95	163	165	70	56	256	199	564	1.2618	3.92614	0.005498	0.0803146	Increased in CE
ENSBTAG00000024803	ENDOD1	1476	974	1127	630	2028	1352	808	1204	1333	1081	643	705	1093	996	1266	0.59685	6.09168	0.00551519	0.0804164	Increased in CE
ENSBTAG00000012894	SAMD9	320	467	322	209	839	271	114	187	264	200	59	82	409	200	667	1.1344	4.28425	0.00554863	0.0807683	Increased in CE
ENSBTAG00000005908		66	64	213	82	53	75	160	328	204	197	192	159	211	113	229	-0.892846	3.2127	0.00555012	0.0807683	Increased in HC
ENSBTAG00000018400	BRMS1L	281	104	170	153	81	191	444	291	245	312	255	396	230	352	271	-0.782689	3.92538	0.0055714	0.0808604	Increased in HC
ENSBTAG00000008154	LIMD2	828	747	888	587	162	832	260	277	595	438	344	226	661	703	484	0.816991	5.03419	0.00557912	0.0808604	Increased in CE
ENSBTAG00000019683	LYPD6B	52	66	48	42	845	128	36	102	86	82	73	73	128	101	138	1.52355	3.15984	0.00558348	0.0808604	Increased in CE
ENSBTAG00000008947	TKTL2	8	8	6	8	3	4	36	16	6	36	17	18	8	38	7	-1.47915	-0.00275384	0.00557046	0.0808604	Increased in HC
ENSBTAG00000016766	TMEM176B	3704	2241	2074	1769	890	2724	342	1456	1918	2862	1098	730	1099	1978	2015	0.827453	6.74761	0.00558316	0.0808604	Increased in CE
ENSBTAG00000031355		83	143	94	58	13	135	23	49	89	49	19	27	73	53	57	1.12565	2.01248	0.00559262	0.0809145	Increased in CE
ENSBTAG00000003857	KIAA0247	341	247	243	138	561	319	141	207	286	196	125	178	296	260	254	0.797581	3.97917	0.00560165	0.0809669	Increased in CE
ENSBTAG00000001851		12	72	61	15	4108	7	23	23	62	6	50	7	34	12	937	3.05092	4.71968	0.00561172	0.0810341	Increased in CE
ENSBTAG00000014718	CST6	546	285	735	416	1713	539	76	153	279	240	368	200	856	613	598	1.18721	5.02551	0.00562897	0.0812048	Increased in CE
ENSBTAG00000022449	SCD5	525	275	564	388	220	562	919	914	820	602	555	995	559	656	605	-0.636811	5.18878	0.00563784	0.0812544	Increased in HC
ENSBTAG00000005738	ATP8B1	951	410	623	435	5437	810	604	1042	942	1039	338	401	1002	784	1232	1.22769	6.10964	0.00565513	0.0814252	Increased in CE
ENSBTAG00000024269	TGFBR3	1745	540	1671	1063	265	1719	1886	3107	3301	2834	1352	2110	1721	1251	2774	-0.777529	6.70473	0.00566257	0.081454	Increased in HC
ENSBTAG00000011461	ADORA1	174	50	90	91	5	119	703	65	94	243	156	392	126	306	270	-1.51527	3.56185	0.00569735	0.0818755	Increased in HC
ENSBTAG00000037703	MICALL1	1276	772	1139	693	554	1141	1395	1472	1512	1551	1676	2020	1300	1251	1623	-0.55502	6.27714	0.00570401	0.0818925	Increased in HC
ENSBTAG00000001941	SEMA4D	505	716	596	291	975	538	294	458	728	649	207	194	490	379	639	0.782826	4.97934	0.00572338	0.0820918	Increased in CE
ENSBTAG00000016010	KLHL7	493	351	451	545	402	624	923	1301	577	741	815	1669	563	731	870	-0.730489	5.48089	0.00574387	0.082228	Increased in HC
ENSBTAG00000019244	P2RX6	24	10	26	15	13	25	49	51	30	46	31	47	49	22	50	-0.957569	1.03204	0.00574152	0.082228	Increased in HC
ENSBTAG00000015532	NR0B1	34	15	68	30	5	28	166	52	61	120	54	64	34	40	145	-1.29501	1.89265	0.00575017	0.0822395	Increased in HC
ENSBTAG00000031231	IRF1	4005	3120	3367	1779	4800	4773	1321	1484	3697	3325	924	719	4211	2198	4193	0.866006	7.47274	0.00576312	0.082346	Increased in CE
ENSBTAG00000024105	BCL2L11	165	156	158	74	132	146	66	94	137	130	55	56	94	130	105	0.793548	2.81015	0.00578849	0.0826296	Increased in CE
ENSBTAG00000000330	ALDH16A1	832	708	877	726	728	879	509	724	833	847	564	501	774	597	815	0.467973	5.47308	0.0058182	0.0828167	Increased in CE
ENSBTAG00000001917	C11ORF16	8	9	69	76	6	33	60	268	83	70	149	48	212	64	78	-1.52906	2.29756	0.00580797	0.0828167	Increased in HC
ENSBTAG00000001051	OSCAR	10	41	26	7	24	17	5	3	19	9	4	7	8	18	21	1.32809	0.0299961	0.00581524	0.0828167	Increased in CE
ENSBTAG00000016588	TMEM8	844	589	765	546	2400	780	538	691	771	1138	405	412	792	615	1009	0.825554	5.67898	0.00583366	0.0829577	Increased in CE
ENSBTAG00000007952	MVP	5168	3625	3940	2412	6274	4601	2438	3075	4122	4057	2633	2364	4254	3448	4668	0.597332	7.86673	0.00586204	0.0831888	Increased in CE
ENSBTAG00000013996	SH3BP2	586	395	493	352	650	536	192	350	557	439	280	367	455	411	486	0.616777	4.74435	0.00585699	0.0831888	Increased in CE
ENSBTAG00000012900	TMEM229B	811	412	536	327	3889	955	446	475	738	646	452	572	860	766	1106	1.12148	5.80414	0.00586659	0.0831888	Increased in CE
ENSBTAG00000014367	PRKX	225	141	169	118	405	229	69	164	213	193	59	69	178	172	174	0.902489	3.41151	0.00587552	0.0832365	Increased in CE
ENSBTAG00000016093	PLP2	2329	2009	2057	1837	4144	2151	1658	1901	2520	1594	1758	1882	2204	1530	2009	0.633015	7.04503	0.00589679	0.0834588	Increased in CE
ENSBTAG00000017639	RPS6KA3	419	352	268	268	691	405	177	430	365	263	190	242	338	331	388	0.715877	4.40978	0.00591115	0.083583	Increased in CE
ENSBTAG00000000563	MYD88	2520	2411	2127	1778	1797	2286	1470	1924	2362	2337	1344	1359	1870	1821	2160	0.490074	6.91154	0.00593063	0.0837792	Increased in CE
ENSBTAG00000008934	ESPL1	182	216	126	208	332	180	100	339	69	96	78	137	158	124	127	0.945216	3.388	0.00594788	0.0839437	Increased in CE
ENSBTAG00000006307	HSD17B11	1382	1386	1473	1015	7808	1826	1199	1229	2233	905	1166	1120	2061	1745	2113	1.04716	6.95096	0.00596014	0.0840374	Increased in CE
ENSBTAG00000001141	ADAM17	1459	1020	1021	742	1173	1132	532	1133	1297	1104	568	736	956	975	1014	0.513243	5.90917	0.00598252	0.0842735	Increased in CE
ENSBTAG00000016709	NT5C3	168	148	160	150	692	152	136	187	174	175	86	119	167	147	229	1.00208	3.62752	0.00601691	0.0846783	Increased in CE
ENSBTAG00000032084	GPR183	387	423	461	253	72	348	89	114	271	190	108	93	311	325	265	0.965545	3.9287	0.00606177	0.0852293	Increased in CE
ENSBTAG00000014217	HHEX	304	238	295	198	357	306	140	212	349	250	108	151	307	201	192	0.696399	3.88548	0.00609053	0.0854731	Increased in CE
ENSBTAG00000011975	SERPINB1	779	551	760	584	3629	905	455	846	875	718	437	428	944	895	1381	1.00104	5.91078	0.00608939	0.0854731	Increased in CE
ENSBTAG00000009132	TMPRSS2	337	282	281	245	2327	706	298	405	394	495	137	67	592	385	666	1.26373	5.02504	0.00611002	0.0856663	Increased in CE
ENSBTAG00000016021	GAA	603	652	617	406	986	567	348	635	648	631	378	319	612	510	569	0.617601	5.12881	0.00615257	0.0861821	Increased in CE
ENSBTAG00000019470	NEK6	2744	2554	2469	1876	2661	2676	1439	2349	2720	2708	1181	1267	2155	2110	3025	0.540974	7.10236	0.00618264	0.0865222	Increased in CE
ENSBTAG00000016625	KIAA0922	866	608	1050	707	667	1029	1955	1111	1133	1622	1204	1743	984	1163	1721	-0.589481	6.14132	0.0061907	0.0865541	Increased in HC
ENSBTAG00000001928	PDIA6	6189	5519	4517	4085	3686	4923	3591	4862	3840	4833	3058	3201	4451	4111	4687	0.503214	8.06495	0.0062326	0.0870546	Increased in CE
ENSBTAG00000035171	SERPINB12	2	1	90	4	8	15	400	15	293	633	4	5	6	13	110	-2.87065	2.58668	0.00624396	0.0870546	Increased in HC
ENSBTAG00000016208	TGM2	8013	4495	6494	8357	2212	7611	12260	12347	7535	17378	12464	24599	8130	5563	16055	-0.883151	9.26082	0.00624359	0.0870546	Increased in HC
ENSBTAG00000047816		353	324	198	189	14	104	47	94	239	199	48	24	85	50	124	1.30914	3.11005	0.00627649	0.0874267	Increased in CE
ENSBTAG00000033166	SLC15A2	52	43	151	98	1636	154	201	203	180	240	101	63	144	72	235	1.5981	3.99804	0.00628704	0.0874923	Increased in CE
ENSBTAG00000016973	PRSS8	401	309	380	238	3949	720	281	516	700	493	221	138	724	470	1124	1.38028	5.53211	0.00631012	0.0877318	Increased in CE
ENSBTAG00000011547	KBTBD12	40	4	8	17	3	28	81	37	73	8	48	70	45	27	40	-1.44474	1.157	0.00636329	0.0883888	Increased in HC
ENSBTAG00000015334	ZHX1	1698	1042	2260	1483	722	1968	2272	2715	2904	3893	1688	2079	2569	2291	2872	-0.546923	6.98271	0.00637051	0.0884071	Increased in HC
ENSBTAG00000039630	TMED2	2054	1556	1393	1567	2055	1666	1094	1946	1614	1728	989	1394	1463	1363	1718	0.498843	6.59276	0.00638822	0.0885706	Increased in CE
ENSBTAG00000011864	RGMB	431	167	201	171	352	403	1376	395	564	277	371	706	428	421	1230	-0.991122	4.912	0.00639835	0.088629	Increased in HC
ENSBTAG00000015618	GDF15	85	57	21	27	41	38	16	28	29	5	43	27	18	17	23	1.16358	1.0657	0.0064134	0.0887554	Increased in CE
ENSBTAG00000017150	EHF	269	201	204	108	2908	480	93	375	460	404	140	70	351	431	673	1.51799	4.96808	0.00643433	0.0889626	Increased in CE
ENSBTAG00000011421	CD37	557	740	745	587	181	576	318	409	618	428	300	269	440	544	432	0.697651	4.87589	0.00646357	0.0892844	Increased in CE
ENSBTAG00000007284	CCNA1	27	26	140	103	6	64	111	377	202	197	223	58	336	126	65	-1.40623	3.01253	0.0064911	0.089417	Increased in HC
ENSBTAG00000019478	NAAA	463	461	629	537	162	433	168	351	530	308	159	179	496	376	284	0.771881	4.49556	0.00648301	0.089417	Increased in CE
ENSBTAG00000007343	PDLIM7	3958	1936	2489	2690	650	4050	7407	5693	3589	2875	8968	7812	3625	3331	5670	-0.956393	8.04161	0.00648798	0.089417	Increased in HC
ENSBTAG00000011409	CD72	122	92	61	88	20	111	30	55	80	35	36	17	89	31	55	1.03912	1.94585	0.00653224	0.08983	Increased in CE
ENSBTAG00000001838	LRRC36	2	4	48	19	0	8	38	115	78	59	36	18	79	14	35	-1.71429	1.15428	0.0065402	0.08983	Increased in HC
ENSBTAG00000002340	STEAP4	299	338	129	56	304	198	103	95	91	48	32	75	246	153	253	1.16245	3.36143	0.00655111	0.08983	Increased in CE
ENSBTAG00000002485	TNS1	7062	2871	3482	3822	1770	7752	8129	9742	8399	4773	6998	13757	6769	6646	9140	-0.759026	8.64696	0.00655088	0.08983	Increased in HC
ENSBTAG00000013792	UBALD2	670	569	473	360	1380	629	252	404	675	490	270	286	795	522	696	0.80668	5.13963	0.00655045	0.08983	Increased in CE
ENSBTAG00000007494	SMARCA2	3758	2729	5149	3944	2567	5455	7017	6131	7091	6538	5927	8923	5275	5218	8163	-0.581702	8.38657	0.00657176	0.0900308	Increased in HC
ENSBTAG00000003593	ANKMY1	15	59	39	36	6	6	11	20	8	12	15	6	26	10	9	1.37558	0.359426	0.00659605	0.0901989	Increased in CE
ENSBTAG00000013492	PRKAG3	158	62	81	86	51	118	118	248	122	96	247	496	142	293	156	-1.08517	3.34173	0.0065961	0.0901989	Increased in HC
ENSBTAG00000000296	IMPDH1	1026	866	1017	792	1079	740	591	879	930	1105	601	627	939	608	789	0.512868	5.68813	0.00664797	0.0908253	Increased in CE
ENSBTAG00000021594	TDRKH	42	17	45	68	24	77	197	164	69	153	56	67	60	63	207	-1.11435	2.3782	0.0066591	0.0908943	Increased in HC
ENSBTAG00000010116	AK9	19	15	141	34	16	16	47	302	155	131	109	54	142	45	114	-1.37077	2.37212	0.00666705	0.0909198	Increased in HC
ENSBTAG00000005299	EDNRB	1746	1659	393	443	460	1157	1420	206	260	181	149	190	416	798	530	1.26124	5.41872	0.0067134	0.0914532	Increased in CE
ENSBTAG00000000496	SLC12A8	15	19	12	8	184	14	15	22	15	23	16	13	23	14	30	1.56126	0.952733	0.00671839	0.0914532	Increased in CE
ENSBTAG00000021595	HIP1R	833	1078	916	577	1918	886	474	769	1219	789	505	505	1034	919	955	0.710195	5.79963	0.00675428	0.0916102	Increased in CE
ENSBTAG00000014485	POF1B	14	15	22	7	381	35	16	20	22	41	13	4	31	55	66	1.861	1.75321	0.00675442	0.0916102	Increased in CE
ENSBTAG00000021807	TAC3	233	76	84	242	10	39	24	171	28	29	52	65	32	11	27	1.4936	2.2512	0.00674588	0.0916102	Increased in CE
ENSBTAG00000004339		787	571	649	491	1172	878	256	740	885	614	298	201	815	529	779	0.731972	5.2936	0.00674174	0.0916102	Increased in CE
ENSBTAG00000006643	C4orf19	243	130	248	240	2801	562	277	407	328	381	150	124	451	365	785	1.37388	5.02608	0.00677366	0.0916532	Increased in CE
ENSBTAG00000014144	CCDC113	5	11	122	62	22	11	102	202	203	131	148	21	282	51	124	-1.59944	2.5567	0.00678384	0.0916532	Increased in HC
ENSBTAG00000014456	ERN2	35	55	65	14	1524	81	57	135	86	117	68	10	93	54	344	1.97613	3.64325	0.00678822	0.0916532	Increased in CE
ENSBTAG00000003994	IGFBP3	6557	5627	6550	2472	21116	9403	3654	3303	7711	2093	3210	3843	8980	8226	5827	1.01515	8.70637	0.00677126	0.0916532	Increased in CE
ENSBTAG00000008953	TAP1	2890	1799	1874	1517	2215	2890	958	1500	1997	1953	664	697	3294	1291	2223	0.709101	6.80288	0.00678779	0.0916532	Increased in CE
ENSBTAG00000013133	TBC1D10C	179	238	252	172	34	190	55	52	146	104	74	37	178	157	116	1.04553	3.04756	0.00680745	0.09183	Increased in CE
ENSBTAG00000031679	HSD17B13	13	20	35	3	6011	19	347	57	97	83	31	7	422	11	627	2.93931	5.25398	0.00684978	0.0922971	Increased in CE
ENSBTAG00000004078	KCNH2	1098	293	185	526	50	944	1814	1143	836	90	1833	3530	1297	1487	1413	-1.50307	6.08121	0.00685442	0.0922971	Increased in HC
ENSBTAG00000021920	SEMA4C	1277	877	2095	875	1119	1903	2159	1659	2694	3040	1996	2030	1934	2016	3038	-0.560836	6.8217	0.00686422	0.092346	Increased in HC
ENSBTAG00000047801	CRELD2	1596	2009	986	772	426	942	708	732	654	1312	584	671	1066	665	1018	0.730478	5.87253	0.00687747	0.0924411	Increased in CE
ENSBTAG00000044053	SLC17A5	470	335	454	312	2510	523	464	698	594	588	237	290	391	420	723	1.03802	5.26001	0.00692741	0.0930287	Increased in CE
ENSBTAG00000001602	IL4R	1715	1158	1025	762	1698	1284	983	891	1292	1164	772	832	1125	994	1402	0.53675	6.13126	0.00696705	0.0933934	Increased in CE
ENSBTAG00000019070	PMP22	2317	1438	2213	1698	663	2564	3659	2822	5407	2110	2934	3253	2688	2397	4337	-0.680553	7.32025	0.00696668	0.0933934	Increased in HC
ENSBTAG00000016854	AK7	48	65	394	159	86	105	271	593	515	313	300	147	476	180	335	-1.04485	3.94886	0.00700068	0.0937602	Increased in HC
ENSBTAG00000000570	RET	72	38	443	124	13	378	274	188	1451	1019	235	160	818	195	937	-1.54577	4.54396	0.00702913	0.093973	Increased in HC
ENSBTAG00000010008	TTC12	29	38	90	40	73	79	93	211	210	67	70	136	159	121	143	-0.951302	2.6314	0.00702336	0.093973	Increased in HC
ENSBTAG00000020965	ZMYND10	6	27	189	93	30	24	132	378	279	230	185	44	381	67	205	-1.50213	3.13023	0.0070355	0.0939742	Increased in HC
ENSBTAG00000003375	TC2N	229	230	289	226	2614	441	188	538	498	405	134	126	357	433	658	1.3059	4.99243	0.00709002	0.0945951	Increased in CE
ENSBTAG00000014813	TCF23	1173	486	635	747	72	1197	2821	1571	1118	676	2106	2361	1100	894	2066	-1.1057	6.26525	0.00709464	0.0945951	Increased in HC
ENSBTAG00000021204	TES	7747	2260	2338	4383	1733	7375	12616	9923	7336	2533	8375	15920	6838	7324	10850	-0.974852	8.7528	0.00713107	0.0949962	Increased in HC
ENSBTAG00000014575	COL4A5	2365	607	910	2645	465	1739	3730	6179	1235	888	5077	12565	1425	2257	3965	-1.39596	7.56221	0.00716256	0.0953309	Increased in HC
ENSBTAG00000012981	HEXA	2213	1879	1783	1628	1756	2081	1247	2023	2046	1912	1462	1243	1475	1609	1749	0.465531	6.73351	0.00718906	0.0955986	Increased in CE
ENSBTAG00000029857	bta-mir-145	77	29	33	46	14	75	185	143	50	31	154	252	52	132	75	-1.31648	2.49257	0.00722126	0.0959415	Increased in HC
ENSBTAG00000016752	ASB10	31	19	7	11	6	39	59	33	64	9	37	77	99	39	49	-1.323	1.27977	0.00724154	0.0961195	Increased in HC
ENSBTAG00000038180	SCN2A	41	37	104	70	4	97	169	223	83	219	117	163	94	93	176	-1.1584	2.74338	0.00724752	0.0961195	Increased in HC
ENSBTAG00000004727	PAQR4	252	222	271	149	530	317	146	181	301	267	148	135	308	152	239	0.772976	3.90725	0.00727868	0.0964473	Increased in CE
ENSBTAG00000011866	PCBD1	839	612	1229	1108	559	1446	1839	2076	1976	1579	1486	1165	2029	1122	1557	-0.564734	6.34873	0.00730109	0.0966015	Increased in HC
ENSBTAG00000001607	TMEM41B	1128	778	739	590	1532	953	679	955	758	906	552	590	843	787	939	0.572152	5.71025	0.00730323	0.0966015	Increased in CE
ENSBTAG00000013533	CLIC1	5827	4383	4929	4159	8895	5208	3867	5576	5373	5618	3871	3419	4628	3656	5344	0.566493	8.26472	0.00732182	0.0966764	Increased in CE
ENSBTAG00000024539	SPSB1	3593	1560	1683	1543	1257	1961	990	1579	1715	958	1145	1813	1867	1554	1540	0.591474	6.65309	0.00731588	0.0966764	Increased in CE
ENSBTAG00000015690	PLIN4	321	68	26	267	3	332	825	803	243	35	839	1491	351	507	547	-1.83437	4.77169	0.00734952	0.0969567	Increased in HC
ENSBTAG00000012393	AGT	8	9	208	53	0	11	486	252	306	797	90	11	270	26	175	-2.27267	3.3419	0.00739534	0.0971392	Increased in HC
ENSBTAG00000004207	CD93	3391	2922	2687	2118	3055	2923	1758	2810	4287	3017	1205	1744	2497	1963	2108	0.559868	7.2832	0.00740371	0.0971392	Increased in CE
ENSBTAG00000013631	GLUL	3118	2702	3835	2548	6696	3800	2319	3500	4523	2786	1876	1681	3190	3184	3827	0.647504	7.66943	0.0074218	0.0971392	Increased in CE
ENSBTAG00000004148	MATN4	4400	8689	144	625	8507	46	507	129	96	265	334	53	191	86	7055	2.47096	7.17843	0.00739303	0.0971392	Increased in CE
ENSBTAG00000011505	RABEP1	2669	1610	2779	2563	1532	2774	4531	3744	3890	5066	3055	3356	2936	4203	3989	-0.524883	7.59513	0.00740979	0.0971392	Increased in HC
ENSBTAG00000038428	RELB	1073	463	684	415	865	689	272	443	577	581	410	457	771	620	689	0.610317	5.19684	0.00742053	0.0971392	Increased in CE
ENSBTAG00000013320	TSPAN1	2668	2297	2943	1907	27677	5743	1705	3894	3717	2036	1544	725	6650	4514	7907	1.40334	8.3681	0.0073979	0.0971392	Increased in CE
ENSBTAG00000021568	VWCE	143	146	128	51	99	92	33	55	100	92	51	68	53	125	49	0.91443	2.4348	0.00741415	0.0971392	Increased in CE
ENSBTAG00000031548		502	445	519	246	327	411	247	369	591	371	157	165	381	257	291	0.654559	4.41484	0.00737282	0.0971392	Increased in CE
ENSBTAG00000036116		14	5	62	13	558	28	19	11	7	33	7	8	16	109	103	2.13681	2.19066	0.00751742	0.0983047	Increased in CE
ENSBTAG00000011880	CHAF1B	320	223	345	259	401	382	178	394	303	276	157	174	272	261	296	0.599104	4.10891	0.00753954	0.0984247	Increased in CE
ENSBTAG00000008160	MBOAT2	713	253	453	686	63	830	924	1383	1046	1102	859	1319	725	929	909	-0.871746	5.58049	0.00754633	0.0984247	Increased in HC
ENSBTAG00000008793	RNASE1	410	144	549	234	270	789	265	151	351	418	129	111	413	201	239	0.824661	4.21402	0.0075429	0.0984247	Increased in CE
ENSBTAG00000004693	CCDC60	20	26	49	25	55	31	72	99	102	28	126	52	103	63	134	-1.08552	2.02096	0.00756763	0.0984744	Increased in HC
ENSBTAG00000007336	HCST	79	89	105	85	18	107	31	59	85	53	20	25	71	61	34	0.981298	1.94093	0.00756711	0.0984744	Increased in CE
ENSBTAG00000016424	MMP25	103	123	87	48	41	113	24	31	98	31	21	29	96	49	76	1.0299	2.02108	0.00756989	0.0984744	Increased in CE
ENSBTAG00000017794	CCDC153	15	12	76	46	7	30	66	145	122	122	99	27	132	32	50	-1.28555	1.9658	0.00761045	0.0987105	Increased in HC
ENSBTAG00000032846	ERICH2	15	10	42	33	14	35	36	133	58	45	119	22	178	14	62	-1.37778	1.73214	0.00761444	0.0987105	Increased in HC
ENSBTAG00000019593	KNOP1	414	252	458	343	212	437	748	706	574	642	460	586	379	491	951	-0.598349	4.92085	0.00760828	0.0987105	Increased in HC
ENSBTAG00000011752	SYNM	1418	394	383	957	175	1728	2858	2216	1443	458	1652	3244	1610	1355	2472	-1.10072	6.48068	0.00759474	0.0987105	Increased in HC
ENSBTAG00000019707	GATA2	1915	1192	2214	1220	1083	2721	1854	2498	3427	4553	2518	2385	2670	2504	3445	-0.538996	7.14121	0.00764458	0.0987591	Increased in HC
ENSBTAG00000032515	PLA2R1	396	658	335	173	208	367	142	325	350	137	106	204	227	394	302	0.855295	4.16956	0.00762908	0.0987591	Increased in CE
ENSBTAG00000003580	PSD	1443	820	1607	1732	107	2987	1850	3140	2792	2339	7067	5493	3211	2350	2558	-1.17027	7.32555	0.00763303	0.0987591	Increased in HC
ENSBTAG00000015094	VNN1	458	762	930	377	25849	1331	514	385	1211	406	444	327	1308	1785	8338	2.11096	7.68251	0.00764417	0.0987591	Increased in CE
ENSBTAG00000019956	CMPK1	1291	931	843	810	2820	1003	925	1242	967	1042	688	939	834	873	1331	0.700982	6.11397	0.00765267	0.0987782	Increased in CE
ENSBTAG00000047174		109	26	17	95	6	141	224	306	157	35	174	397	110	113	246	-1.46672	3.11589	0.00770336	0.0993467	Increased in HC
ENSBTAG00000015255	ST6GALNAC2	1107	991	1300	975	4472	1280	806	1043	1756	1504	481	367	1297	1321	1779	0.932699	6.42198	0.00771054	0.0993538	Increased in CE
ENSBTAG00000002490	CHPT1	394	266	486	325	1324	595	311	557	556	254	211	277	452	357	582	0.836722	4.85224	0.00772078	0.0994001	Increased in CE
ENSBTAG00000004736	GRB2	1583	1233	1320	1242	1445	1585	980	1450	1439	1466	854	1085	1255	1204	1494	0.43212	6.31831	0.00773909	0.0994671	Increased in CE
ENSBTAG00000031538		37	10	33	34	325	80	35	66	46	67	27	12	47	44	35	1.42761	1.97313	0.00773929	0.0994671	Increased in CE
ENSBTAG00000006377	MYO1G	403	346	462	253	55	366	87	160	267	160	91	82	349	285	226	0.954278	3.86738	0.00776933	0.0997676	Increased in CE
ENSBTAG00000014016	IKZF1	153	210	151	127	14	114	30	50	109	60	39	29	150	87	78	1.15358	2.56029	0.00777889	0.0998046	Increased in CE
ENSBTAG00000015973	TRAF3IP1	391	227	528	258	247	460	495	617	712	659	348	534	578	560	783	-0.532642	4.85694	0.00779475	0.0999224	Increased in HC

## Sheet: Day 7-21 within CE
Ensembl_Gene_ID	Gene Name	340_7_TRP1	462_7	673_7	727_7	809_7	812_7	340_21_TRP2	462_21	673_21	727_21	809_21	812_21	logFC	logCPM	PValue	FDR	Relative Expression
ENSBTAG00000004019	PMEL17	12528	5058	4510	857	846	240	350	280	469	282	46	99	-3.87357	6.96934	1.16e-07	0.00171544	Increased at 7 DPP
ENSBTAG00000046768	IGFBP1	749	170	501	1176	69	4344	184	137	120	32	30	28	-3.47682	5.07911	1.27e-06	0.00625894	Increased at 7 DPP
ENSBTAG00000013534	GFAP	7	25	23	14	45	5	393	58	79	984	18	316	3.98684	3.41906	1.1e-06	0.00625894	Increased at 21 DPP
ENSBTAG00000008851		21	29	24	295	5	216	6	14	3	1	6	3	-3.88509	1.6521	8.9e-06	0.0327694	Increased at 7 DPP
ENSBTAG00000007415	SLC7A8	1138	499	856	1448	564	1559	415	431	389	321	195	444	-1.3206	5.34158	1.83e-05	0.0540051	Increased at 7 DPP
ENSBTAG00000025903	GLDC	3107	107	245	321	164	522	195	117	143	65	36	59	-2.58046	4.48343	3.44e-05	0.0633371	Increased at 7 DPP
ENSBTAG00000048155	FCN2	296	541	902	1489	151	2484	378	238	94	35	153	147	-2.35951	5.0694	3e-05	0.0633371	Increased at 7 DPP
ENSBTAG00000008452	IHH	15	5	32	30	136	6	195	146	792	606	8	658	3.43932	3.74046	3.14e-05	0.0633371	Increased at 21 DPP
ENSBTAG00000032193	REG4	5	67	116	223	19	2568	9	34	15	14	1	58	-4.23804	3.78354	5.63e-05	0.0703915	Increased at 7 DPP
ENSBTAG00000038326		3132	155	828	163	6	13	107	26	40	11	1	30	-4.18716	4.33075	5.32e-05	0.0703915	Increased at 7 DPP
ENSBTAG00000009868	VGF	19	20	403	217	11	300	16	34	16	4	2	12	-3.37471	2.41841	5.97e-05	0.0703915	Increased at 7 DPP
ENSBTAG00000008327	CD300LB	42	49	17	220	7	204	31	6	11	12	2	5	-2.91093	1.61048	0.000108608	0.0703915	Increased at 7 DPP
ENSBTAG00000001823	STC2	61	55	180	213	34	335	33	40	39	24	6	28	-2.22266	2.38757	0.000107066	0.0703915	Increased at 7 DPP
ENSBTAG00000020080	MYBPC2	248	614	82	545	64	254	63	60	61	52	83	92	-2.13138	3.56412	8.57e-05	0.0703915	Increased at 7 DPP
ENSBTAG00000016194	FBXO32	8672	1162	1274	572	3470	1369	1079	518	531	584	159	1046	-1.92377	6.56432	0.000108659	0.0703915	Increased at 7 DPP
ENSBTAG00000043553	GPX3	4901	7575	14336	11872	2079	13296	5198	2479	1328	1244	3041	1301	-1.80953	8.44432	9.67e-05	0.0703915	Increased at 7 DPP
ENSBTAG00000018810	THBS2	3054	2243	4145	1224	1298	5723	1600	1019	781	325	144	1168	-1.75732	6.79079	0.0001087	0.0703915	Increased at 7 DPP
ENSBTAG00000021035	CTSK	38513	18242	33739	36483	15670	67693	14794	14516	10966	9229	1811	9985	-1.62481	10.3603	8.33e-05	0.0703915	Increased at 7 DPP
ENSBTAG00000001822	SNX10	1536	485	733	1683	569	1925	642	490	348	334	311	381	-1.28704	5.51713	9.13e-05	0.0703915	Increased at 7 DPP
ENSBTAG00000032774	C28H10ORF116	324	300	453	265	559	261	874	554	1001	995	708	792	1.25966	5.2105	5.18e-05	0.0703915	Increased at 21 DPP
ENSBTAG00000009292	TMEM100	103	512	502	364	407	185	1765	1056	1334	619	573	1171	1.58292	5.47447	0.000110627	0.0703915	Increased at 21 DPP
ENSBTAG00000014176	REM1	157	297	706	250	849	296	2125	849	2447	1248	387	1351	1.68959	5.79071	9.86e-05	0.0703915	Increased at 21 DPP
ENSBTAG00000047586	NPY1R	58	85	204	76	534	234	2453	501	647	1952	76	573	2.44372	5.24789	9.57e-05	0.0703915	Increased at 21 DPP
ENSBTAG00000046322		45	35	94	216	281	99	385	2262	290	244	231	280	2.52993	4.68315	0.000114652	0.0703915	Increased at 21 DPP
ENSBTAG00000012630	PAMR1	12099	1564	9580	3333	4147	13023	3302	1375	3076	1066	306	2772	-1.7846	8.01625	0.000130263	0.0767773	Increased at 7 DPP
ENSBTAG00000012052	PADI4	52	144	73	396	16	419	34	54	6	4	19	13	-2.87119	2.63114	0.000136494	0.0773554	Increased at 7 DPP
ENSBTAG00000001154	DGAT2	777	557	517	1074	211	2383	335	372	118	136	255	224	-1.71594	5.07575	0.000145458	0.0793825	Increased at 7 DPP
ENSBTAG00000002199	CORIN	1	9	3	5	54	2	155	52	109	159	22	81	2.96644	1.79595	0.000165386	0.0870344	Increased at 21 DPP
ENSBTAG00000046512	CMYA1	20	27	182	73	21	385	53	11	11	5	4	3	-2.93466	1.9626	0.000176653	0.0894155	Increased at 7 DPP
ENSBTAG00000039046	MGC127538	5421	2012	1478	669	385	1588	580	365	517	620	41	546	-1.98806	6.09928	0.000182047	0.0894155	Increased at 7 DPP
ENSBTAG00000003474	RAB15	2662	903	1533	1109	731	2481	616	563	593	505	854	493	-1.16613	5.99937	0.000195941	0.0931352	Increased at 7 DPP

## Sheet: Day 7-21 within HC
Ensembl_Gene_ID	Gene Name	670_7	685_7	720_7	728_7	759_7	783_7	802_7	803_7	808_7	670_21	685_21_TRP1	720_21	728_21	759_21	783_21	802_21	803_21	808_21	logFC	logCPM	PValue	FDR (<0.1 BH)	Relative Expression
ENSBTAG00000013347	DMPK	120	152	194	217	291	298	221	132	144	4278	3463	1360	1196	4499	4661	1442	1233	3511	4.03479	6.49539	4.12e-31	6.04e-27	Increased at 21 DPP
ENSBTAG00000017071	C1QTNF3	57	134	78	120	146	144	113	147	60	1345	2656	832	416	1183	1828	864	510	1331	3.57624	5.23707	1.79e-29	8.72e-26	Increased at 21 DPP
ENSBTAG00000015032	CD14	9567	15005	5851	14398	16400	11577	27651	24002	12699	772	1370	2241	1535	824	747	2371	1710	3004	-3.15752	8.77996	1.52e-29	8.72e-26	Increased at 7 DPP
ENSBTAG00000008452	IHH	16	25	11	27	86	55	15	13	25	1932	973	692	2228	525	191	972	266	966	5.10593	4.79284	2.1e-28	7.69e-25	Increased at 21 DPP
ENSBTAG00000006631	GLI1	35	41	9	79	94	73	48	15	28	522	839	763	1794	335	310	449	328	486	3.86292	4.22063	5.9e-25	1.73e-21	Increased at 21 DPP
ENSBTAG00000002985	KCNMB1	37	108	123	144	260	199	118	112	127	6879	3023	1532	159	5376	7255	2356	2139	4502	4.97616	6.85867	3.99e-23	9.73e-20	Increased at 21 DPP
ENSBTAG00000002080	NOV	387	853	484	717	1457	1407	922	1649	2190	7601	19221	11840	2739	8987	18223	17382	7662	7199	3.45985	8.44857	2.86e-22	5.98e-19	Increased at 21 DPP
ENSBTAG00000004757	LTBP4	1228	2541	1345	2101	1424	2183	2724	1020	1113	4347	7625	13549	7043	8487	7903	14303	4664	6944	2.3678	8.13197	2.04e-21	3.73e-18	Increased at 21 DPP
ENSBTAG00000040279	KRT24	3	2	3	2	14	4	5	1	0	89	167	45	210	51	22	87	81	123	4.68051	1.50248	4.75e-21	7.73e-18	Increased at 21 DPP
ENSBTAG00000024137	PTCH2	275	97	54	111	169	173	326	72	74	891	2675	775	2659	1240	1222	719	714	834	3.19028	5.31892	2.14e-20	3.13e-17	Increased at 21 DPP
ENSBTAG00000020238	RIMS1	2	6	39	46	67	49	17	14	28	998	1097	537	64	943	1847	506	519	649	4.91189	4.61691	1.09e-18	1.46e-15	Increased at 21 DPP
ENSBTAG00000010458		548	1126	384	983	1074	696	925	1408	668	86	141	296	203	98	59	253	138	222	-2.32125	4.77333	1.61e-18	1.97e-15	Increased at 7 DPP
ENSBTAG00000021587	SMPDL3A	2064	1923	940	1209	1854	603	1366	1851	795	139	263	318	242	155	166	448	326	424	-2.30527	5.50648	3.88e-18	4.37e-15	Increased at 7 DPP
ENSBTAG00000033345	STAR	53	1358	1655	3802	4111	4239	2291	2557	2433	163	103	165	44	163	129	144	271	144	-3.89553	6.1006	4.77e-18	4.99e-15	Increased at 7 DPP
ENSBTAG00000017866	CD36	772	2565	2190	3888	3857	3760	4350	5675	3351	546	431	1127	365	340	703	344	696	650	-2.43349	6.70774	5.6e-18	5.47e-15	Increased at 7 DPP
ENSBTAG00000008353	CDKN1A	6504	1796	2980	6705	3490	6295	4911	3815	1940	376	830	778	296	557	508	662	1353	734	-2.56371	7.05198	6.48e-18	5.93e-15	Increased at 7 DPP
ENSBTAG00000047827	RENBP	483	1250	761	1904	2251	1693	1784	2189	1577	245	385	666	324	288	223	367	417	357	-1.98062	5.64843	1.15e-17	9.87e-15	Increased at 7 DPP
ENSBTAG00000043553	GPX3	2981	10162	3524	6589	6530	2334	8870	10760	5965	780	461	764	452	932	481	1190	1676	1178	-2.72425	7.59855	2.67e-17	2.17e-14	Increased at 7 DPP
ENSBTAG00000047238	ITGAM	96	1493	777	1836	2528	1874	2302	2894	1885	87	236	335	154	96	92	218	262	250	-3.09335	5.65017	3.55e-17	2.74e-14	Increased at 7 DPP
ENSBTAG00000018181	CCDC8	289	871	963	1082	1045	1165	634	510	538	3707	3127	2942	2569	3115	3842	2212	2570	2926	2.04992	6.75131	4.8e-17	3.51e-14	Increased at 21 DPP
ENSBTAG00000001823	STC2	81	324	118	578	1039	221	375	761	568	31	88	50	63	17	27	17	49	24	-3.39381	3.68538	1.96e-16	1.37e-13	Increased at 7 DPP
ENSBTAG00000020054	TNFRSF21	2563	2937	2082	3854	4114	3680	5829	3986	3947	507	1229	1459	1031	713	644	1465	1475	1300	-1.66174	6.976	2.16e-16	1.44e-13	Increased at 7 DPP
ENSBTAG00000002110	DMGDH	52	12	10	20	68	30	13	5	7	483	355	462	319	425	202	115	105	600	3.90879	3.37254	4e-16	2.55e-13	Increased at 21 DPP
ENSBTAG00000008807	FBXL22	6	12	61	24	112	71	46	20	27	1398	782	440	43	1364	1969	836	540	793	4.62468	4.84859	4.34e-16	2.65e-13	Increased at 21 DPP
ENSBTAG00000015059	MMP13	456	6242	3619	2618	1772	6378	4295	3679	5242	9	14	125	3	20	9	53	187	277	-5.5726	6.67801	4.54e-16	2.66e-13	Increased at 7 DPP
ENSBTAG00000021211	DPT	182	713	819	697	766	1112	955	554	1151	4643	5847	3918	1160	2910	3087	3490	2496	3981	2.28582	6.9037	8.71e-16	4.91e-13	Increased at 21 DPP
ENSBTAG00000019669	CD163	189	4489	2563	4634	5453	3982	9562	7885	4001	169	574	644	309	254	129	887	474	450	-3.36816	7.06932	1.11e-15	6.04e-13	Increased at 7 DPP
ENSBTAG00000019890	ATP6V1G3	9	1	2	2	2	5	2	2	2	45	90	49	24	39	17	44	14	32	3.70261	0.34504	1.49e-15	7.82e-13	Increased at 21 DPP
ENSBTAG00000006811	EPHA3	26	65	20	38	39	108	37	12	16	170	523	441	203	117	304	225	206	290	2.86577	3.11325	1.72e-15	8.35e-13	Increased at 21 DPP
ENSBTAG00000019587	PI15	6	17	87	17	13	20	88	21	3	955	983	727	1253	136	330	371	311	868	4.37124	4.22661	1.66e-15	8.35e-13	Increased at 21 DPP
ENSBTAG00000011623	VMP1	3726	7905	3130	7503	6243	4970	11937	11111	9475	1299	2533	1978	2298	1148	916	2360	2432	2157	-1.86172	7.92545	1.77e-15	8.35e-13	Increased at 7 DPP
ENSBTAG00000003474	RAB15	591	2016	1526	2643	2935	2184	2530	2112	2968	281	622	733	579	419	604	512	836	684	-1.78225	6.18832	2.02e-15	9.25e-13	Increased at 7 DPP
ENSBTAG00000026684	SYNC	320	191	167	275	246	251	264	145	249	3410	1216	812	455	1176	2467	619	683	1923	2.76	5.59804	2.36e-15	1.05e-12	Increased at 21 DPP
ENSBTAG00000000644	S100A5	23	107	98	89	177	29	91	96	105	11	15	4	9	6	4	7	15	11	-3.22372	1.47924	2.48e-15	1.07e-12	Increased at 7 DPP
ENSBTAG00000021842	FCGR2	112	404	153	346	467	526	468	669	576	44	80	126	67	57	65	91	61	102	-2.31828	3.69611	2.81e-15	1.18e-12	Increased at 7 DPP
ENSBTAG00000007273	TF	145	565	55	365	463	553	1405	711	346	44	42	58	53	21	36	49	83	95	-3.11506	3.86104	3.82e-15	1.56e-12	Increased at 7 DPP
ENSBTAG00000007338	TYROBP	660	2094	906	1993	2280	2419	3395	3795	1728	344	463	913	472	317	317	596	621	575	-1.95983	6.12224	4.92e-15	1.95e-12	Increased at 7 DPP
ENSBTAG00000002885	MSR1	140	2837	1353	3013	3993	3568	2036	4511	3128	231	459	743	260	240	239	428	353	447	-2.76353	6.34187	6.21e-15	2.39e-12	Increased at 7 DPP
ENSBTAG00000016801	RXRG	4	3	1	2	6	8	6	2	6	22	42	30	112	31	20	28	21	51	3.25162	0.371567	7.45e-15	2.8e-12	Increased at 21 DPP
ENSBTAG00000020872	C5AR1	322	604	323	827	496	633	3336	1164	966	55	124	184	83	52	79	134	144	247	-2.86709	4.80406	9.01e-15	3.3e-12	Increased at 7 DPP
ENSBTAG00000007213	SIRPA	7302	5321	2912	5807	6165	5537	10242	10152	5146	1371	1978	2665	1764	1377	1284	2135	2047	2994	-1.65783	7.8196	9.47e-15	3.38e-12	Increased at 7 DPP
ENSBTAG00000012393	AGT	11	9	14	11	16	29	15	8	10	486	252	306	797	90	11	270	26	175	4.30786	2.94511	9.74e-15	3.4e-12	Increased at 21 DPP
ENSBTAG00000000133	CD68	634	6469	3414	8789	10086	6384	10454	13333	6095	414	1082	2212	834	544	418	1044	1250	1199	-2.79116	7.75088	1.03e-14	3.49e-12	Increased at 7 DPP
ENSBTAG00000008134	BDNF	17	25	23	40	43	46	75	161	80	0	7	3	9	2	3	5	3	5	-3.69693	0.791185	1.52e-14	5.07e-12	Increased at 7 DPP
ENSBTAG00000006886	FAM117A	248	607	283	538	607	803	353	375	319	966	1152	1492	1738	1007	1256	1424	831	1137	1.5258	5.53385	1.71e-14	5.57e-12	Increased at 21 DPP
ENSBTAG00000004019	PMEL17	54	3412	3253	15572	15462	18615	8500	12238	13387	197	1169	1029	201	131	283	148	272	185	-4.58661	8.04989	1.82e-14	5.79e-12	Increased at 7 DPP
ENSBTAG00000047543	NTRK3	4	3	3	7	3	16	7	4	1	30	94	55	28	32	44	49	36	23	3.09422	0.529547	2.07e-14	6.45e-12	Increased at 21 DPP
ENSBTAG00000040398	MGC148692	2189	795	542	1208	1309	914	944	960	1626	197	346	333	372	160	213	299	459	456	-1.84299	5.32217	3.2e-14	9.69e-12	Increased at 7 DPP
ENSBTAG00000004043		539	668	290	716	391	372	2389	1802	628	55	86	101	59	48	44	152	143	242	-2.97758	4.66983	3.24e-14	9.69e-12	Increased at 7 DPP
ENSBTAG00000011100	CTSC	5113	20763	9531	17842	22864	12072	18958	24255	20581	1522	3490	5447	2850	1971	1534	5519	5307	4936	-2.1436	9.07673	3.35e-14	9.81e-12	Increased at 7 DPP
ENSBTAG00000046979	LGMN	2938	14014	7789	18203	24745	13488	29593	24223	13131	3289	3781	5159	3383	2844	3095	4219	3350	3797	-2.04012	9.03808	3.56e-14	1.02e-11	Increased at 7 DPP
ENSBTAG00000021059	TNMD	0	7	1	15	15	23	20	5	7	179	243	243	995	67	19	139	57	339	4.65589	2.79809	4.09e-14	1.15e-11	Increased at 21 DPP
ENSBTAG00000013125	PLAUR	3214	1812	993	1602	1400	1151	8032	3534	2386	127	246	209	184	105	101	463	544	744	-3.07235	6.29286	4.42e-14	1.22e-11	Increased at 7 DPP
ENSBTAG00000000973	KCNJ15	127	459	359	667	1070	399	135	369	1197	12	60	67	35	23	24	64	115	82	-3.23376	3.95427	4.86e-14	1.32e-11	Increased at 7 DPP
ENSBTAG00000015441	ACTB	53	381	1653	644	3101	985	1339	385	357	35791	38821	11380	1037	42477	38310	14294	9303	20711	4.7416	9.52384	5.6e-14	1.47e-11	Increased at 21 DPP
ENSBTAG00000014575	COL4A5	351	235	384	674	464	949	254	158	136	3730	6179	1235	888	5077	12565	1425	2257	3965	3.56391	7.07655	5.62e-14	1.47e-11	Increased at 21 DPP
ENSBTAG00000001608		1	100	156	370	415	364	212	225	231	10	7	17	2	10	6	14	22	6	-4.28092	2.6717	6.37e-14	1.64e-11	Increased at 7 DPP
ENSBTAG00000008592	FCGR1A	90	1472	451	1442	1455	1059	1866	3002	2155	126	221	264	146	122	93	343	187	233	-2.80162	5.41731	7.21e-14	1.79e-11	Increased at 7 DPP
ENSBTAG00000011424	TPM2	1068	2850	2367	3767	6842	3472	7220	3985	6363	42295	27861	11196	6956	44952	38251	15856	15171	29509	2.84067	9.79339	7.23e-14	1.79e-11	Increased at 21 DPP
ENSBTAG00000018948	HIF3A	7	3	7	6	9	11	4	3	4	1620	85	123	192	47	54	23	20	1022	5.96968	3.39211	7.84e-14	1.85e-11	Increased at 21 DPP
ENSBTAG00000017430	PNCK	2	2	13	14	24	22	4	4	2	412	409	60	8	735	718	136	165	255	5.27834	3.35594	7.83e-14	1.85e-11	Increased at 21 DPP
ENSBTAG00000006138	SEMA3C	318	775	433	480	388	803	617	411	683	1132	2504	1616	2383	1106	1476	910	835	1826	1.55326	5.81988	7.84e-14	1.85e-11	Increased at 21 DPP
ENSBTAG00000007450	C2	6251	4976	1897	3115	3014	3201	3438	7913	2307	271	422	878	322	192	240	1332	704	1228	-2.66777	6.96688	8.95e-14	2.08e-11	Increased at 7 DPP
ENSBTAG00000011617	MAMSTR	22	10	15	8	14	23	11	6	13	67	90	46	65	104	104	88	51	93	2.6289	1.44092	1.07e-13	2.46e-11	Increased at 21 DPP
ENSBTAG00000013118	CD86	91	1514	658	1549	1666	1229	1829	2161	1486	125	190	361	173	106	112	305	292	295	-2.53984	5.35936	1.58e-13	3.55e-11	Increased at 7 DPP
ENSBTAG00000018003	GEFT	233	980	645	943	1014	874	670	511	1048	4443	2998	1889	2341	3116	2754	1635	1455	3266	1.9376	6.60337	1.65e-13	3.65e-11	Increased at 21 DPP
ENSBTAG00000017719	AKAP6	78	62	44	120	95	158	64	41	65	328	321	228	409	159	402	269	226	408	2.03073	3.42874	1.75e-13	3.83e-11	Increased at 21 DPP
ENSBTAG00000013848	GPR133	221	394	146	419	309	709	599	456	857	858	5226	2006	3041	2028	2265	1279	1028	990	2.28308	6.10643	1.95e-13	4.21e-11	Increased at 21 DPP
ENSBTAG00000015086	HSD11B1	1271	282	183	506	417	135	537	784	697	29	112	74	101	34	53	68	125	107	-2.76593	4.06786	2.3e-13	4.87e-11	Increased at 7 DPP
ENSBTAG00000006082	DNASE2	2156	4605	2628	4544	6017	4915	4041	5529	4230	1446	1686	2136	1659	1492	1354	1598	1573	1797	-1.28191	7.30953	2.35e-13	4.93e-11	Increased at 7 DPP
ENSBTAG00000008931	CREG1	5736	7901	4369	6165	6781	6889	8276	7474	5413	1993	2607	4070	2492	1566	1504	2888	2119	3606	-1.30597	7.92471	2.69e-13	5.55e-11	Increased at 7 DPP
ENSBTAG00000006539		30	42	29	37	35	39	119	84	59	6	13	5	2	3	8	9	2	10	-2.91556	0.75186	3.39e-13	6.89e-11	Increased at 7 DPP
ENSBTAG00000002326	LGALS3	12205	8286	6774	8441	10758	9283	7723	9070	8208	2987	3327	5326	3264	2379	2015	3043	3271	4777	-1.36083	8.38516	4.01e-13	8.06e-11	Increased at 7 DPP
ENSBTAG00000001388	NMB	202	154	221	99	209	69	85	102	46	11839	240	1938	575	1126	1019	640	1288	6689	4.49046	6.44454	4.47e-13	8.86e-11	Increased at 21 DPP
ENSBTAG00000048155	FCN2	320	388	482	397	668	1315	6114	1041	867	52	70	278	76	22	61	129	87	137	-3.55639	5.13315	6.86e-13	1.33e-10	Increased at 7 DPP
ENSBTAG00000003305	NCF1	790	1020	576	1174	666	1141	2148	2711	732	86	177	383	174	102	116	367	264	443	-2.31642	5.26587	6.9e-13	1.33e-10	Increased at 7 DPP
ENSBTAG00000007531	NCF4	68	478	253	488	476	499	968	1039	429	50	91	130	48	46	28	124	70	130	-2.62569	3.98444	7.43e-13	1.41e-10	Increased at 7 DPP
ENSBTAG00000007275	TREM2	135	1673	486	1649	1825	2429	1773	2784	1614	133	320	606	337	201	185	221	244	245	-2.42974	5.60086	7.89e-13	1.48e-10	Increased at 7 DPP
ENSBTAG00000008008	TLR2	3556	895	534	1072	1042	655	1536	1562	842	135	259	324	192	90	75	253	235	515	-2.50705	5.38549	8.18e-13	1.52e-10	Increased at 7 DPP
ENSBTAG00000001032	PYGM	3	21	4	18	15	16	21	14	5	111	163	43	30	111	124	83	39	127	2.99184	1.61751	9.17e-13	1.68e-10	Increased at 21 DPP
ENSBTAG00000013631	GLUL	9186	6832	4969	7536	7602	8228	7608	8332	6792	2319	3500	4523	2786	1876	1681	3190	3184	3827	-1.26612	8.13408	1.01e-12	1.82e-10	Increased at 7 DPP
ENSBTAG00000005377	SOSTDC1	35	48	17	40	30	78	6	23	55	390	493	266	64	205	234	334	79	303	2.9444	3.0839	1.03e-12	1.83e-10	Increased at 21 DPP
ENSBTAG00000011190	FLNA	5169	16895	15055	23660	20025	21308	26868	15132	26915	92134	78791	44088	30621	92023	123694	55527	51998	80825	2.1104	11.3612	1.08e-12	1.91e-10	Increased at 21 DPP
ENSBTAG00000009048	EFHD2	7324	8157	3814	9218	8745	7235	10298	9538	8540	2180	3400	4654	3189	2596	2688	3569	3585	3434	-1.2169	8.24351	1.15e-12	1.97e-10	Increased at 7 DPP
ENSBTAG00000017273	LRRC25	61	878	373	1028	1152	785	1831	1775	989	114	133	259	119	97	122	212	157	195	-2.53328	4.89654	1.13e-12	1.97e-10	Increased at 7 DPP
ENSBTAG00000019554	FBP2	294	473	262	591	948	100	630	350	455	31	75	87	119	21	14	102	92	90	-2.65199	3.79718	1.23e-12	2.09e-10	Increased at 7 DPP
ENSBTAG00000008401	PFKFB3	2082	1862	1320	2208	2778	2512	4445	2667	2520	353	425	1052	566	194	254	845	1015	1037	-1.89532	6.36575	1.29e-12	2.17e-10	Increased at 7 DPP
ENSBTAG00000013760	COL4A6	32	35	177	159	93	249	105	21	20	1094	1864	515	238	1323	4159	588	786	1028	3.85939	5.36651	1.38e-12	2.26e-10	Increased at 21 DPP
ENSBTAG00000014615	SLC26A2	1884	556	314	844	519	337	862	638	961	75	255	130	121	57	98	157	187	278	-2.33942	4.64377	1.36e-12	2.26e-10	Increased at 7 DPP
ENSBTAG00000017537	PTGIS	221	578	244	709	967	933	705	283	234	2575	1327	2747	1098	2166	2127	1883	1167	2286	2.02337	6.1247	1.47e-12	2.4e-10	Increased at 21 DPP
ENSBTAG00000027051	PTAFR	1292	1688	704	1295	1523	1419	5330	2494	1334	249	350	565	276	167	189	491	524	803	-2.14851	5.90664	1.68e-12	2.7e-10	Increased at 7 DPP
ENSBTAG00000019428	CCR1	825	1102	575	1169	1368	964	5221	2368	1030	104	197	332	126	100	101	238	381	596	-2.65348	5.59454	1.74e-12	2.78e-10	Increased at 7 DPP
ENSBTAG00000016412	CDKN2B	291	1438	587	661	1130	536	196	1086	1766	36	37	91	30	49	19	151	223	137	-3.22276	4.6557	1.85e-12	2.91e-10	Increased at 7 DPP
ENSBTAG00000020406	GPC3	7	71	2	33	47	70	80	28	48	191	409	668	143	157	120	730	452	359	3.19769	3.46394	2.06e-12	3.21e-10	Increased at 21 DPP
ENSBTAG00000018784	CTSZ	2668	14480	9073	13989	16562	12772	15959	21898	13798	2617	3566	6144	3538	2970	2293	3565	3876	4942	-1.76634	8.83161	2.39e-12	3.68e-10	Increased at 7 DPP
ENSBTAG00000005674	NEU1	1056	1128	623	1323	1148	1194	1453	1684	1277	422	576	635	626	353	367	578	513	660	-1.12274	5.53881	2.55e-12	3.89e-10	Increased at 7 DPP
ENSBTAG00000000831	CTNS	1025	1308	569	1193	1573	1168	1247	1325	1151	381	605	672	561	439	353	480	510	604	-1.10574	5.49506	3.22e-12	4.83e-10	Increased at 7 DPP
ENSBTAG00000006523	SOD2	2876	2568	1451	1489	2896	719	7755	3123	1074	355	370	526	409	279	460	777	525	858	-2.29681	6.39275	3.23e-12	4.83e-10	Increased at 7 DPP
ENSBTAG00000018823	GRN	6208	14320	8317	16415	18133	15452	17023	19573	14035	4183	5318	7665	6295	3765	3227	5965	4948	6533	-1.34501	9.02834	3.63e-12	5.37e-10	Increased at 7 DPP
ENSBTAG00000016279	EMILIN3	31	45	33	152	88	151	40	24	50	310	133	418	260	270	261	467	423	454	2.44996	3.49938	4.24e-12	6.21e-10	Increased at 21 DPP
ENSBTAG00000032764		1542	2157	1815	1842	2153	1900	3269	2783	1593	692	808	1244	780	739	632	945	820	1080	-1.21981	6.33045	4.57e-12	6.62e-10	Increased at 7 DPP
ENSBTAG00000047621		30	2260	952	2366	806	596	2032	2317	1224	61	167	317	117	182	52	36	74	145	-3.3605	5.3246	4.61e-12	6.63e-10	Increased at 7 DPP
ENSBTAG00000005586	GATM	4466	8954	3062	5870	8995	3008	665	3070	7425	292	456	653	458	386	221	1108	1557	1184	-2.76933	7.26132	4.68e-12	6.66e-10	Increased at 7 DPP
ENSBTAG00000018563	SFRP2	860	2708	4717	2313	1931	2986	2186	1001	1534	8450	23715	8965	3648	31525	58871	23334	18394	5580	3.30986	9.40938	4.85e-12	6.83e-10	Increased at 21 DPP
ENSBTAG00000010719	ANGPTL1	14	43	53	70	30	88	30	6	7	591	231	366	84	421	446	193	182	449	3.28085	3.43129	5.2e-12	7e-10	Increased at 21 DPP
ENSBTAG00000006364	C1orf85	1707	2508	1148	2506	2520	2493	2272	2840	2066	724	1152	1112	929	873	716	1255	971	919	-1.10805	6.41785	5.18e-12	7e-10	Increased at 7 DPP
ENSBTAG00000038496	CR2	32	1223	415	1533	895	811	598	1050	758	75	156	208	102	104	60	153	154	97	-2.60588	4.61318	5.06e-12	7e-10	Increased at 7 DPP
ENSBTAG00000039719	PHGDH	492	258	248	260	544	680	845	438	343	2853	1931	1276	4691	732	754	1662	767	3004	2.15998	6.03051	5.11e-12	7e-10	Increased at 21 DPP
ENSBTAG00000021568	VWCE	116	183	155	611	413	552	339	425	339	33	55	100	92	51	68	53	125	49	-2.1886	3.46315	5.21e-12	7e-10	Increased at 7 DPP
ENSBTAG00000005947	PLAU	1439	3444	4937	3621	3126	2227	12903	6160	5182	372	979	775	482	1025	784	1046	1508	1109	-2.29639	7.25011	5.9e-12	7.86e-10	Increased at 7 DPP
ENSBTAG00000012442	CTSB	23092	64240	42670	74898	92691	74870	88787	79953	73618	21165	24009	34348	22053	22039	19151	22223	22841	29224	-1.38508	11.2606	6.08e-12	8.02e-10	Increased at 7 DPP
ENSBTAG00000039413		6	96	51	110	127	99	114	140	88	7	13	16	16	14	7	12	13	21	-2.68276	1.53265	6.32e-12	8.27e-10	Increased at 7 DPP
ENSBTAG00000019958	NXNL2	23	22	14	25	56	54	7	17	49	177	381	154	534	76	62	183	70	400	2.9423	2.78013	6.7e-12	8.68e-10	Increased at 21 DPP
ENSBTAG00000000830	GPR137B	420	843	439	865	628	605	924	1118	835	150	336	379	216	208	245	278	288	251	-1.41369	4.7497	6.8e-12	8.74e-10	Increased at 7 DPP
ENSBTAG00000026913	HHIPL1	424	1926	716	1275	1260	1538	886	1149	1934	189	484	365	456	280	416	471	447	420	-1.55073	5.43298	6.86e-12	8.74e-10	Increased at 7 DPP
ENSBTAG00000046768	IGFBP1	5	511	893	2179	593	219	1033	1982	620	7	37	43	2	3	27	22	95	7	-4.95863	4.61809	7.53e-12	9.5e-10	Increased at 7 DPP
ENSBTAG00000008172	EGLN3	1769	2164	787	1346	1340	458	556	2116	2726	156	124	223	86	110	91	430	449	414	-2.60432	5.53072	8.83e-12	1.11e-09	Increased at 7 DPP
ENSBTAG00000003100	SMTN	358	944	1421	1748	2155	2453	3139	1102	1780	12374	7872	3434	1798	15026	17106	8456	6400	9594	2.6744	8.32408	9.23e-12	1.15e-09	Increased at 21 DPP
ENSBTAG00000005260	SPP1	161	13026	7355	16010	6884	35848	25011	73436	7263	359	936	2588	316	220	874	569	871	2355	-4.30651	9.13645	1.11e-11	1.37e-09	Increased at 7 DPP
ENSBTAG00000018189	CSTB	174	774	606	1234	743	1234	2807	3543	612	105	138	340	114	112	71	139	267	335	-2.76939	5.28279	1.21e-11	1.46e-09	Increased at 7 DPP
ENSBTAG00000016021	GAA	1149	1352	598	1247	1164	1180	1184	1437	1180	348	635	648	631	378	319	612	510	569	-1.10135	5.49521	1.2e-11	1.46e-09	Increased at 7 DPP
ENSBTAG00000015815	CFP	160	1494	530	1535	1737	972	2617	2051	1495	159	344	429	340	216	190	405	378	294	-2.07607	5.47326	1.25e-11	1.5e-09	Increased at 7 DPP
ENSBTAG00000021916	MYL4	10	15	14	24	36	28	16	13	7	122	752	32	27	265	189	179	87	103	3.52378	2.58899	1.28e-11	1.52e-09	Increased at 21 DPP
ENSBTAG00000015793	RAB38	23	592	270	824	590	547	511	898	622	41	139	167	83	66	55	67	84	80	-2.55544	4.04594	1.44e-11	1.7e-09	Increased at 7 DPP
ENSBTAG00000021035	CTSK	3689	29560	18017	33647	37468	52852	38701	53314	32509	5922	11500	9857	6659	6752	7247	6171	8218	9906	-1.93702	10.0824	1.48e-11	1.72e-09	Increased at 7 DPP
ENSBTAG00000007129	MRVI1	356	651	1013	1540	884	1718	1065	477	644	6702	4215	2274	1286	5256	7139	2462	2721	4530	2.32079	7.1879	1.47e-11	1.72e-09	Increased at 21 DPP
ENSBTAG00000014614	ACTA2	1454	7079	6719	8684	15612	9715	16381	10785	16134	82736	65783	30882	11668	76923	77587	33455	32201	62550	2.55699	10.8401	1.7e-11	1.95e-09	Increased at 21 DPP
ENSBTAG00000007284	CCNA1	23	30	15	23	39	52	9	60	19	111	377	202	197	223	58	336	126	65	2.72188	2.61527	1.7e-11	1.95e-09	Increased at 21 DPP
ENSBTAG00000009359		2532	3460	2869	3208	3370	3063	5705	4622	2492	1273	1318	1981	1262	1159	1050	1537	1443	1597	-1.22376	7.04215	2.05e-11	2.33e-09	Increased at 7 DPP
ENSBTAG00000009786	SCIN	1837	5850	1941	3523	3195	4304	4028	7731	4606	489	1352	1584	1067	323	446	1411	1554	1410	-1.89334	7.09641	2.2e-11	2.48e-09	Increased at 7 DPP
ENSBTAG00000018349	IFI30	1789	4200	1916	4473	4719	5156	6296	8186	3964	897	1372	2151	1842	862	925	1896	1605	1469	-1.55323	7.29736	2.32e-11	2.59e-09	Increased at 7 DPP
ENSBTAG00000027074	SV2B	75	266	72	101	93	107	53	132	86	1147	512	341	1889	191	356	175	346	1205	2.68257	4.43441	2.42e-11	2.69e-09	Increased at 21 DPP
ENSBTAG00000021092	ATP6V0D2	40	314	123	620	742	732	550	935	230	24	61	146	54	44	21	71	76	32	-2.90515	3.79678	2.68e-11	2.95e-09	Increased at 7 DPP
ENSBTAG00000005714	ACTC1	4	11	9	17	17	11	23	10	17	214	1705	39	37	94	229	53	46	70	4.37109	2.93474	2.71e-11	2.96e-09	Increased at 21 DPP
ENSBTAG00000001788	BOVAGGRUS	4749	8898	4557	8927	11319	9076	19838	11149	11626	2948	4295	4995	3680	2563	1728	3682	3032	4218	-1.43254	8.46708	2.86e-11	3.1e-09	Increased at 7 DPP
ENSBTAG00000005754	PPM1K	509	243	157	291	299	392	266	193	215	803	1210	781	690	635	568	695	529	789	1.45791	4.83395	3.53e-11	3.8e-09	Increased at 21 DPP
ENSBTAG00000002661	ISLR2	30	151	27	60	76	214	43	15	31	286	1216	570	214	674	1326	467	195	205	3.18437	4.20483	3.88e-11	4.15e-09	Increased at 21 DPP
ENSBTAG00000005280	ADA	1287	2576	1574	2809	2843	1277	3267	2347	2607	924	1110	789	751	588	382	924	1021	1106	-1.34605	6.38631	4.02e-11	4.24e-09	Increased at 7 DPP
ENSBTAG00000021709	SPI1	330	1023	693	1140	1224	1221	3916	2268	1097	146	247	451	235	185	216	510	361	441	-2.09417	5.5104	4.03e-11	4.24e-09	Increased at 7 DPP
ENSBTAG00000000604	GPNMB	3878	16905	13166	19796	36473	27543	18391	21615	11628	3085	6378	7843	2127	4327	4748	1992	4458	3405	-2.01839	9.24882	4.17e-11	4.36e-09	Increased at 7 DPP
ENSBTAG00000011207	CNN1	157	511	3193	2286	4643	3266	2245	553	972	31822	20582	10971	2563	30615	29384	15420	10127	20833	3.4502	9.29799	4.51e-11	4.68e-09	Increased at 21 DPP
ENSBTAG00000008849	SORT1	2254	1441	1009	1480	1271	1846	1234	1268	1326	606	695	684	417	342	470	486	548	954	-1.27696	5.78869	4.53e-11	4.68e-09	Increased at 7 DPP
ENSBTAG00000019241	FGF11	4	13	37	53	38	38	83	23	16	179	155	166	247	161	210	119	132	168	2.46094	2.54114	5.18e-11	5.31e-09	Increased at 21 DPP
ENSBTAG00000014912	FMOD	1044	2936	868	1575	2326	3625	2170	1576	980	5963	6808	4228	5060	4790	6252	3877	3754	4542	1.55922	7.59101	5.3e-11	5.39e-09	Increased at 21 DPP
ENSBTAG00000003607	FAM20C	2527	3024	1798	3814	3487	3619	3009	3273	4185	779	1194	2028	1602	856	1164	1759	1402	1492	-1.14332	6.92655	5.89e-11	5.95e-09	Increased at 7 DPP
ENSBTAG00000013369	COL14A1	527	1024	1023	1060	481	1614	932	593	520	2613	4085	3651	1272	1933	3975	1886	2098	2335	1.70976	6.61834	6.18e-11	6.2e-09	Increased at 21 DPP
ENSBTAG00000011473	MYL9	4438	6591	2598	6298	7099	5336	6798	5588	8722	30970	22260	10749	7606	31865	26974	15065	10375	21899	1.9324	9.54048	6.3e-11	6.28e-09	Increased at 21 DPP
ENSBTAG00000017869	CAV1	4309	6244	1887	4723	3563	5727	2841	2534	4111	15673	10905	10114	9558	7600	11335	7933	6159	12071	1.47132	8.62181	6.67e-11	6.6e-09	Increased at 21 DPP
ENSBTAG00000010551	ATP1A2	155	404	62	471	360	402	122	117	205	569	958	1235	1593	642	427	1121	725	809	1.92116	4.96294	6.92e-11	6.8e-09	Increased at 21 DPP
ENSBTAG00000014782	STAB1	262	6224	2184	6178	7190	4703	5104	6519	6666	661	1343	1425	829	871	705	1279	1161	960	-2.16247	7.29758	6.98e-11	6.82e-09	Increased at 7 DPP
ENSBTAG00000002551	KCNJ8	184	645	318	703	487	601	546	380	413	983	856	1148	1327	842	1520	1144	805	1145	1.32629	5.43594	7.09e-11	6.88e-09	Increased at 21 DPP
ENSBTAG00000012969	DKK2	1	15	20	12	12	20	5	16	28	237	52	182	27	72	100	97	86	122	3.01623	1.846	7.4e-11	7.14e-09	Increased at 21 DPP
ENSBTAG00000013167	SIGLEC1	26	2341	1201	3877	3357	536	1654	2051	3019	90	188	353	191	90	38	363	229	277	-3.23913	5.84481	7.59e-11	7.26e-09	Increased at 7 DPP
ENSBTAG00000032515	PLA2R1	109	1484	524	1428	1036	1069	1301	2255	1532	142	325	350	137	106	204	227	394	302	-2.19907	5.23934	7.88e-11	7.49e-09	Increased at 7 DPP
ENSBTAG00000007708	NLGN3	44	82	53	138	133	186	67	79	72	236	341	291	626	235	178	366	252	255	1.79917	3.46925	7.94e-11	7.51e-09	Increased at 21 DPP
ENSBTAG00000039556	MGC159964	896	1890	906	1802	1978	1944	3705	2080	2071	607	798	929	1043	569	595	686	780	838	-1.22281	6.14516	8.08e-11	7.59e-09	Increased at 7 DPP
ENSBTAG00000007343	PDLIM7	608	1626	1140	1892	2057	2239	2520	1588	2174	7407	5693	3589	2875	8968	7812	3625	3331	5670	1.83087	7.6994	8.3e-11	7.75e-09	Increased at 21 DPP
ENSBTAG00000017194	ASPG	0	2	0	6	14	25	0	6	0	169	167	150	131	79	20	165	21	98	4.35429	1.72747	8.66e-11	8.03e-09	Increased at 21 DPP
ENSBTAG00000007268	F13A1	566	1218	1227	1070	500	790	2543	1182	497	226	239	453	143	363	188	215	173	294	-1.95766	5.16102	9.77e-11	9e-09	Increased at 7 DPP
ENSBTAG00000021827	TCF21	37	105	241	114	143	231	123	50	39	344	1401	419	603	515	524	863	482	346	2.36373	4.34499	1.18e-10	1.08e-08	Increased at 21 DPP
ENSBTAG00000008792	RNASE6	752	3437	1407	3286	3026	3317	2968	5558	2385	792	733	1074	923	607	549	1178	1204	859	-1.60851	6.64939	1.21e-10	1.1e-08	Increased at 7 DPP
ENSBTAG00000012461	PRSS16	0	2	0	7	15	40	3	4	7	516	194	132	209	65	29	83	33	189	4.3917	2.27659	1.29e-10	1.17e-08	Increased at 21 DPP
ENSBTAG00000007142	CPPED1	983	691	395	824	948	689	685	599	538	227	298	303	231	237	221	313	318	366	-1.2459	4.73776	1.35e-10	1.21e-08	Increased at 7 DPP
ENSBTAG00000038548	SLC47A2	107	69	33	139	40	28	29	37	81	1	6	9	7	1	1	5	6	26	-3.16167	0.979093	1.39e-10	1.23e-08	Increased at 7 DPP
ENSBTAG00000000057	THBS3	91	458	335	490	741	867	398	352	379	1040	1748	1383	1164	1424	1657	2283	846	972	1.75136	5.6899	1.39e-10	1.23e-08	Increased at 21 DPP
ENSBTAG00000000524	CSTB	5076	6515	4055	6941	6590	7466	9112	8567	6458	1969	2747	3716	4015	2403	1829	2956	3050	4021	-1.10439	8.0201	1.42e-10	1.25e-08	Increased at 7 DPP
ENSBTAG00000010812	P2RX4	3569	2016	717	1541	2236	1652	1608	2050	1700	649	765	769	748	529	499	625	643	1039	-1.38412	6.13487	1.46e-10	1.28e-08	Increased at 7 DPP
ENSBTAG00000015769	VSIG4	116	1679	577	1410	1476	1854	1238	2197	1011	202	362	628	227	154	167	320	213	292	-2.08768	5.35773	1.49e-10	1.3e-08	Increased at 7 DPP
ENSBTAG00000024503	FCER1G	389	1551	757	1518	1614	1487	3436	2959	1373	367	402	651	410	359	283	588	453	721	-1.71853	5.81961	1.67e-10	1.45e-08	Increased at 7 DPP
ENSBTAG00000015185	MRGPRF	180	883	244	847	1045	785	1658	652	1058	4507	2258	1667	1272	4038	5176	3602	1753	4759	2.21171	6.86387	1.77e-10	1.52e-08	Increased at 21 DPP
ENSBTAG00000014546	CLEC7A	52	696	447	936	743	570	812	1258	731	53	178	278	112	52	55	171	164	121	-2.34508	4.44556	1.9e-10	1.63e-08	Increased at 7 DPP
ENSBTAG00000023283	AMICA1	768	1067	463	888	1783	898	1520	978	1344	227	230	560	295	190	136	409	499	512	-1.57381	5.22943	1.98e-10	1.66e-08	Increased at 7 DPP
ENSBTAG00000012981	HEXA	2143	3637	2221	4178	4654	4747	3220	4942	3488	1247	2023	2046	1912	1462	1243	1475	1609	1749	-1.07518	7.15602	1.99e-10	1.66e-08	Increased at 7 DPP
ENSBTAG00000006024	ISLR	918	2027	368	798	1443	2615	442	546	409	3813	3625	9520	4347	3418	2829	5509	2706	2801	2.12757	7.19772	1.96e-10	1.66e-08	Increased at 21 DPP
ENSBTAG00000021538	MYO1E	1327	3532	1252	3359	2353	2950	3699	4078	5070	887	1498	1389	970	719	942	958	1372	1273	-1.35972	6.79003	1.98e-10	1.66e-08	Increased at 7 DPP
ENSBTAG00000004394	PKIB	339	2451	1351	3600	2682	2077	3298	3917	2428	339	575	1053	571	306	168	904	688	640	-1.9974	6.31665	1.99e-10	1.66e-08	Increased at 7 DPP
ENSBTAG00000004588	KCNN4	531	411	254	151	418	125	92	234	296	4	57	12	2	26	15	62	51	37	-3.20665	3.10682	2.07e-10	1.71e-08	Increased at 7 DPP
ENSBTAG00000003675	LPHN1	448	269	522	642	553	628	561	307	289	973	1467	991	1007	1183	1817	845	1067	1133	1.41989	5.52673	2.24e-10	1.84e-08	Increased at 21 DPP
ENSBTAG00000031998	CXCL16	3531	5197	2116	3580	3715	4030	6930	6667	4206	948	1679	2524	1640	831	854	2286	1690	2100	-1.39244	7.32908	2.4e-10	1.96e-08	Increased at 7 DPP
ENSBTAG00000030845		786	12308	5220	11095	12762	10545	16595	21671	11514	1307	2229	4019	1703	1060	1189	3120	2958	3046	-2.22449	8.48093	2.45e-10	2e-08	Increased at 7 DPP
ENSBTAG00000004826	ACP5	2184	6236	3535	9148	11138	4364	12121	11802	9203	896	1427	2899	1981	1095	639	2593	1801	3869	-1.94436	7.97996	2.53e-10	2.04e-08	Increased at 7 DPP
ENSBTAG00000013452	AQP9	5	84	41	57	59	52	81	44	85	10	1	5	8	4	0	2	2	18	-3.21879	0.808872	2.55e-10	2.05e-08	Increased at 7 DPP
ENSBTAG00000014239	CCNB1	6	26	16	67	36	94	73	73	57	498	476	188	555	115	137	134	114	347	2.61598	3.19431	2.63e-10	2.1e-08	Increased at 21 DPP
ENSBTAG00000011752	SYNM	130	377	726	708	267	780	303	192	217	2858	2216	1443	458	1652	3244	1610	1355	2472	2.33565	6.07405	2.76e-10	2.19e-08	Increased at 21 DPP
ENSBTAG00000017425	GJB2	861	1649	932	1158	1844	313	708	2750	1086	50	56	108	61	60	31	478	222	338	-2.96111	5.25716	2.82e-10	2.23e-08	Increased at 7 DPP
ENSBTAG00000027684	FOLR2	287	5246	1870	5421	6535	4767	3691	6570	5589	576	1047	1867	981	581	505	1057	1145	846	-2.12075	7.13616	2.86e-10	2.25e-08	Increased at 7 DPP
ENSBTAG00000004272	ISG12(B)	41	105	148	381	60	213	368	681	162	26	47	43	32	5	20	16	47	42	-2.90336	2.86336	2.91e-10	2.28e-08	Increased at 7 DPP
ENSBTAG00000012771	CSF1R	377	5727	2457	5512	6493	5097	6732	10139	6268	638	923	1854	751	620	550	1860	1332	1288	-2.2135	7.41426	3.05e-10	2.38e-08	Increased at 7 DPP
ENSBTAG00000000329	MEGF10	43	1343	464	1457	857	1972	441	1315	1463	115	216	421	151	60	95	115	162	182	-2.55158	4.97062	3.11e-10	2.41e-08	Increased at 7 DPP
ENSBTAG00000014069	PDK4	3120	5073	3435	5057	3686	6166	4036	4857	4768	1725	1238	2863	1866	701	1107	1279	2129	2542	-1.31482	7.36999	3.32e-10	2.56e-08	Increased at 7 DPP
ENSBTAG00000013066	IGF2	3810	5095	1168	2901	2870	3840	5061	2050	1857	9076	9968	17158	14688	5193	4925	13966	3725	9205	1.68906	8.44817	3.39e-10	2.59e-08	Increased at 21 DPP
ENSBTAG00000016704	SLC37A2	58	819	389	1079	981	909	1089	2595	752	76	204	329	144	96	84	174	225	191	-2.43657	4.89843	3.38e-10	2.59e-08	Increased at 7 DPP
ENSBTAG00000031476	DLL1	455	908	416	865	735	688	2474	1174	1625	175	363	410	345	191	109	338	346	373	-1.7259	5.12526	3.52e-10	2.67e-08	Increased at 7 DPP
ENSBTAG00000001019	GDF10	13	7	5	9	6	27	4	1	1	48	82	36	493	31	17	95	71	106	3.71628	1.67173	3.66e-10	2.76e-08	Increased at 21 DPP
ENSBTAG00000015720	WWP1	2407	2383	1168	2518	2418	2374	2107	2556	2373	966	1323	1382	1066	732	817	1131	1128	1309	-0.96249	6.49282	3.7e-10	2.78e-08	Increased at 7 DPP
ENSBTAG00000019870	SLC14A1	3	23	15	58	25	24	140	75	339	4	2	5	4	4	2	3	9	5	-4.01628	1.18058	3.99e-10	2.98e-08	Increased at 7 DPP
ENSBTAG00000024379	LRRC17	265	163	41	126	288	516	31	108	68	467	2610	1041	1684	1038	568	722	563	615	2.5997	5.03409	4.07e-10	3.01e-08	Increased at 21 DPP
ENSBTAG00000003396	MAFB	57	1531	477	1109	1240	3019	1632	1548	1384	78	210	387	190	197	224	330	269	214	-2.3663	5.33932	4.07e-10	3.01e-08	Increased at 7 DPP
ENSBTAG00000001420	ABHD12	2828	4992	2489	5459	6294	5097	5927	6221	5083	1645	2305	2431	3009	1680	1728	2526	2088	2344	-1.06699	7.56736	4.12e-10	3.03e-08	Increased at 7 DPP
ENSBTAG00000021499	PSAP	28917	48253	37849	47774	69812	48238	54758	53325	51791	16770	21971	31170	20903	19605	13663	21608	19935	27703	-1.10307	10.8852	4.81e-10	3.52e-08	Increased at 7 DPP
ENSBTAG00000015596	SLCO2B1	660	3639	1393	3432	3449	3163	2759	3852	3422	503	1188	1441	935	391	394	1342	916	774	-1.63415	6.61476	4.89e-10	3.56e-08	Increased at 7 DPP
ENSBTAG00000006937	ABCA10	31	629	234	720	682	264	1627	2503	1593	22	78	91	33	57	55	72	257	64	-3.36859	4.71855	4.96e-10	3.6e-08	Increased at 7 DPP
ENSBTAG00000017363	SAT1	13324	15760	8248	13005	15661	12570	13146	16425	11037	4185	4819	7539	6356	2927	2111	5786	5628	8352	-1.27074	8.95453	4.99e-10	3.6e-08	Increased at 7 DPP
ENSBTAG00000014600	ADCY8	8	24	11	57	62	29	18	35	69	116	327	165	218	113	117	198	77	106	2.28508	2.42564	5.16e-10	3.7e-08	Increased at 21 DPP
ENSBTAG00000006432	KCNE4	120	115	687	399	595	342	308	127	49	2299	1380	1694	274	1958	2924	1887	2717	3285	2.82531	6.09697	5.22e-10	3.73e-08	Increased at 21 DPP
ENSBTAG00000016896	HERPUD1	6712	6303	3131	5628	5044	4900	7474	6634	5925	1843	2195	3269	2885	1667	1601	3327	2587	3024	-1.13525	7.79038	5.49e-10	3.9e-08	Increased at 7 DPP
ENSBTAG00000014567	MYLK	431	2228	4665	5435	2959	6745	4754	2217	3294	26522	25318	10844	3522	16390	29733	10462	13645	23822	2.44036	9.26598	5.73e-10	4.06e-08	Increased at 21 DPP
ENSBTAG00000006757	CA11	183	96	120	148	187	175	63	61	77	407	431	239	544	460	393	299	281	533	1.77519	3.88364	5.99e-10	4.2e-08	Increased at 21 DPP
ENSBTAG00000047958	DPP7	1179	3905	1746	4247	4060	4575	3988	4611	3440	516	1295	1825	1281	1177	992	1515	1363	1368	-1.37188	6.98266	5.99e-10	4.2e-08	Increased at 7 DPP
ENSBTAG00000038326		15	7	1109	2449	698	353	239	80	209	25	2	28	9	3	14	11	37	35	-4.89461	4.00125	6.11e-10	4.27e-08	Increased at 7 DPP
ENSBTAG00000016071	HHIP	0	2	0	4	12	10	12	5	1	38	55	234	33	15	14	113	31	39	3.69373	0.961227	6.47e-10	4.49e-08	Increased at 21 DPP
ENSBTAG00000002340	STEAP4	514	789	537	356	621	287	1286	597	295	103	95	91	48	32	75	246	153	253	-2.20133	4.25765	6.91e-10	4.78e-08	Increased at 7 DPP
ENSBTAG00000035995	TNFAIP2	1021	615	558	728	1107	461	1067	802	757	101	320	506	323	187	112	302	256	334	-1.51677	4.83736	7.37e-10	5.07e-08	Increased at 7 DPP
ENSBTAG00000020750	AFF2	18	94	131	108	80	116	59	48	56	376	391	164	518	230	392	185	229	348	2.05804	3.47161	8.09e-10	5.54e-08	Increased at 21 DPP
ENSBTAG00000006240	TLR4	2673	2939	1097	2730	2609	2338	5138	3583	2397	705	1111	1519	899	472	590	1074	1162	1802	-1.37782	6.6765	8.13e-10	5.54e-08	Increased at 7 DPP
ENSBTAG00000002596	VSTM1	33	206	75	193	172	150	413	440	113	19	51	52	21	32	16	25	50	43	-2.42467	2.64228	8.84e-10	5.99e-08	Increased at 7 DPP
ENSBTAG00000001728	IGSF10	179	268	305	469	349	957	95	324	49	1649	1959	2087	2101	621	1944	811	1527	841	2.26594	5.66497	9.19e-10	6.2e-08	Increased at 21 DPP
ENSBTAG00000000005	ADRBK2	939	545	406	679	591	650	1002	901	560	126	320	291	250	181	262	314	364	268	-1.32509	4.70215	9.36e-10	6.29e-08	Increased at 7 DPP
ENSBTAG00000007932	HCK	266	681	412	551	798	646	2224	1582	746	98	161	267	137	87	90	287	280	366	-2.06598	4.82067	9.74e-10	6.52e-08	Increased at 7 DPP
ENSBTAG00000020028	RBP1	486	2501	1141	2077	3389	1964	2718	2223	2686	428	836	1136	958	635	357	737	747	642	-1.46745	6.23016	9.91e-10	6.6e-08	Increased at 7 DPP
ENSBTAG00000004432	CHRDL1	235	107	386	134	113	233	143	83	71	614	509	842	780	448	737	502	716	818	1.9677	4.55644	1.01e-09	6.67e-08	Increased at 21 DPP
ENSBTAG00000004690	CD300E	6	86	61	179	181	133	66	152	136	7	34	28	19	13	11	17	20	16	-2.50755	1.81214	1.01e-09	6.68e-08	Increased at 7 DPP
ENSBTAG00000047648	SYT2	4	16	19	21	34	74	33	18	24	110	201	72	47	216	427	105	130	136	2.78775	2.46813	1.02e-09	6.73e-08	Increased at 21 DPP
ENSBTAG00000016057	CSRP1	3643	6318	3303	5903	5520	5495	9429	5360	7050	22081	16596	10704	8086	21845	18542	11609	7414	20247	1.57451	9.22481	1.05e-09	6.85e-08	Increased at 21 DPP
ENSBTAG00000007104	JPH4	18	83	81	197	124	186	59	17	36	430	424	323	423	609	1202	371	296	230	2.63978	4.05359	1.07e-09	6.95e-08	Increased at 21 DPP
ENSBTAG00000019741	C3AR1	66	2078	832	2040	1913	1538	1703	2625	1257	150	301	563	225	184	155	533	353	305	-2.24733	5.61455	1.14e-09	7.41e-08	Increased at 7 DPP
ENSBTAG00000011257	ASAH1	2675	4781	2151	3927	4579	3805	4475	5806	4422	1670	2261	2300	2029	1340	1353	1871	1876	2259	-1.02318	7.31532	1.15e-09	7.42e-08	Increased at 7 DPP
ENSBTAG00000046176	SPEG	91	257	513	761	593	871	352	287	520	2113	1218	1071	870	2189	2658	1184	1652	1989	1.99663	5.94841	1.16e-09	7.47e-08	Increased at 21 DPP
ENSBTAG00000032193	REG4	32	236	43	48	30	13	1148	159	180	4	6	6	0	5	1	7	27	7	-4.67206	2.48376	1.28e-09	8.21e-08	Increased at 7 DPP
ENSBTAG00000027337	CTSA	4591	12134	5732	13815	14684	14486	19693	19300	12372	3631	5204	5515	4894	4012	3894	6317	5296	4822	-1.2962	8.88048	1.49e-09	9.45e-08	Increased at 7 DPP
ENSBTAG00000004742	RUNX1	248	300	135	250	131	242	475	279	517	22	75	77	49	32	56	121	96	102	-1.94789	3.25741	1.49e-09	9.45e-08	Increased at 7 DPP
ENSBTAG00000023652	PROS1	1668	11612	3165	9615	8024	9183	17795	12522	11255	1727	3263	3521	3104	1517	2381	3186	3371	2801	-1.65091	8.30945	1.5e-09	9.46e-08	Increased at 7 DPP
ENSBTAG00000006921	ABCA6	193	1969	589	1485	1554	1479	3589	3663	2024	259	595	620	322	312	304	449	583	353	-2.00486	5.88556	1.51e-09	9.52e-08	Increased at 7 DPP
ENSBTAG00000015195	NPC1	1224	1511	856	1901	1300	1550	2409	1867	1675	554	774	908	965	448	537	805	825	952	-0.99455	5.96364	1.55e-09	9.72e-08	Increased at 7 DPP
ENSBTAG00000011358	IER3	12007	4290	1983	4050	5084	2844	8306	5485	5138	951	899	1381	796	1216	974	1835	2716	1851	-1.86851	7.5454	1.66e-09	1.03e-07	Increased at 7 DPP
ENSBTAG00000011824	OGN	3438	1235	647	738	1461	1725	1100	732	571	7075	13015	3769	4302	3516	4988	3273	2266	5301	2.06073	7.50418	1.77e-09	1.1e-07	Increased at 21 DPP
ENSBTAG00000001206	LCN15	0	2	1	14	23	8	3	8	0	563	51	14	515	132	31	55	52	43	4.79999	2.29471	1.84e-09	1.14e-07	Increased at 21 DPP
ENSBTAG00000013423	GLRX5	2255	4887	2856	4321	5686	2914	3455	3732	4576	1303	1773	1944	2311	1172	1051	1974	2057	1752	-1.09939	7.21955	1.89e-09	1.16e-07	Increased at 7 DPP
ENSBTAG00000022580	FAM212B	37	58	78	95	85	113	106	51	55	382	244	177	96	254	433	216	180	344	1.93506	3.26735	1.99e-09	1.22e-07	Increased at 21 DPP
ENSBTAG00000043951	IMPA2	384	477	328	658	497	486	570	560	380	114	146	330	221	107	100	241	194	208	-1.31928	4.16112	2e-09	1.22e-07	Increased at 7 DPP
ENSBTAG00000009506	NAGA	3708	4675	2347	4609	5591	4600	6235	4634	4545	1554	2452	2838	2433	1793	1567	2568	2004	2444	-0.962892	7.48951	2.14e-09	1.3e-07	Increased at 7 DPP
ENSBTAG00000011482	SLC43A2	483	1491	1578	2804	1999	2962	2921	2632	1128	321	769	864	475	522	456	672	1023	422	-1.58953	6.1167	2.17e-09	1.31e-07	Increased at 7 DPP
ENSBTAG00000004989	IRF5	178	397	318	625	642	597	614	820	642	104	174	257	155	125	88	218	223	248	-1.51239	4.25025	2.21e-09	1.33e-07	Increased at 7 DPP
ENSBTAG00000031397	P2RY13	93	746	311	811	711	302	1313	1303	858	46	73	86	53	30	29	158	126	367	-2.66617	4.43113	2.26e-09	1.35e-07	Increased at 7 DPP
ENSBTAG00000004954	TOX	26	147	74	189	134	202	120	131	85	312	405	284	487	278	461	408	194	422	1.68108	3.74831	2.4e-09	1.43e-07	Increased at 21 DPP
ENSBTAG00000016145	ADAMTS19	22	51	125	64	117	134	26	35	121	236	831	415	391	421	332	251	125	307	2.2828	3.62935	2.48e-09	1.48e-07	Increased at 21 DPP
ENSBTAG00000002947	LY9	190	696	299	696	841	635	721	1006	639	86	159	272	149	108	65	315	239	227	-1.72821	4.43263	2.52e-09	1.49e-07	Increased at 7 DPP
ENSBTAG00000019953	CYBB	282	1804	1141	1775	1698	1612	2370	4843	2202	259	549	698	276	260	303	692	583	810	-1.93144	6.03285	2.87e-09	1.7e-07	Increased at 7 DPP
ENSBTAG00000015512		1987	2392	1028	2054	2430	1891	2372	3329	1999	671	1082	1238	981	673	615	1197	1220	1066	-1.07546	6.3952	2.94e-09	1.73e-07	Increased at 7 DPP
ENSBTAG00000017661	RFX2	277	162	280	192	226	289	189	147	148	444	523	749	295	494	753	1040	351	1118	1.64495	4.58543	2.97e-09	1.74e-07	Increased at 21 DPP
ENSBTAG00000018530	TUBA8	59	45	166	105	86	67	34	14	34	271	229	212	575	682	1747	235	323	240	2.98882	4.10278	3.12e-09	1.82e-07	Increased at 21 DPP
ENSBTAG00000007592	RARG	651	968	425	930	1034	901	1540	663	732	1315	1734	2075	2978	1540	1635	1403	1216	1588	1.09225	6.14315	3.16e-09	1.83e-07	Increased at 21 DPP
ENSBTAG00000017455	ADAM-9	1537	1906	1574	3173	2023	2315	4080	3254	3209	775	1597	1317	980	660	1052	1195	1220	1280	-1.10722	6.61799	3.2e-09	1.85e-07	Increased at 7 DPP
ENSBTAG00000013534	GFAP	27	19	6	28	45	23	7	5	74	52	1569	57	73	503	318	129	151	101	3.73303	3.29143	3.22e-09	1.86e-07	Increased at 21 DPP
ENSBTAG00000012142	RAD18	570	3310	985	3282	5055	1962	1335	2339	1634	558	1088	900	526	629	563	377	582	315	-1.75381	6.24641	3.24e-09	1.86e-07	Increased at 7 DPP
ENSBTAG00000002644	KCNQ4	26	12	24	33	15	47	13	3	17	116	79	96	32	98	218	88	88	178	2.51071	1.94441	3.31e-09	1.89e-07	Increased at 21 DPP
ENSBTAG00000017816	FXYD1	610	1066	446	754	942	703	415	550	456	1948	1081	2098	1787	1777	1015	1538	830	1552	1.31146	5.92518	3.48e-09	1.98e-07	Increased at 21 DPP
ENSBTAG00000018229	NFIX	359	442	547	534	342	834	531	247	224	844	1679	1355	790	887	1667	882	987	1109	1.41325	5.46521	3.57e-09	2.02e-07	Increased at 21 DPP
ENSBTAG00000009475	PLXDC2	2113	7962	2600	6480	5430	9169	5369	5744	5320	2009	3223	2599	2099	1781	1964	1584	2231	2261	-1.2226	7.68047	3.64e-09	2.06e-07	Increased at 7 DPP
ENSBTAG00000000812		24	99	61	106	76	100	293	180	131	2	19	30	10	15	8	21	27	42	-2.51836	1.90207	4.09e-09	2.3e-07	Increased at 7 DPP
ENSBTAG00000016030	HOXD10	43	468	293	542	706	441	352	390	486	910	1509	748	1414	1269	1676	1145	1298	955	1.70099	5.51278	4.24e-09	2.38e-07	Increased at 21 DPP
ENSBTAG00000016794	SLC10A6	26	161	29	77	122	49	29	75	166	6	10	6	4	14	4	27	19	10	-2.71074	1.36326	4.29e-09	2.39e-07	Increased at 7 DPP
ENSBTAG00000038430		1489	2767	1889	3320	3635	3653	3163	3246	2161	945	1644	1829	1237	1077	904	1600	1133	1230	-1.03088	6.77513	4.28e-09	2.39e-07	Increased at 7 DPP
ENSBTAG00000015267	SGSH	1626	4212	1684	4046	4600	4320	3306	4475	4474	999	1624	2497	1512	1329	1218	1343	1637	1421	-1.15956	7.09449	4.35e-09	2.41e-07	Increased at 7 DPP
ENSBTAG00000015403	TPP1	970	1878	979	1914	1711	2261	2051	2240	1990	574	1287	1033	866	606	723	944	763	907	-0.964664	6.13239	4.73e-09	2.61e-07	Increased at 7 DPP
ENSBTAG00000001675	ITPKA	50	20	21	13	23	34	28	23	20	306	39	278	33	83	85	183	65	307	2.63439	2.35938	4.86e-09	2.67e-07	Increased at 21 DPP
ENSBTAG00000011245	PLXNC1	181	608	313	829	708	541	798	988	937	126	265	257	227	143	154	277	296	253	-1.46312	4.54256	4.88e-09	2.68e-07	Increased at 7 DPP
ENSBTAG00000004924	PENK	71	81	12	250	485	76	25	121	42	1467	499	1001	8298	313	21	1239	1811	3181	3.98182	5.78703	5.02e-09	2.74e-07	Increased at 21 DPP
ENSBTAG00000010123	APOE	12061	85524	47741	73347	84072	99526	77040	70941	76933	10889	22222	38076	34352	15475	10808	22327	26103	21795	-1.55549	11.2407	5.1e-09	2.77e-07	Increased at 7 DPP
ENSBTAG00000019345	RFK	1112	1444	766	1363	1272	1432	2232	1561	1337	512	956	685	724	417	631	676	794	736	-0.938057	5.79272	5.14e-09	2.79e-07	Increased at 7 DPP
ENSBTAG00000021766	HBEGF	155	197	169	303	238	310	812	593	430	48	82	98	121	28	26	88	136	130	-2.01262	3.54388	5.35e-09	2.89e-07	Increased at 7 DPP
ENSBTAG00000012931	PLN	129	227	133	491	235	945	184	93	71	1569	1923	911	228	1311	2272	1495	995	981	2.43685	5.49673	5.48e-09	2.95e-07	Increased at 21 DPP
ENSBTAG00000006262	LIMS2	581	1310	360	1013	1119	1105	979	941	1315	4214	2551	1993	883	4848	4826	2444	1378	3245	1.81613	6.82411	5.53e-09	2.97e-07	Increased at 21 DPP
ENSBTAG00000003950	PROC	3	3	2	15	22	45	16	1	12	86	212	133	26	117	79	185	36	44	3.12253	1.72119	5.63e-09	3.01e-07	Increased at 21 DPP
ENSBTAG00000011184	FTH1	13021	17168	14755	14559	16397	16309	24410	18430	13440	4734	6603	11421	7243	6632	5565	8597	7267	9242	-1.0668	9.34013	5.89e-09	3.14e-07	Increased at 7 DPP
ENSBTAG00000022039	CMLKR1	33	208	102	230	266	253	386	298	327	24	67	100	40	19	29	70	63	61	-2.06435	2.92093	6.02e-09	3.19e-07	Increased at 7 DPP
ENSBTAG00000046482		518	96	31	70	65	19	110	142	54	3	1	4	4	3	2	17	27	17	-3.79658	1.91897	6.02e-09	3.19e-07	Increased at 7 DPP
ENSBTAG00000018777	ADCY5	48	255	188	309	272	372	228	181	165	950	519	787	746	321	542	437	379	987	1.59541	4.55627	6.19e-09	3.26e-07	Increased at 21 DPP
ENSBTAG00000022161	TLR7	36	828	350	819	738	782	1191	1665	960	60	126	266	97	39	70	215	228	212	-2.40917	4.66014	6.24e-09	3.28e-07	Increased at 7 DPP
ENSBTAG00000014178	RALGAPA2	1492	475	415	1004	741	842	825	669	501	188	376	359	216	165	218	255	353	416	-1.40029	4.83868	6.4e-09	3.35e-07	Increased at 7 DPP
ENSBTAG00000045565	NHSL2	30	119	49	123	64	84	73	41	46	224	556	177	133	207	248	144	192	190	1.83223	3.06397	6.47e-09	3.37e-07	Increased at 21 DPP
ENSBTAG00000009851	ROBO1	171	403	174	565	310	659	564	322	242	546	1768	875	1284	617	852	636	728	818	1.35334	5.10966	6.49e-09	3.37e-07	Increased at 21 DPP
ENSBTAG00000006485	TREML1	3	79	25	99	87	80	46	140	57	3	20	23	12	4	3	7	8	8	-2.74455	1.11519	6.63e-09	3.43e-07	Increased at 7 DPP
ENSBTAG00000012900	TMEM229B	2075	1744	981	1634	2311	855	1694	1433	2277	446	475	738	646	452	572	860	766	1106	-1.23091	5.98373	6.67e-09	3.44e-07	Increased at 7 DPP
ENSBTAG00000007446	NGF	5	32	26	24	21	17	21	23	20	83	35	132	81	78	68	67	54	84	1.93807	1.48678	6.84e-09	3.52e-07	Increased at 21 DPP
ENSBTAG00000033107	OSMR	2096	2713	834	1960	1331	1855	8046	2825	2339	408	828	1087	739	414	491	934	1095	1005	-1.67189	6.49148	6.96e-09	3.57e-07	Increased at 7 DPP
ENSBTAG00000016520	TPSB1	11	175	67	112	216	171	165	166	259	326	357	725	710	997	224	1490	305	806	2.29644	4.50856	7.02e-09	3.58e-07	Increased at 21 DPP
ENSBTAG00000008554	NINJ2	12	227	98	260	194	314	94	257	189	31	42	65	50	27	23	30	34	32	-2.19663	2.55663	7.13e-09	3.62e-07	Increased at 7 DPP
ENSBTAG00000001058	SRPK3	10	6	28	23	21	24	17	13	13	104	71	44	87	59	86	86	19	99	2.14921	1.39063	7.27e-09	3.68e-07	Increased at 21 DPP
ENSBTAG00000045767	LAT2	157	652	296	563	651	579	1121	1042	703	118	192	241	173	126	75	277	247	265	-1.6492	4.45736	7.34e-09	3.7e-07	Increased at 7 DPP
ENSBTAG00000020535	PYCARD	327	659	281	472	561	516	1045	1094	596	116	211	273	267	131	93	297	231	274	-1.47603	4.45954	7.35e-09	3.7e-07	Increased at 7 DPP
ENSBTAG00000038048	MRC1	116	1633	860	1746	1764	1316	2211	3030	2745	191	386	559	222	213	139	647	545	463	-2.10348	5.78013	7.42e-09	3.72e-07	Increased at 7 DPP
ENSBTAG00000009214	ETS2	3565	2477	1068	1599	1546	1438	3303	1983	2967	326	713	968	842	246	319	1002	1071	1061	-1.57518	6.30245	7.47e-09	3.73e-07	Increased at 7 DPP
ENSBTAG00000006343	IL1R2	97	221	327	196	737	38	5123	1108	61	14	8	13	4	9	1	24	71	102	-4.85111	4.51461	8e-09	3.97e-07	Increased at 7 DPP
ENSBTAG00000031851	SELPLG	359	798	376	939	914	1501	1698	1409	993	169	240	407	227	181	201	582	398	394	-1.55875	5.10551	7.97e-09	3.97e-07	Increased at 7 DPP
ENSBTAG00000037453	20ALPHA-HSD	5	1714	850	715	1749	220	193	1019	990	5	2	4	7	12	6	183	8	13	-4.84901	4.52255	8.09e-09	3.99e-07	Increased at 7 DPP
ENSBTAG00000020319	ALOX5	44	693	261	812	692	880	507	1011	1046	94	178	215	169	107	86	185	215	163	-1.96561	4.42569	8.15e-09	3.99e-07	Increased at 7 DPP
ENSBTAG00000004950	BRN	485	8053	3848	6702	7157	8113	3338	9479	8020	1142	1762	2825	1194	1305	1066	2076	1278	1557	-1.86087	7.67241	8.08e-09	3.99e-07	Increased at 7 DPP
ENSBTAG00000012815	CLEC12A	165	450	266	603	688	181	1540	561	422	59	86	176	109	71	23	220	98	170	-2.16535	4.09506	8.13e-09	3.99e-07	Increased at 7 DPP
ENSBTAG00000031497	FGFBP1	2392	1251	775	593	1118	276	681	1333	619	35	17	23	7	11	20	257	184	239	-3.4993	4.92622	8.21e-09	4.01e-07	Increased at 7 DPP
ENSBTAG00000014291	WNT2B	172	89	30	35	94	109	455	82	133	462	838	1383	621	392	283	516	297	456	2.20909	4.27614	8.46e-09	4.12e-07	Increased at 21 DPP
ENSBTAG00000020382	RIN2	1596	3148	1892	3322	2370	4949	2754	2684	2457	978	1341	1949	1539	760	1160	1171	1280	1434	-1.02763	6.76521	8.61e-09	4.18e-07	Increased at 7 DPP
ENSBTAG00000007933	C1H3orf58	93	145	101	183	123	382	150	91	140	454	555	433	339	219	360	394	300	535	1.45757	3.9313	8.82e-09	4.25e-07	Increased at 21 DPP
ENSBTAG00000002821	CILP	36	100	221	230	88	344	85	67	100	2255	520	400	237	1109	892	244	493	826	2.64571	4.77773	8.79e-09	4.25e-07	Increased at 21 DPP
ENSBTAG00000014821	SLC7A7	405	3274	1124	2990	3315	2449	3999	4641	3836	431	914	1380	926	494	358	1060	967	984	-1.7052	6.60666	9.3e-09	4.46e-07	Increased at 7 DPP
ENSBTAG00000037640	PID1	1259	4257	2405	5160	4634	3464	4406	5663	6417	1248	1330	2133	1338	904	1153	1566	2300	2001	-1.32821	7.2537	1e-08	4.8e-07	Increased at 7 DPP
ENSBTAG00000019754	PRKCDBP	1126	1698	953	1003	1546	1892	1558	763	1227	4047	2887	2554	1568	4412	4595	2712	1793	3671	1.43231	6.9896	1.04e-08	4.96e-07	Increased at 21 DPP
ENSBTAG00000009148	GPA33	80	485	173	119	159	45	34	246	136	5	11	19	11	9	3	40	39	44	-2.99434	2.35592	1.09e-08	5.17e-07	Increased at 7 DPP
ENSBTAG00000022255	AR	21	108	60	110	63	57	42	46	52	119	390	156	256	159	168	157	203	161	1.73033	2.8424	1.12e-08	5.3e-07	Increased at 21 DPP
ENSBTAG00000018223	CHI3L1	22617	6993	2476	3154	5197	2120	31870	8558	1491	408	197	354	88	410	598	1250	1727	2328	-3.42182	8.08829	1.12e-08	5.31e-07	Increased at 7 DPP
ENSBTAG00000009841	CNDP2	3047	6370	4098	7889	8645	7441	10351	9083	6573	2501	3297	3578	4651	2296	1960	3454	2706	3622	-1.08472	8.07543	1.13e-08	5.32e-07	Increased at 7 DPP
ENSBTAG00000039160	VAV1	363	773	344	887	965	632	1058	1214	856	216	269	392	362	145	128	368	381	360	-1.35075	4.83842	1.13e-08	5.32e-07	Increased at 7 DPP
ENSBTAG00000046604	GREM1	35	837	174	412	253	428	794	900	578	9	134	112	84	43	11	29	133	26	-2.85804	3.85951	1.14e-08	5.35e-07	Increased at 7 DPP
ENSBTAG00000021922	SMAP2	2774	1524	819	1127	1563	1010	2113	1770	1324	334	653	556	577	374	397	874	823	796	-1.32671	5.87179	1.19e-08	5.54e-07	Increased at 7 DPP
ENSBTAG00000005841		7	161	49	193	65	174	245	227	136	7	34	33	30	15	12	33	27	24	-2.44125	2.12643	1.19e-08	5.54e-07	Increased at 7 DPP
ENSBTAG00000020225	TBXAS1	143	383	170	275	211	221	875	533	313	39	112	111	82	31	39	148	105	109	-1.93315	3.52052	1.22e-08	5.66e-07	Increased at 7 DPP
ENSBTAG00000005843	REXO2	3128	3953	1888	4075	3059	2493	4692	3675	4630	1327	2027	1772	1738	1489	1559	1837	1622	1821	-0.953928	7.12768	1.24e-08	5.73e-07	Increased at 7 DPP
ENSBTAG00000009863	BHLHE40	7097	3668	2052	2686	2509	2777	6122	5661	3178	684	906	1498	781	716	688	1914	1704	2254	-1.63121	7.14263	1.26e-08	5.82e-07	Increased at 7 DPP
ENSBTAG00000008248	DMD	224	145	177	223	171	322	231	284	172	793	582	594	335	387	471	406	365	596	1.31251	4.33578	1.37e-08	6.31e-07	Increased at 21 DPP
ENSBTAG00000023941	CPN1	3	24	3	6	8	12	28	18	11	94	114	29	299	56	24	47	31	48	2.7723	1.41044	1.38e-08	6.33e-07	Increased at 21 DPP
ENSBTAG00000015988	MYH11	377	1402	17217	3395	4558	3476	2551	1794	2027	58116	52193	22201	2186	52782	76103	35586	40540	47951	3.36974	10.4583	1.39e-08	6.35e-07	Increased at 21 DPP
ENSBTAG00000009137	NKG7	176	2551	843	2370	2494	2079	2293	3128	1921	260	466	1077	533	269	245	756	520	563	-1.84256	6.03059	1.49e-08	6.75e-07	Increased at 7 DPP
ENSBTAG00000013465	NXPE3	291	654	653	711	599	916	664	441	534	1971	1112	1303	1557	1307	1309	858	776	1637	1.22939	5.74996	1.49e-08	6.75e-07	Increased at 21 DPP
ENSBTAG00000017451	TSPAN17	453	833	373	831	859	828	1282	1076	977	230	471	430	410	263	296	405	420	385	-1.0803	4.99978	1.53e-08	6.91e-07	Increased at 7 DPP
ENSBTAG00000010498	SLC40A1	1396	16596	10609	20673	21760	19854	14574	16334	16521	3117	5135	8930	4651	2520	3010	4134	5128	4235	-1.67273	9.02911	1.57e-08	7.06e-07	Increased at 7 DPP
ENSBTAG00000019097	CNTNAP1	43	167	87	190	235	212	393	172	142	405	593	318	763	393	484	391	393	535	1.51623	4.17447	1.63e-08	7.3e-07	Increased at 21 DPP
ENSBTAG00000015581	COL9A3	16	48	72	66	77	44	29	53	74	204	302	188	321	89	160	100	87	422	1.97146	2.84421	1.63e-08	7.3e-07	Increased at 21 DPP
ENSBTAG00000038913		538	986	776	1296	1273	1312	1196	1191	795	389	663	714	472	378	349	564	483	460	-0.97766	5.36446	1.63e-08	7.3e-07	Increased at 7 DPP
ENSBTAG00000003345	FAT4	229	656	398	598	422	798	415	404	490	1087	1493	959	1073	643	1266	617	804	1252	1.15728	5.37734	1.71e-08	7.61e-07	Increased at 21 DPP
ENSBTAG00000003806	ECM1	2253	1792	842	1913	601	854	3453	1976	1657	419	660	909	405	703	303	477	457	638	-1.529	5.92368	1.72e-08	7.65e-07	Increased at 7 DPP
ENSBTAG00000020661	ABCA1	937	8518	4715	8156	7825	5781	5870	5765	8074	1051	2294	3011	1827	601	1044	1744	3290	1687	-1.67969	7.72471	1.79e-08	7.92e-07	Increased at 7 DPP
ENSBTAG00000012082	TNFRSF12A	563	536	348	391	302	708	895	397	722	81	152	144	86	135	201	277	203	274	-1.53471	4.2661	1.8e-08	7.95e-07	Increased at 7 DPP
ENSBTAG00000014494	RNASET2	2356	5454	2413	4443	5345	4016	5422	6928	4190	1087	1855	2887	1964	1272	1002	2544	2210	2022	-1.18614	7.40731	1.96e-08	8.64e-07	Increased at 7 DPP
ENSBTAG00000010745	THRA	676	1345	1328	1465	1271	1480	968	766	962	2012	2233	2761	2344	2204	2728	2100	1761	2026	1.07078	6.56113	2e-08	8.79e-07	Increased at 21 DPP
ENSBTAG00000024560	MGC151592	36	59	61	149	108	206	85	73	202	273	508	252	291	434	972	223	271	257	2.01978	3.83082	2.01e-08	8.81e-07	Increased at 21 DPP
ENSBTAG00000003334	ADAP2	119	309	180	378	286	431	394	486	481	52	160	168	132	56	69	90	147	138	-1.5296	3.59036	2.02e-08	8.82e-07	Increased at 7 DPP
ENSBTAG00000017397	ZNF423	161	484	343	389	367	540	343	198	239	519	1017	1069	1282	585	677	729	496	606	1.25359	4.92816	2.05e-08	8.9e-07	Increased at 21 DPP
ENSBTAG00000009421	CD1E	47	213	94	371	318	241	478	474	531	78	52	87	68	46	28	117	85	56	-2.02473	3.31622	2.13e-08	9.19e-07	Increased at 7 DPP
ENSBTAG00000014191	QSOX1	62064	29687	14021	17327	25577	13102	17076	18802	22359	5074	7036	7564	7880	5041	4737	9923	8238	14884	-1.6277	9.7913	2.13e-08	9.19e-07	Increased at 7 DPP
ENSBTAG00000006572	CARD9	70	434	185	457	500	434	504	644	516	58	90	155	115	72	64	182	154	146	-1.74581	3.81517	2.14e-08	9.21e-07	Increased at 7 DPP
ENSBTAG00000020815	UHRF2	802	3853	3196	4753	2753	2554	2223	3888	4720	841	1286	1957	924	674	965	1158	1504	999	-1.41137	6.86914	2.14e-08	9.21e-07	Increased at 7 DPP
ENSBTAG00000013541	LMO3	8	13	2	6	5	20	5	3	4	29	43	59	50	20	27	12	20	33	2.208	0.249261	2.18e-08	9.33e-07	Increased at 21 DPP
ENSBTAG00000012302	RTN4RL1	3	28	25	41	21	23	35	14	26	79	76	118	330	31	71	91	47	169	2.24953	1.90692	2.2e-08	9.4e-07	Increased at 21 DPP
ENSBTAG00000001010	ADAMTS18	15	6	1	18	19	44	8	6	16	34	433	123	62	67	66	101	66	18	2.91746	1.74919	2.27e-08	9.63e-07	Increased at 21 DPP
ENSBTAG00000012046	JUNB	8271	3104	2436	1584	1693	2445	10225	3600	3160	427	540	1155	797	536	544	1458	1379	1982	-2.00521	7.08992	2.26e-08	9.63e-07	Increased at 7 DPP
ENSBTAG00000027407	TNFRSF6B	79	862	678	510	718	468	3803	725	1133	33	44	104	393	47	49	202	138	244	-2.77119	4.87493	2.32e-08	9.8e-07	Increased at 7 DPP
ENSBTAG00000017183	PDLIM3	310	115	1690	1593	1088	2184	379	70	57	13440	10395	6422	459	9691	12430	7010	5189	10615	3.45534	8.07904	2.35e-08	9.91e-07	Increased at 21 DPP
ENSBTAG00000020895	LOXL4	574	281	134	311	286	326	628	366	699	158	64	102	85	32	47	72	84	252	-1.93221	3.7474	2.43e-08	1.02e-06	Increased at 7 DPP
ENSBTAG00000033041	YIPF4	1566	1630	1326	1807	1479	1487	1792	1900	1659	784	1012	1046	1096	572	713	979	875	987	-0.7988	6.09702	2.46e-08	1.03e-06	Increased at 7 DPP
ENSBTAG00000010303	ICAM1	1190	3920	1415	3008	3493	3397	7349	4773	5643	667	1436	2354	1344	629	574	966	868	2202	-1.56373	7.02989	2.48e-08	1.04e-06	Increased at 7 DPP
ENSBTAG00000007952	MVP	8328	7110	4168	6710	7068	6037	12854	8871	6889	2438	3075	4122	4057	2633	2364	4254	3448	4668	-1.04947	8.20719	2.53e-08	1.05e-06	Increased at 7 DPP
ENSBTAG00000006896	ABCA9	98	1198	295	1138	1100	1274	834	1173	1918	201	288	358	224	225	319	157	327	246	-1.79262	5.05193	2.73e-08	1.14e-06	Increased at 7 DPP
ENSBTAG00000001022	AMDHD2	942	1379	1182	1857	2209	2465	1518	1893	1185	665	531	790	1252	593	312	651	600	901	-1.13259	5.95767	2.82e-08	1.17e-06	Increased at 7 DPP
ENSBTAG00000030749	DNAJC6	41	187	107	218	207	167	306	346	277	72	61	88	61	25	22	56	41	61	-1.84198	2.80407	2.84e-08	1.17e-06	Increased at 7 DPP
ENSBTAG00000000793	LAMC2	2007	4540	1521	1344	1087	944	1413	1558	2614	138	550	449	346	223	145	881	857	808	-1.92315	6.00922	2.81e-08	1.17e-06	Increased at 7 DPP
ENSBTAG00000019453	PTGES	5467	1382	570	727	1356	955	3460	1457	603	142	400	895	230	388	132	342	267	469	-2.27245	5.86581	2.88e-08	1.18e-06	Increased at 7 DPP
ENSBTAG00000023659	MT2	2297	854	623	500	889	534	6166	1975	361	266	385	521	405	202	114	250	180	401	-2.32152	5.63044	2.89e-08	1.19e-06	Increased at 7 DPP
ENSBTAG00000003454	RGS20	13	113	259	291	190	262	127	279	182	23	42	79	29	20	31	36	54	46	-2.20845	2.66253	2.9e-08	1.19e-06	Increased at 7 DPP
ENSBTAG00000035706	MYOCD	1	23	45	111	57	191	50	8	24	291	926	291	14	600	1541	417	558	427	3.53874	4.17983	2.94e-08	1.2e-06	Increased at 21 DPP
ENSBTAG00000004813	SUSD1	128	151	73	76	130	76	151	160	190	13	45	39	32	15	15	58	40	60	-1.79864	2.14887	2.96e-08	1.2e-06	Increased at 7 DPP
ENSBTAG00000031962	RAB20	280	313	234	338	366	202	1502	566	421	35	79	110	81	50	25	178	178	157	-2.14227	3.90597	3.01e-08	1.22e-06	Increased at 7 DPP
ENSBTAG00000020554	AIF1	241	1660	726	1227	1551	1428	1635	2627	1171	326	390	513	425	280	267	714	532	569	-1.50953	5.58704	3.06e-08	1.23e-06	Increased at 7 DPP
ENSBTAG00000047586	NPY1R	131	284	43	236	342	248	424	169	417	287	2447	604	812	1193	843	807	706	323	1.94631	4.97813	3.06e-08	1.23e-06	Increased at 21 DPP
ENSBTAG00000013996	SH3BP2	504	649	601	973	892	871	1520	1142	989	192	350	557	439	280	367	455	411	486	-1.11178	5.11779	3.05e-08	1.23e-06	Increased at 7 DPP
ENSBTAG00000017540	FAM13C	282	297	177	288	212	511	90	130	71	954	740	834	644	409	472	592	463	932	1.63374	4.63878	3.21e-08	1.28e-06	Increased at 21 DPP
ENSBTAG00000023028	WDFY4	125	599	344	592	1153	899	980	1246	635	89	187	264	169	112	131	327	327	231	-1.73015	4.62505	3.2e-08	1.28e-06	Increased at 7 DPP
ENSBTAG00000014150	C11H9orf16	876	3117	1448	2686	2943	3095	3387	2808	3087	767	1016	1475	1405	1086	1060	1313	979	1004	-1.089	6.6328	3.41e-08	1.36e-06	Increased at 7 DPP
ENSBTAG00000027181	LAMA3	3398	5208	2660	2389	1795	1533	2533	2833	3802	584	875	1184	707	495	1120	1330	1660	1413	-1.42733	6.75522	3.45e-08	1.37e-06	Increased at 7 DPP
ENSBTAG00000002880	SORBS1	68	110	400	213	113	290	104	47	179	1118	1309	525	174	620	1422	452	653	816	2.27168	4.78974	3.55e-08	1.41e-06	Increased at 21 DPP
ENSBTAG00000020313	FNBP1	216	1111	1256	1679	1079	1637	1493	1186	1256	4407	3550	3131	1422	2850	5392	2116	2897	4150	1.59809	7.0052	3.6e-08	1.43e-06	Increased at 21 DPP
ENSBTAG00000001096	PRKRA	82	242	237	308	279	238	256	165	247	723	815	322	456	555	923	374	437	500	1.4488	4.49465	3.73e-08	1.47e-06	Increased at 21 DPP
ENSBTAG00000030757	ELFN1	51	359	98	161	193	93	401	88	401	9	15	30	21	15	15	69	84	32	-2.52672	2.66078	3.77e-08	1.48e-06	Increased at 7 DPP
ENSBTAG00000046773	MCOLN2	40	34	35	25	37	109	53	51	37	154	241	227	150	85	37	212	125	203	1.81663	2.50792	3.77e-08	1.48e-06	Increased at 21 DPP
ENSBTAG00000015144	GMIP	563	948	572	1339	1176	1164	2275	1569	1292	316	533	592	665	339	347	571	644	626	-1.13163	5.51306	3.84e-08	1.5e-06	Increased at 7 DPP
ENSBTAG00000002934	GPR115	109	401	132	238	443	173	84	181	718	4	5	15	5	9	1	58	94	24	-3.38986	3.00293	3.85e-08	1.51e-06	Increased at 7 DPP
ENSBTAG00000039520	SIRPB1	105	379	175	229	324	366	666	788	312	23	137	129	68	55	76	129	97	147	-1.88217	3.63576	3.88e-08	1.51e-06	Increased at 7 DPP
ENSBTAG00000013343	FTL	2643	4562	3359	5245	5948	5753	4946	5445	3749	1859	2859	3244	2314	1992	1470	2444	2018	2249	-0.937018	7.53103	3.98e-08	1.55e-06	Increased at 7 DPP
ENSBTAG00000021102	GALM	2027	1950	906	1734	2208	1442	1250	1908	1788	668	1191	1135	984	485	450	731	784	988	-0.990524	6.07701	4.02e-08	1.56e-06	Increased at 7 DPP
ENSBTAG00000012519	XDH	5762	6886	2953	5103	6229	4942	15988	8106	7093	1617	2642	3620	2493	1254	880	3068	2656	4306	-1.41435	7.96706	4.04e-08	1.56e-06	Increased at 7 DPP
ENSBTAG00000002296	TMEM173	1524	797	484	691	667	868	1013	1448	747	192	489	459	280	177	167	470	343	548	-1.37715	5.09552	4.11e-08	1.58e-06	Increased at 7 DPP
ENSBTAG00000002402	IGF2R	1566	3452	2256	4938	3865	4944	4223	3003	4347	923	2016	1998	1433	1075	1867	1595	1875	1819	-1.04687	7.12192	4.24e-08	1.62e-06	Increased at 7 DPP
ENSBTAG00000011178	IL17RB	32	83	30	57	54	77	35	77	117	153	169	191	198	174	83	227	134	386	1.69587	2.81469	4.21e-08	1.62e-06	Increased at 21 DPP
ENSBTAG00000002391	TGFB1I1	334	1510	1043	1630	1652	1311	1549	1125	2279	5181	3886	2452	1846	6317	6227	3023	2191	3731	1.68621	7.24815	4.24e-08	1.62e-06	Increased at 21 DPP
ENSBTAG00000046153		252	181	123	232	191	220	237	190	238	60	106	114	71	43	68	100	74	92	-1.28877	2.9702	4.29e-08	1.64e-06	Increased at 7 DPP
ENSBTAG00000007522	RAP1GDS1	285	413	461	561	432	535	562	508	499	1471	2402	641	456	1530	2561	706	860	1130	1.60651	5.66903	4.62e-08	1.75e-06	Increased at 21 DPP
ENSBTAG00000037651	S100A2	12188	8469	6229	5133	7756	2210	3216	4653	5273	874	580	1047	2121	382	211	1671	1946	3544	-2.18574	7.69109	4.64e-08	1.75e-06	Increased at 7 DPP
ENSBTAG00000016620	SIGLEC15	1	39	28	80	101	46	96	116	102	3	4	23	9	4	0	6	13	10	-2.98526	1.07082	4.6e-08	1.75e-06	Increased at 7 DPP
ENSBTAG00000005810	PDZK1	271	130	76	123	137	117	107	108	111	1999	268	432	2412	257	229	127	124	2057	2.76164	4.7896	4.68e-08	1.77e-06	Increased at 21 DPP
ENSBTAG00000004377	PHLDB3	1303	2527	759	3221	2319	2024	4949	4423	3542	524	1011	1335	1667	520	470	1173	1181	764	-1.44892	6.61519	4.96e-08	1.87e-06	Increased at 7 DPP
ENSBTAG00000019929	ITGAV	2966	6047	1764	4325	3411	3963	8667	4609	5317	933	2314	1729	1685	500	1382	2057	2460	2274	-1.3338	7.36281	5.04e-08	1.89e-06	Increased at 7 DPP
ENSBTAG00000001822	SNX10	380	687	947	1116	687	1124	1685	2132	337	315	288	399	231	215	322	335	310	493	-1.55864	5.17228	5.03e-08	1.89e-06	Increased at 7 DPP
ENSBTAG00000007893	SCPEP1	1978	11162	4370	9325	12636	8437	10395	13351	9862	2608	4482	4595	3793	2690	1919	3337	3618	3820	-1.30236	8.36422	5.14e-08	1.92e-06	Increased at 7 DPP
ENSBTAG00000016444	FAM134B	782	577	592	889	707	456	568	620	971	136	187	284	125	185	190	433	367	338	-1.37991	4.67547	5.21e-08	1.94e-06	Increased at 7 DPP
ENSBTAG00000015618	GDF15	133	23	62	123	114	62	410	271	107	16	28	29	5	43	27	18	17	23	-2.49156	2.19823	5.67e-08	2.11e-06	Increased at 7 DPP
ENSBTAG00000020433	NLRP1	59	146	91	183	74	132	170	247	212	28	52	76	56	18	32	40	51	41	-1.67541	2.36803	5.76e-08	2.14e-06	Increased at 7 DPP
ENSBTAG00000019686	NCKAP1L	216	1634	802	1740	1680	1505	2574	2767	1744	270	444	715	431	257	210	753	703	578	-1.65215	5.79718	5.91e-08	2.18e-06	Increased at 7 DPP
ENSBTAG00000021576	LMOD1	244	1097	1451	1799	1397	1238	2774	679	1509	7234	3620	3533	986	6842	8065	3579	3428	5277	2.00729	7.47306	5.92e-08	2.19e-06	Increased at 21 DPP
ENSBTAG00000010992	CTSH	1310	9003	4448	7588	8522	9341	13313	16943	8438	2215	2219	4321	3077	1874	1588	3026	3450	3482	-1.5433	8.25519	6.26e-08	2.3e-06	Increased at 7 DPP
ENSBTAG00000009476	FIGF	6	7	6	7	13	23	1	1	4	39	19	48	26	71	46	44	26	20	2.48868	0.472377	6.24e-08	2.3e-06	Increased at 21 DPP
ENSBTAG00000005490	P4HTM	378	329	409	442	532	589	288	220	300	894	665	836	629	1128	1174	903	656	801	1.27348	5.14769	6.31e-08	2.31e-06	Increased at 21 DPP
ENSBTAG00000011437		1879	995	522	1193	973	1094	2462	1566	1977	213	428	575	710	228	195	783	646	633	-1.46509	5.65842	6.32e-08	2.31e-06	Increased at 7 DPP
ENSBTAG00000046339	VASN	1245	3439	1205	3312	3025	2781	3564	2347	3840	538	1004	1691	1635	861	904	1563	1028	1247	-1.13732	6.68928	6.84e-08	2.49e-06	Increased at 7 DPP
ENSBTAG00000005432	CAPG	969	2752	1107	3175	2394	2924	3019	3036	2614	878	1233	1525	1732	464	544	1108	786	1140	-1.15091	6.51645	6.93e-08	2.52e-06	Increased at 7 DPP
ENSBTAG00000018810	THBS2	870	2995	874	2814	2132	7138	6141	2346	3125	739	590	1916	309	642	922	513	859	787	-1.79169	6.67832	7.19e-08	2.61e-06	Increased at 7 DPP
ENSBTAG00000002623	SAMSN1	393	805	484	730	762	1152	2790	1855	691	139	256	379	229	130	91	328	428	609	-1.81545	5.15532	7.27e-08	2.63e-06	Increased at 7 DPP
ENSBTAG00000037735	GPR77	2904	463	286	636	403	464	2046	707	551	246	137	424	146	124	115	176	115	351	-2.17237	4.96426	7.38e-08	2.66e-06	Increased at 7 DPP
ENSBTAG00000019801	FAM151A	36	15	30	39	31	35	10	21	20	164	69	59	145	80	55	50	75	173	1.93609	1.82105	7.59e-08	2.73e-06	Increased at 21 DPP
ENSBTAG00000014090	ARID5A	1107	755	660	1086	1165	920	1331	1306	971	242	321	602	372	340	279	596	525	766	-1.12762	5.32281	7.68e-08	2.76e-06	Increased at 7 DPP
ENSBTAG00000014921	IL6	3151	32	90	10	32	14	992	498	7	7	7	1	2	1	0	11	16	41	-5.87969	3.97961	7.84e-08	2.78e-06	Increased at 7 DPP
ENSBTAG00000003299	LPAR4	3	18	12	13	16	28	15	4	8	59	108	25	36	35	53	31	36	63	2.02642	0.865251	7.82e-08	2.78e-06	Increased at 21 DPP
ENSBTAG00000038650	MS4A7	51	665	290	513	640	580	667	1324	675	81	115	340	114	77	44	176	174	141	-2.0272	4.29454	7.79e-08	2.78e-06	Increased at 7 DPP
ENSBTAG00000021955	NPC2	22947	16270	8349	10560	15844	10814	12594	15101	10246	5031	6433	7985	6275	4274	3601	6865	5932	8187	-1.12313	9.06427	7.79e-08	2.78e-06	Increased at 7 DPP
ENSBTAG00000013923	QPCT	245	271	107	221	221	397	277	308	297	409	701	1100	801	306	430	670	266	656	1.24475	4.52596	7.81e-08	2.78e-06	Increased at 21 DPP
ENSBTAG00000003629	ASPA	41	1133	454	1091	1069	870	890	1289	964	96	361	385	211	135	73	254	219	211	-1.93506	4.82682	7.94e-08	2.8e-06	Increased at 7 DPP
ENSBTAG00000018202	CYB561A3	732	1634	1337	2489	2163	2201	2017	1901	1453	632	841	1108	956	798	587	821	1003	733	-0.980003	6.12369	7.9e-08	2.8e-06	Increased at 7 DPP
ENSBTAG00000039397	WNT3A	35	227	64	94	152	36	19	109	133	1	3	15	3	4	3	34	27	9	-3.02783	1.57936	7.95e-08	2.8e-06	Increased at 7 DPP
ENSBTAG00000020394	TNFAIP8L2	105	749	255	594	706	590	898	1111	740	117	205	312	189	147	105	225	271	216	-1.57902	4.46846	8.21e-08	2.88e-06	Increased at 7 DPP
ENSBTAG00000046307		10253	3507	2608	2707	3454	3185	14142	4497	3794	1064	632	1509	1171	835	926	2386	1822	2672	-1.80846	7.51432	8.31e-08	2.91e-06	Increased at 7 DPP
ENSBTAG00000014670	BEX5	186	126	281	245	251	440	245	142	99	472	723	703	562	572	470	678	313	496	1.38309	4.43941	8.43e-08	2.95e-06	Increased at 21 DPP
ENSBTAG00000016152	DAB2	670	9968	3603	9972	8011	5698	8406	8231	10655	1899	3117	3068	2595	1154	1232	2502	2509	2315	-1.58395	7.95929	8.68e-08	3.03e-06	Increased at 7 DPP
ENSBTAG00000013023	MAP4K4	1325	3771	3430	5992	5479	5609	7740	5910	5554	1303	2561	2642	2355	1212	1954	1788	2598	2129	-1.17679	7.54326	8.77e-08	3.05e-06	Increased at 7 DPP
ENSBTAG00000017461	SLC16A3	192	459	389	666	596	293	1905	1103	833	146	239	233	226	144	119	261	244	303	-1.64776	4.61596	8.82e-08	3.06e-06	Increased at 7 DPP
ENSBTAG00000004594	MMP7	1051	8570	7891	5349	9529	4109	9290	6874	7056	344	286	325	63	305	147	2405	2488	1105	-2.89812	7.64886	8.87e-08	3.07e-06	Increased at 7 DPP
ENSBTAG00000008113	OSR1	76	25	82	123	79	108	181	36	26	381	184	157	1514	118	165	412	189	731	2.40641	3.77424	9.27e-08	3.2e-06	Increased at 21 DPP
ENSBTAG00000013680	ATP1B2	79	179	35	118	109	98	137	64	106	303	402	482	1304	112	106	249	125	525	1.98355	3.7313	9.34e-08	3.21e-06	Increased at 21 DPP
ENSBTAG00000014313	PYROXD2	365	951	796	1365	1689	960	694	1068	1294	493	339	551	386	388	342	292	478	390	-1.20492	5.26755	9.35e-08	3.21e-06	Increased at 7 DPP
ENSBTAG00000012737	GPR65	40	339	162	334	211	231	699	748	313	40	71	82	52	30	27	146	102	104	-2.14129	3.46092	9.7e-08	3.33e-06	Increased at 7 DPP
ENSBTAG00000001294	PPP1R15A	1860	1245	1321	1702	1649	1745	2658	1848	1652	649	695	906	689	561	527	958	972	1474	-1.00369	6.11721	1.01e-07	3.46e-06	Increased at 7 DPP
ENSBTAG00000019150	PLD3	2986	12406	7398	17842	20307	20491	14716	16562	12860	3194	6528	7368	6242	4789	5238	5233	4535	5054	-1.26114	8.99049	1.03e-07	3.5e-06	Increased at 7 DPP
ENSBTAG00000009331	CPAMD8	393	1563	806	2828	2385	2533	2322	1121	1825	368	830	1302	752	438	462	470	559	544	-1.35438	5.9561	1.06e-07	3.62e-06	Increased at 7 DPP
ENSBTAG00000010372	MTMR7	47	29	72	56	71	57	33	44	40	209	129	125	40	119	295	276	145	293	1.94726	2.74088	1.07e-07	3.63e-06	Increased at 21 DPP
ENSBTAG00000048184		36	356	140	228	248	156	874	879	322	13	52	91	18	22	11	107	55	116	-2.67188	3.44983	1.09e-07	3.71e-06	Increased at 7 DPP
ENSBTAG00000020261	CDH26	997	944	359	375	572	101	129	605	236	15	9	14	21	13	17	117	159	134	-3.08308	3.89534	1.1e-07	3.72e-06	Increased at 7 DPP
ENSBTAG00000002082	MARCKS	4102	12178	5308	13420	14033	11761	16962	13543	11615	3240	5546	6001	6943	3169	3237	6232	4864	5598	-1.10033	8.7548	1.12e-07	3.78e-06	Increased at 7 DPP
ENSBTAG00000011204	NINJ1	165	494	215	553	562	346	696	793	460	109	174	228	224	133	165	216	166	188	-1.3112	4.12494	1.13e-07	3.81e-06	Increased at 7 DPP
ENSBTAG00000005333	MB	52	21	15	25	31	26	10	7	8	179	114	30	56	118	107	80	52	136	2.27293	1.80236	1.14e-07	3.82e-06	Increased at 21 DPP
ENSBTAG00000004557	DHRS9	49	30	104	160	69	56	472	729	20	9	29	40	15	8	8	20	29	36	-3.08781	2.50767	1.17e-07	3.9e-06	Increased at 7 DPP
ENSBTAG00000032125		3	6	8	5	12	12	16	9	9	23	32	32	10	25	57	49	42	28	2.02026	0.353088	1.16e-07	3.9e-06	Increased at 21 DPP
ENSBTAG00000045647	ARL4C	92	912	318	1018	646	848	1425	1132	1433	194	225	354	263	101	181	351	219	379	-1.68104	4.8733	1.22e-07	4.08e-06	Increased at 7 DPP
ENSBTAG00000002490	CHPT1	2173	1183	564	853	794	778	875	1200	681	311	557	556	254	211	277	452	357	582	-1.33343	5.26485	1.27e-07	4.21e-06	Increased at 7 DPP
ENSBTAG00000023947	AVPI1	1633	1300	1199	1326	1946	1149	2044	1694	1091	602	804	747	1101	699	543	710	672	932	-0.906783	5.92985	1.29e-07	4.28e-06	Increased at 7 DPP
ENSBTAG00000015127	SDC4	9105	2932	1678	2123	2592	1951	13480	3924	2192	713	1219	1766	1096	648	604	1423	1242	1919	-1.86069	7.22919	1.32e-07	4.37e-06	Increased at 7 DPP
ENSBTAG00000006261	GPR17	10	28	13	39	14	42	23	17	65	101	80	73	41	76	191	106	69	165	2.00646	1.88755	1.35e-07	4.47e-06	Increased at 21 DPP
ENSBTAG00000007325	TPSB1	3	72	20	80	154	100	77	81	117	125	289	353	473	667	114	938	142	336	2.46252	3.70066	1.4e-07	4.61e-06	Increased at 21 DPP
ENSBTAG00000020747	ASS1	830	1477	678	1830	1924	988	996	971	2633	344	610	640	491	692	283	612	599	552	-1.2292	5.67249	1.42e-07	4.68e-06	Increased at 7 DPP
ENSBTAG00000007642	ADORA3	40	1017	276	788	1673	942	337	712	569	95	203	328	148	112	116	104	201	171	-1.99312	4.50412	1.43e-07	4.7e-06	Increased at 7 DPP
ENSBTAG00000006754	DBP	884	1172	617	1051	1260	1048	406	447	440	1361	1589	2633	2127	1880	1388	2056	1250	1554	1.20528	6.15544	1.44e-07	4.7e-06	Increased at 21 DPP
ENSBTAG00000009080	ITGB6	939	3107	729	1044	1513	468	634	1048	932	17	54	68	43	17	5	264	424	309	-3.05159	5.10789	1.44e-07	4.7e-06	Increased at 7 DPP
ENSBTAG00000001156	ST3GAL1	236	262	200	357	227	279	456	347	393	88	130	151	109	86	109	143	151	172	-1.18427	3.55058	1.45e-07	4.71e-06	Increased at 7 DPP
ENSBTAG00000018364	TMEM132A	2729	3500	1861	3813	4345	3805	2823	2909	3662	999	1698	2394	2147	1182	1201	1996	1722	1779	-0.880837	7.04783	1.45e-07	4.71e-06	Increased at 7 DPP
ENSBTAG00000014059	ATP2B4	454	730	540	1045	407	985	887	456	610	1651	2542	1109	572	1088	3235	1254	1299	2132	1.419	6.02985	1.46e-07	4.75e-06	Increased at 21 DPP
ENSBTAG00000022564		130	717	439	783	1403	108	163	513	371	111	15	76	11	107	89	121	86	66	-2.56819	3.99546	1.49e-07	4.83e-06	Increased at 7 DPP
ENSBTAG00000002321	AMT	89	79	146	163	242	182	73	118	139	405	581	258	375	372	250	246	363	269	1.43012	3.76193	1.54e-07	4.97e-06	Increased at 21 DPP
ENSBTAG00000000130	TNFSF13	990	597	211	397	501	334	547	669	398	158	180	208	193	121	104	222	196	334	-1.38893	4.267	1.54e-07	4.97e-06	Increased at 7 DPP
ENSBTAG00000010388	MGAT4A	1206	426	178	303	298	231	385	450	410	91	151	117	91	76	92	181	160	197	-1.72123	3.9552	1.57e-07	5.04e-06	Increased at 7 DPP
ENSBTAG00000019297	GFRA1	12	12	56	33	71	31	41	56	91	251	44	138	69	213	258	436	176	285	2.34267	2.88569	1.6e-07	5.14e-06	Increased at 21 DPP
ENSBTAG00000012247	MXRA8	4262	25758	13609	21481	22793	43121	17457	22556	23916	4962	5711	13555	6280	7794	6252	8405	7568	6830	-1.40043	9.59197	1.65e-07	5.29e-06	Increased at 7 DPP
ENSBTAG00000021435	MAFF	963	463	414	617	321	533	2592	1366	1285	167	112	334	177	88	82	334	356	454	-1.94624	4.97521	1.67e-07	5.34e-06	Increased at 7 DPP
ENSBTAG00000002786		51	306	96	343	378	285	154	450	133	38	70	125	70	48	29	50	88	33	-1.89281	3.02483	1.69e-07	5.39e-06	Increased at 7 DPP
ENSBTAG00000007093	DDX11	83	65	52	95	119	143	122	96	130	221	342	161	278	206	237	164	199	215	1.27331	3.18008	1.74e-07	5.53e-06	Increased at 21 DPP
ENSBTAG00000014382	KANK4	1	4	10	6	5	7	5	7	10	22	21	27	17	16	38	21	18	25	1.96377	-0.138951	1.74e-07	5.53e-06	Increased at 21 DPP
ENSBTAG00000003636	LIPA	1825	6361	3722	5914	8058	6342	8919	13618	5882	1722	2682	3935	2346	1632	1354	3354	2537	3207	-1.33355	7.94256	1.74e-07	5.53e-06	Increased at 7 DPP
ENSBTAG00000013288	SUGP2	321	468	365	540	677	534	373	519	546	866	1741	656	1008	813	804	727	756	784	0.993969	5.25605	1.78e-07	5.62e-06	Increased at 21 DPP
ENSBTAG00000000189	LHFPL3	13	44	13	20	13	34	24	23	32	55	136	74	54	44	127	57	69	50	1.72894	1.48859	1.84e-07	5.78e-06	Increased at 21 DPP
ENSBTAG00000009223	SFN	134	79	241	126	73	47	146	750	75	23	14	38	12	5	10	48	49	46	-2.78352	2.59967	1.83e-07	5.78e-06	Increased at 7 DPP
ENSBTAG00000020034	LYN	3876	1723	945	1291	1751	943	3064	2739	1557	254	448	603	441	218	228	936	728	1452	-1.73432	6.1236	1.88e-07	5.91e-06	Increased at 7 DPP
ENSBTAG00000019033	CD84	27	387	177	321	453	251	384	1030	310	24	89	161	59	34	29	123	92	75	-2.23188	3.57803	1.91e-07	5.98e-06	Increased at 7 DPP
ENSBTAG00000010442	PANK1	43	78	84	116	63	129	66	67	87	259	289	166	215	200	225	138	110	232	1.42456	3.00626	1.91e-07	5.98e-06	Increased at 21 DPP
ENSBTAG00000001545	SLC34A2	5304	8616	2507	5870	8078	4810	1718	3295	8158	828	1108	2038	2140	599	304	2877	2145	1933	-1.73578	7.52027	1.92e-07	6.01e-06	Increased at 7 DPP
ENSBTAG00000010657	BAI2	64	277	263	364	368	437	324	145	174	362	745	881	954	470	586	683	432	640	1.33525	4.62896	2.01e-07	6.27e-06	Increased at 21 DPP
ENSBTAG00000007071	RAI14	748	2166	2067	4678	2109	3365	5055	2652	4065	570	1451	1047	1667	649	929	909	1488	1577	-1.29721	6.76488	2.09e-07	6.48e-06	Increased at 7 DPP
ENSBTAG00000048054	UAP1L1	626	1725	628	1780	1954	1910	1378	1511	1577	354	646	1121	693	530	581	654	588	762	-1.03261	5.80521	2.08e-07	6.48e-06	Increased at 7 DPP
ENSBTAG00000007196	TAGLN	2149	9808	10760	12161	14710	13996	14800	9977	14427	54324	36086	24098	6846	51355	48016	24133	22886	43098	1.7829	10.3761	2.22e-07	6.86e-06	Increased at 21 DPP
ENSBTAG00000010155		961	16228	4937	13615	19146	7438	17445	20568	10610	1203	2418	4173	2492	2119	792	6267	3906	2412	-1.99046	8.63252	2.22e-07	6.86e-06	Increased at 7 DPP
ENSBTAG00000007280		26	77	39	43	91	32	105	122	49	3	14	20	13	4	7	23	25	25	-2.05693	1.16255	2.33e-07	7.19e-06	Increased at 7 DPP
ENSBTAG00000007661	MYO1F	309	1022	625	1081	1143	1535	2508	2120	1382	258	385	709	373	247	246	672	580	579	-1.4322	5.52927	2.37e-07	7.29e-06	Increased at 7 DPP
ENSBTAG00000001100	IL22RA1	25	195	108	180	158	31	61	161	199	11	11	35	14	13	4	51	33	36	-2.35456	2.02203	2.39e-07	7.33e-06	Increased at 7 DPP
ENSBTAG00000008223	NLRC4	31	227	82	136	167	213	253	436	151	28	38	59	31	33	35	83	47	70	-1.88955	2.66875	2.43e-07	7.45e-06	Increased at 7 DPP
ENSBTAG00000010026	CACNA1D	58	66	31	86	72	88	111	46	59	251	243	245	443	76	75	112	113	257	1.61537	2.87315	2.46e-07	7.51e-06	Increased at 21 DPP
ENSBTAG00000009873	NRN1	42	244	99	305	279	216	316	432	303	57	68	109	57	40	24	108	56	101	-1.75464	3.07923	2.49e-07	7.6e-06	Increased at 7 DPP
ENSBTAG00000002096	FCGR3A	282	1610	786	1315	2801	1330	1653	3667	1781	375	396	824	399	315	250	765	554	811	-1.6123	5.87551	2.51e-07	7.64e-06	Increased at 7 DPP
ENSBTAG00000030333		830	2648	1147	1468	1635	2537	1665	1230	1755	4213	4204	3353	1508	3557	5916	2711	2584	4489	1.27976	7.21177	2.53e-07	7.69e-06	Increased at 21 DPP
ENSBTAG00000016396	PDE11A	0	54	18	36	42	45	32	36	57	75	357	125	356	96	92	98	114	92	2.18363	2.38195	2.67e-07	8.09e-06	Increased at 21 DPP
ENSBTAG00000012594	MRPS6	569	938	986	1255	1327	1258	932	882	779	1797	2121	1417	2042	2199	2747	1640	1438	1496	1.04916	6.33493	2.71e-07	8.2e-06	Increased at 21 DPP
ENSBTAG00000013340	BAX	933	1513	1226	1853	2119	1823	1576	2062	1842	899	982	929	1163	775	513	768	840	965	-0.84236	6.09283	2.82e-07	8.5e-06	Increased at 7 DPP
ENSBTAG00000015810	PLET1	4	3064	1338	1009	1542	178	823	7485	474	8	8	53	5	20	4	269	178	127	-4.51608	5.65236	2.82e-07	8.5e-06	Increased at 7 DPP
ENSBTAG00000014831	PPP1R3C	334	302	270	283	175	408	333	307	110	1017	843	687	282	712	1062	600	411	702	1.44302	4.80941	2.83e-07	8.51e-06	Increased at 21 DPP
ENSBTAG00000020159	NKAIN1	11	204	135	270	381	165	827	200	368	28	109	72	84	55	41	48	39	28	-2.22124	3.15411	2.86e-07	8.6e-06	Increased at 7 DPP
ENSBTAG00000025136	MYOZ3	13	16	17	14	12	24	22	25	1	96	27	85	12	69	59	89	68	127	2.24131	1.34311	2.89e-07	8.67e-06	Increased at 21 DPP
ENSBTAG00000016532	MAPKAPK3	2598	1879	992	1472	1749	1415	1928	2178	1483	609	829	1023	980	618	513	1024	941	1173	-0.969109	6.14043	2.9e-07	8.68e-06	Increased at 7 DPP
ENSBTAG00000016140	PPFIBP2	1116	677	407	676	758	612	394	608	882	281	386	288	284	184	200	255	427	359	-1.1444	4.73691	2.96e-07	8.78e-06	Increased at 7 DPP
ENSBTAG00000010943	SLC22A23	352	144	99	183	230	136	235	184	87	41	57	74	44	43	32	65	64	108	-1.58846	2.73467	2.96e-07	8.78e-06	Increased at 7 DPP
ENSBTAG00000004994		356	3501	826	2531	3047	2216	1643	2632	2524	284	783	1228	1004	286	252	915	641	778	-1.57942	6.2018	2.95e-07	8.78e-06	Increased at 7 DPP
ENSBTAG00000045677		8	17	3	31	20	4	5	19	16	270	16	95	212	13	16	31	72	144	2.91599	1.65196	2.94e-07	8.78e-06	Increased at 21 DPP
ENSBTAG00000005604	POPDC2	5	12	8	7	4	26	2	4	9	51	25	51	6	38	63	26	31	81	2.39424	0.587373	2.98e-07	8.83e-06	Increased at 21 DPP
ENSBTAG00000015996	GPC1	5949	10439	3510	8746	7643	10160	9385	7865	13581	2551	3080	5089	5507	2510	2419	5238	3716	5071	-1.04394	8.37023	3.03e-07	8.94e-06	Increased at 7 DPP
ENSBTAG00000013670	TSCOT	9325	107	158	103	108	87	1158	198	86	59	70	87	84	59	49	86	58	114	-4.17582	5.30008	3.03e-07	8.94e-06	Increased at 7 DPP
ENSBTAG00000011547	KBTBD12	14	9	12	11	3	17	2	0	1	81	37	73	8	48	70	45	27	40	2.71927	0.745172	3.04e-07	8.96e-06	Increased at 21 DPP
ENSBTAG00000009230	FBLN7	71	3395	521	2104	2297	2032	2031	1474	2764	368	626	588	735	305	409	544	374	470	-1.79459	5.9235	3.05e-07	8.97e-06	Increased at 7 DPP
ENSBTAG00000005215	IL10RA	95	314	225	437	470	502	847	692	451	49	77	188	80	77	62	218	181	189	-1.7349	3.92155	3.14e-07	9.19e-06	Increased at 7 DPP
ENSBTAG00000004305	RGS16	333	344	318	389	311	425	1930	896	416	115	57	226	70	74	78	208	263	213	-1.91632	4.29468	3.22e-07	9.41e-06	Increased at 7 DPP
ENSBTAG00000001932	MGC142781	2442	1601	962	1721	1659	1577	2240	1809	1688	583	901	999	907	553	918	1095	959	1107	-0.892413	6.15661	3.25e-07	9.48e-06	Increased at 7 DPP
ENSBTAG00000009493	BCL3	3503	1290	739	988	1284	1010	4564	1564	1702	294	432	807	665	368	331	906	605	986	-1.56844	6.0366	3.37e-07	9.79e-06	Increased at 7 DPP
ENSBTAG00000011590	GLIPR1	242	737	271	510	635	517	1296	1112	852	167	350	231	280	209	214	305	287	299	-1.28477	4.65229	3.36e-07	9.79e-06	Increased at 7 DPP
ENSBTAG00000002473	ANGPTL4	429	3445	1126	3068	3152	2543	4864	3263	2644	838	1065	1208	1786	742	771	693	967	802	-1.34784	6.60186	3.38e-07	9.81e-06	Increased at 7 DPP
ENSBTAG00000003808	HDAC9	25	65	131	123	71	123	37	38	62	206	233	287	128	131	285	286	287	294	1.72229	3.14352	3.4e-07	9.83e-06	Increased at 21 DPP
ENSBTAG00000011139	BCHE	546	92	75	71	103	216	72	72	41	534	1371	426	809	576	581	501	282	571	2.12653	4.4247	3.47e-07	1e-05	Increased at 21 DPP
ENSBTAG00000008708	GPC5	4	2	22	3	3	4	1	0	3	128	115	30	1	55	119	23	13	104	3.71865	1.07443	3.5e-07	1.01e-05	Increased at 21 DPP
ENSBTAG00000015050	HCN2	116	374	358	670	395	664	498	389	345	162	103	225	124	114	178	162	149	165	-1.33129	3.95531	3.52e-07	1.01e-05	Increased at 7 DPP
ENSBTAG00000010085	SLC7A2	39	52	23	48	32	66	77	36	40	119	146	124	67	48	116	161	97	250	1.54238	2.25479	3.51e-07	1.01e-05	Increased at 21 DPP
ENSBTAG00000008004	NCF2	47	287	161	304	340	245	576	747	410	39	84	144	67	62	37	117	137	114	-1.86645	3.53685	3.57e-07	1.02e-05	Increased at 7 DPP
ENSBTAG00000005504	TP53INP2	134	218	176	275	117	323	222	147	226	26	57	83	84	27	46	105	112	68	-1.52269	2.8804	3.57e-07	1.02e-05	Increased at 7 DPP
ENSBTAG00000013108	HK2	75	257	203	352	320	106	546	851	281	41	58	46	45	11	19	145	83	150	-2.26809	3.42052	3.62e-07	1.03e-05	Increased at 7 DPP
ENSBTAG00000019276		3	28	7	50	33	38	42	48	41	257	233	70	253	60	65	71	43	176	2.18663	2.22422	3.63e-07	1.03e-05	Increased at 21 DPP
ENSBTAG00000015261	CARD14	24	132	70	119	103	93	82	117	121	14	37	40	21	29	37	33	28	18	-1.6255	1.78265	3.68e-07	1.05e-05	Increased at 7 DPP
ENSBTAG00000015527	MYO1D	5048	3828	1587	3443	2973	2670	2481	3534	4538	1002	1327	2108	1822	751	892	1676	1735	2228	-1.10936	7.02924	3.8e-07	1.08e-05	Increased at 7 DPP
ENSBTAG00000018773	RND1	4347	153	159	137	243	49	1238	525	120	49	154	41	71	47	35	69	89	170	-3.33938	4.61232	3.84e-07	1.09e-05	Increased at 7 DPP
ENSBTAG00000047426	LYPD6	25	27	11	21	23	16	18	24	21	54	95	41	37	33	103	47	53	74	1.61879	1.22025	3.92e-07	1.11e-05	Increased at 21 DPP
ENSBTAG00000038490	CLEC4A	33	314	135	311	231	374	469	560	153	27	108	78	53	33	47	110	119	57	-1.92551	3.24396	4.09e-07	1.15e-05	Increased at 7 DPP
ENSBTAG00000017328	PTI	53	620	318	426	827	434	420	557	1131	954	976	1829	2221	2916	613	3658	992	1976	1.89421	6.03045	4.12e-07	1.16e-05	Increased at 21 DPP
ENSBTAG00000012834	ARSI	34	291	199	313	227	139	1212	362	838	48	43	135	106	30	31	88	71	156	-2.26733	3.6498	4.17e-07	1.17e-05	Increased at 7 DPP
ENSBTAG00000020119	RNF43	133	53	40	67	81	187	46	47	51	177	383	382	230	166	125	337	174	149	1.64857	3.1151	4.23e-07	1.18e-05	Increased at 21 DPP
ENSBTAG00000008507	SPHK1	309	534	325	814	1063	886	1373	1189	868	222	227	523	442	325	249	223	263	362	-1.25263	4.90759	4.2e-07	1.18e-05	Increased at 7 DPP
ENSBTAG00000001735	ADAM11	7	9	6	13	21	24	24	9	17	47	79	31	9	70	102	43	45	46	2.04938	0.991905	4.43e-07	1.23e-05	Increased at 21 DPP
ENSBTAG00000044101	C14orf159	26	8	12	18	26	13	8	10	25	69	65	48	104	44	26	31	27	105	1.85862	1.08715	4.4e-07	1.23e-05	Increased at 21 DPP
ENSBTAG00000017135	CTSS	8748	12649	5489	8643	9197	8679	10112	17103	7868	2570	4308	5824	4733	2287	1743	6010	4424	6552	-1.15714	8.56052	4.43e-07	1.23e-05	Increased at 7 DPP
ENSBTAG00000012432	FDFT1	777	1291	992	1356	1738	1350	1408	1013	1012	2377	2428	1820	3543	1922	1671	1683	1274	2587	0.910017	6.52539	4.41e-07	1.23e-05	Increased at 21 DPP
ENSBTAG00000019024	JAZF1	86	550	369	504	374	538	667	405	413	1605	1080	1011	1364	533	1091	551	530	1683	1.37629	5.34928	4.39e-07	1.23e-05	Increased at 21 DPP
ENSBTAG00000007399	LAMP2	10928	13940	7600	12021	12957	12803	13663	14427	10707	5785	8508	7543	7796	4887	5295	6627	6260	7680	-0.773798	8.98466	4.43e-07	1.23e-05	Increased at 7 DPP
ENSBTAG00000009190	SLC2A4	29	139	53	86	89	129	67	30	62	249	304	185	100	499	330	201	149	130	1.86565	3.19881	4.45e-07	1.23e-05	Increased at 21 DPP
ENSBTAG00000000658	KIAA1875	64	24	53	59	53	75	44	30	38	134	103	114	107	182	147	128	155	107	1.54237	2.38208	4.66e-07	1.28e-05	Increased at 21 DPP
ENSBTAG00000038067	MT1A	213	370	220	83	413	176	4138	453	117	39	90	187	114	33	15	45	53	158	-2.98383	4.27592	4.66e-07	1.28e-05	Increased at 7 DPP
ENSBTAG00000040512	PCP4L1	21	270	311	468	292	342	149	338	243	1086	1468	638	275	1322	1648	628	629	696	1.94242	5.12061	4.66e-07	1.28e-05	Increased at 21 DPP
ENSBTAG00000008686	SLC46A3	636	1067	682	630	586	402	1327	1372	1116	106	144	484	142	104	58	505	248	467	-1.76252	4.91421	4.69e-07	1.29e-05	Increased at 7 DPP
ENSBTAG00000002527	ZSWIM4	700	478	300	482	402	470	783	468	703	114	210	342	268	147	154	298	264	294	-1.13313	4.36576	4.76e-07	1.3e-05	Increased at 7 DPP
ENSBTAG00000000720	CTSL1	124	801	1271	685	603	160	3690	1234	745	59	65	180	182	72	28	235	435	240	-2.56634	5.00364	4.85e-07	1.32e-05	Increased at 7 DPP
ENSBTAG00000018031	PODXL2	111	645	257	465	755	1001	431	666	798	105	198	286	204	161	143	275	202	203	-1.41231	4.3445	4.86e-07	1.32e-05	Increased at 7 DPP
ENSBTAG00000020294	PTPN6	878	1011	667	1141	1360	1127	1663	2038	1399	368	469	873	659	347	202	686	616	772	-1.11167	5.59395	4.82e-07	1.32e-05	Increased at 7 DPP
ENSBTAG00000032591	CTHRC1	681	1466	903	1748	954	3522	2961	1552	1563	628	941	360	152	324	875	351	583	496	-1.5404	5.87839	4.91e-07	1.33e-05	Increased at 7 DPP
ENSBTAG00000017956	KCTD15	581	931	1267	1106	1417	1255	1036	811	1320	2539	1945	1817	1638	2706	3290	1833	1744	1961	1.13707	6.53149	4.91e-07	1.33e-05	Increased at 21 DPP
ENSBTAG00000017824	IRF8	651	1813	682	1599	1966	2024	2070	2774	2017	220	749	970	727	451	355	894	951	829	-1.25508	5.99469	5.12e-07	1.38e-05	Increased at 7 DPP
ENSBTAG00000003212	NNAT	716	6095	6148	11790	13769	6100	2397	6472	5457	1291	2256	2771	2389	1396	763	2042	2402	2170	-1.68252	7.81603	5.11e-07	1.38e-05	Increased at 7 DPP
ENSBTAG00000001244	PLAT	13505	39218	13718	30233	26104	12476	27644	35438	35091	4224	7501	8735	14976	3428	1853	14529	10758	12003	-1.53333	9.83684	5.14e-07	1.39e-05	Increased at 7 DPP
ENSBTAG00000010991	TTR	117	1157	1738	1139	1294	1903	664	1076	1535	123	419	501	79	310	107	379	502	201	-1.95529	5.32535	5.16e-07	1.39e-05	Increased at 7 DPP
ENSBTAG00000013926	FCGRT	8771	15061	6542	13950	15427	12914	16030	14814	14042	4947	7080	9280	8190	4652	4616	8029	6510	7827	-0.853851	9.04615	5.24e-07	1.4e-05	Increased at 7 DPP
ENSBTAG00000039764	IER5	808	712	564	780	688	966	1880	733	1181	148	271	529	372	152	243	663	411	475	-1.27305	5.09736	5.2e-07	1.4e-05	Increased at 7 DPP
ENSBTAG00000014340	KERA	17	83	20	117	38	90	13	10	11	158	232	349	752	68	225	107	42	275	2.52772	2.95511	5.2e-07	1.4e-05	Increased at 21 DPP
ENSBTAG00000045861	TARM1	91	50	18	39	27	25	413	84	26	8	5	8	5	1	3	6	23	29	-3.00054	1.38018	5.32e-07	1.42e-05	Increased at 7 DPP
ENSBTAG00000014237	CYTH4	369	604	312	656	596	634	2216	1444	672	144	220	332	178	157	112	405	310	458	-1.5907	4.84388	5.38e-07	1.43e-05	Increased at 7 DPP
ENSBTAG00000033330	HOXD	18	417	170	441	557	381	358	343	447	646	1364	576	1306	1135	1535	1048	799	675	1.70028	5.24674	5.39e-07	1.43e-05	Increased at 21 DPP
ENSBTAG00000016208	TGM2	1614	7564	2516	3471	3892	4804	11674	5376	3442	12260	12347	7535	17378	12464	24599	8130	5563	16055	1.55667	8.96316	5.4e-07	1.43e-05	Increased at 21 DPP
ENSBTAG00000005477	LAPTM5	2410	18215	7848	15262	16494	15141	23230	27481	15382	3414	4607	9164	4776	3020	2780	7396	6652	6354	-1.46022	9.11596	5.44e-07	1.44e-05	Increased at 7 DPP
ENSBTAG00000007773	VCAM1	4465	3415	1841	2665	4885	2983	11305	5324	3046	818	1589	2099	1562	804	684	2543	1820	2389	-1.40488	7.3134	5.5e-07	1.46e-05	Increased at 7 DPP
ENSBTAG00000009998	GALNTL1	416	1243	591	807	586	1818	992	686	610	1885	1479	3471	3529	734	1430	1631	1140	2458	1.26454	6.2496	5.66e-07	1.5e-05	Increased at 21 DPP
ENSBTAG00000006616	PTPN1	901	1546	915	1199	1428	1047	1688	1497	1686	502	745	667	902	459	494	856	815	901	-0.832495	5.77065	5.8e-07	1.53e-05	Increased at 7 DPP
ENSBTAG00000019988	GNA15	48	388	204	441	538	356	617	834	492	48	99	167	102	58	58	181	200	145	-1.7929	3.87472	5.97e-07	1.57e-05	Increased at 7 DPP
ENSBTAG00000006776	KIAA0930	768	951	438	1055	785	1025	1068	844	1103	223	536	507	636	262	374	491	560	483	-0.899976	5.16613	5.94e-07	1.57e-05	Increased at 7 DPP
ENSBTAG00000047302		1	26	20	41	33	22	125	178	116	1	3	10	1	2	2	11	19	6	-3.21922	0.950104	6.03e-07	1.58e-05	Increased at 7 DPP
ENSBTAG00000017642	BMP3	57	456	61	385	392	190	173	224	1428	13	64	71	51	26	16	109	138	51	-2.53195	3.51074	6.16e-07	1.59e-05	Increased at 7 DPP
ENSBTAG00000024803	ENDOD1	1575	2717	1124	1862	1842	1559	2216	1531	2301	808	1204	1333	1081	643	705	1093	996	1266	-0.797755	6.26746	6.14e-07	1.59e-05	Increased at 7 DPP
ENSBTAG00000005018	NFAM1	198	177	95	130	139	183	951	372	139	37	63	117	36	35	39	76	71	106	-1.93669	3.12495	6.14e-07	1.59e-05	Increased at 7 DPP
ENSBTAG00000003889	PER1	790	456	306	572	498	1141	534	306	432	1449	758	1462	2168	733	789	881	935	2042	1.231	5.62258	6.14e-07	1.59e-05	Increased at 21 DPP
ENSBTAG00000002917	PRKAG2	370	707	1230	1031	769	932	685	613	786	2548	2179	1463	1170	1801	2541	1169	1204	1816	1.25439	6.1868	6.12e-07	1.59e-05	Increased at 21 DPP
ENSBTAG00000024928	TNFRSF1B	1450	2254	878	1835	1852	2254	4529	2438	2195	605	1015	1575	1315	551	536	1065	940	1284	-1.06551	6.38384	6.14e-07	1.59e-05	Increased at 7 DPP
ENSBTAG00000020007		0	81	146	80	25	16	378	186	86	0	0	2	1	0	0	2	21	12	-4.60806	1.67437	6.16e-07	1.59e-05	Increased at 7 DPP
ENSBTAG00000025920		182	1346	445	208	474	110	240	671	389	29	4	8	48	6	6	138	122	111	-3.05637	3.78304	6.07e-07	1.59e-05	Increased at 7 DPP
ENSBTAG00000014806	ATP2A3	1810	1357	603	1125	1402	1720	1149	1081	1084	2989	3745	2191	2070	1431	1816	3026	1767	2331	0.998269	6.64054	6.23e-07	1.61e-05	Increased at 21 DPP
ENSBTAG00000032819	MUC20	2028	2147	1310	2064	2614	562	464	1299	3421	95	166	335	253	191	88	645	738	1064	-2.11741	5.87131	6.28e-07	1.62e-05	Increased at 7 DPP
ENSBTAG00000021204	TES	3831	2649	4975	4051	3125	4645	1852	1806	3231	12616	9923	7336	2533	8375	15920	6838	7324	10850	1.53197	8.48432	6.31e-07	1.62e-05	Increased at 21 DPP
ENSBTAG00000046724	CBX6	235	800	391	791	598	951	998	407	464	747	1370	1601	1278	858	1719	1102	977	1198	1.07327	5.64567	6.5e-07	1.67e-05	Increased at 21 DPP
ENSBTAG00000046533	RAB31	414	3660	1894	3508	2516	3153	4795	3641	4658	657	1671	1357	1053	721	1231	1169	1436	1067	-1.33747	6.82468	6.49e-07	1.67e-05	Increased at 7 DPP
ENSBTAG00000001288	MAOB	140	1644	721	1918	1384	1374	1058	1578	2452	4735	4024	2970	2649	2856	5020	3148	2090	4660	1.5401	7.10657	6.55e-07	1.68e-05	Increased at 21 DPP
ENSBTAG00000040253	ADRA1B	3	43	10	55	40	69	21	20	37	138	68	156	121	65	167	73	122	81	1.90913	2.02706	6.7e-07	1.71e-05	Increased at 21 DPP
ENSBTAG00000016998	ARL11	1	44	35	69	96	85	79	100	69	1	14	18	14	9	4	12	16	21	-2.31397	1.08624	6.72e-07	1.71e-05	Increased at 7 DPP
ENSBTAG00000000540	RNF112	3	11	52	39	51	48	21	3	17	147	72	175	21	224	172	165	161	150	2.53136	2.33144	6.77e-07	1.72e-05	Increased at 21 DPP
ENSBTAG00000011838	PCED1B	86	469	323	544	440	583	202	272	314	712	821	1158	1159	564	551	1025	608	654	1.25245	4.99364	6.8e-07	1.73e-05	Increased at 21 DPP
ENSBTAG00000040329	HTR1D	0	92	45	49	90	21	28	28	67	2	3	8	5	1	1	4	22	2	-3.01136	0.585922	7.03e-07	1.78e-05	Increased at 7 DPP
ENSBTAG00000006998	RASGRP4	91	187	132	268	212	256	760	324	240	55	74	106	93	85	63	118	82	103	-1.52456	3.26309	7.03e-07	1.78e-05	Increased at 7 DPP
ENSBTAG00000009903		82	227	76	290	194	275	164	112	239	310	692	594	1581	174	172	426	397	469	1.57936	4.24564	7.03e-07	1.78e-05	Increased at 21 DPP
ENSBTAG00000001189	AP1B1	1562	2883	1752	3907	3644	3295	4299	3834	3506	1264	1754	1872	2215	1291	1241	1793	1525	1910	-0.846413	7.01028	7.09e-07	1.79e-05	Increased at 7 DPP
ENSBTAG00000006846	LGALS9	1818	5062	2089	4320	5162	3488	6454	7133	3157	1043	1845	3260	2006	1132	821	2325	1678	1961	-1.19187	7.32876	7.13e-07	1.8e-05	Increased at 7 DPP
ENSBTAG00000015363	CDC42SE1	4317	4060	2450	3732	3235	3492	6148	4434	4791	1542	2558	2539	2678	1263	1508	2251	2410	2572	-0.859749	7.38368	7.21e-07	1.81e-05	Increased at 7 DPP
ENSBTAG00000007169	P2RX1	0	11	4	5	6	5	30	13	5	263	40	35	9	18	37	22	28	184	3.17522	1.23186	7.21e-07	1.81e-05	Increased at 21 DPP
ENSBTAG00000015837	P2RY12	32	100	54	91	42	122	82	90	77	27	16	45	14	13	16	17	27	36	-1.60662	1.47709	7.31e-07	1.83e-05	Increased at 7 DPP
ENSBTAG00000024269	TGFBR3	229	1756	701	1354	1024	1574	1213	588	878	1886	3107	3301	2834	1352	2110	1721	1251	2774	1.22007	6.47306	7.32e-07	1.83e-05	Increased at 21 DPP
ENSBTAG00000014841	GBA	1098	2576	1402	2896	2713	2887	3370	3148	2528	1006	1736	1535	1632	964	983	1316	1236	1277	-0.855084	6.66407	7.43e-07	1.86e-05	Increased at 7 DPP
ENSBTAG00000004275	DKK3	1782	13777	5011	14440	15664	13764	14047	12573	20895	2589	4626	8409	5824	2040	2784	5274	3731	3865	-1.42788	8.77143	7.52e-07	1.88e-05	Increased at 7 DPP
ENSBTAG00000014367	PRKX	288	334	150	434	230	306	650	518	676	69	164	213	193	59	69	178	172	174	-1.41099	3.84756	7.57e-07	1.89e-05	Increased at 7 DPP
ENSBTAG00000039196		104	1674	351	1712	785	233	341	869	548	76	228	340	188	111	22	202	137	191	-2.0833	4.56005	7.6e-07	1.89e-05	Increased at 7 DPP
ENSBTAG00000006860	VWA2	7	9	7	23	27	62	19	9	28	17	381	171	60	61	61	162	79	21	2.47102	1.8705	7.74e-07	1.92e-05	Increased at 21 DPP
ENSBTAG00000000621	CATSPERG	116	84	132	163	157	188	109	128	186	220	376	296	390	230	290	238	240	317	1.10653	3.57158	7.95e-07	1.97e-05	Increased at 21 DPP
ENSBTAG00000018869	IGSF6	254	262	111	222	217	199	721	600	244	68	78	93	67	39	55	62	136	220	-1.70822	3.43891	8.15e-07	2.02e-05	Increased at 7 DPP
ENSBTAG00000001051	OSCAR	31	38	22	34	11	46	108	83	62	5	3	19	9	4	7	8	18	21	-2.11278	0.746042	8.21e-07	2.03e-05	Increased at 7 DPP
ENSBTAG00000008842	JPH1	58	41	44	74	101	89	35	43	55	103	184	266	298	100	80	123	113	161	1.44022	2.58362	8.38e-07	2.07e-05	Increased at 21 DPP
ENSBTAG00000020485	ARRB1	1284	2569	1106	2734	3780	1524	2178	2935	2927	533	1005	1195	946	576	426	1415	1498	1277	-1.16021	6.4646	8.71e-07	2.15e-05	Increased at 7 DPP
ENSBTAG00000003632	CYP39A1	411	271	96	217	214	356	204	162	144	519	774	757	1351	260	247	421	294	1045	1.46092	4.52477	8.94e-07	2.2e-05	Increased at 21 DPP
ENSBTAG00000038062	FUT4	773	642	275	555	621	538	581	480	698	130	351	334	331	131	231	320	215	376	-1.04501	4.49981	8.95e-07	2.2e-05	Increased at 7 DPP
ENSBTAG00000016721		50	55	47	54	67	73	62	39	48	152	165	75	124	126	135	103	101	129	1.27752	2.34286	9.18e-07	2.25e-05	Increased at 21 DPP
ENSBTAG00000018951	TBC1D9	515	1315	999	1588	909	1085	2647	2257	2750	387	588	763	448	439	569	802	743	823	-1.23469	5.86736	9.24e-07	2.26e-05	Increased at 7 DPP
ENSBTAG00000007424	LIF	10876	149	188	97	151	73	622	95	138	17	13	23	25	26	4	66	120	218	-4.72004	5.42282	9.31e-07	2.27e-05	Increased at 7 DPP
ENSBTAG00000000704	GUSB	718	2496	1052	2551	3202	2879	3446	3313	2644	848	1302	1375	1720	679	859	1043	1054	1226	-1.04256	6.56698	9.43e-07	2.29e-05	Increased at 7 DPP
ENSBTAG00000014530	MGC139448	6	49	69	87	74	111	35	52	75	302	137	174	108	197	228	213	115	317	1.8206	2.90257	9.38e-07	2.29e-05	Increased at 21 DPP
ENSBTAG00000019090	PLEKHH3	487	434	448	637	701	732	472	420	622	645	831	976	1130	990	1533	888	911	897	0.948134	5.41773	9.4e-07	2.29e-05	Increased at 21 DPP
ENSBTAG00000018941	CPXM2	170	577	1188	1304	627	727	2077	2244	1500	271	235	380	87	445	223	326	470	232	-1.82093	5.30824	9.49e-07	2.3e-05	Increased at 7 DPP
ENSBTAG00000011982	BATF3	61	303	116	234	294	350	458	490	282	56	52	98	49	48	36	144	105	149	-1.69504	3.29787	9.57e-07	2.31e-05	Increased at 7 DPP
ENSBTAG00000014501	FERMT2	1013	2254	2018	2681	2361	2955	3404	2188	3402	8010	6309	3532	2833	5566	9194	3064	3896	6459	1.29558	7.80744	9.55e-07	2.31e-05	Increased at 21 DPP
ENSBTAG00000000925	GLT8D2	596	531	163	315	381	307	133	244	192	546	759	773	977	673	456	986	725	725	1.27412	4.87014	9.62e-07	2.32e-05	Increased at 21 DPP
ENSBTAG00000021862	SLC27A3	57	99	68	112	164	148	136	68	90	215	262	251	542	176	155	172	172	224	1.28586	3.23947	9.61e-07	2.32e-05	Increased at 21 DPP
ENSBTAG00000038171		418	268	129	278	535	79	26	174	165	2	0	0	0	1	3	85	7	8	-4.19246	2.73339	9.68e-07	2.33e-05	Increased at 7 DPP
ENSBTAG00000001818	MEF2B	55	56	47	67	91	90	46	43	49	104	81	216	146	177	135	178	108	151	1.36755	2.53553	9.84e-07	2.36e-05	Increased at 21 DPP
ENSBTAG00000003667	TLN2	162	672	496	774	728	672	528	406	734	860	1490	1190	1236	1056	1324	1210	654	989	1.0631	5.54034	9.83e-07	2.36e-05	Increased at 21 DPP
ENSBTAG00000013300	KCNMA1	497	884	227	703	328	1177	1422	365	261	2281	2248	1382	870	1194	3390	1233	856	2123	1.59311	6.05796	9.89e-07	2.37e-05	Increased at 21 DPP
ENSBTAG00000047972	C1orf106	129	53	36	53	35	35	71	27	92	5	11	11	21	11	11	25	22	23	-1.86721	1.09665	9.99e-07	2.38e-05	Increased at 7 DPP
ENSBTAG00000011367	LIN7A	0	11	9	10	13	12	12	6	8	27	47	35	38	25	45	14	17	22	1.82742	0.234943	1e-06	2.38e-05	Increased at 21 DPP
ENSBTAG00000019761	MANBA	1415	839	369	753	968	847	1158	1119	920	489	476	479	549	315	278	412	492	522	-0.984779	5.22018	9.95e-07	2.38e-05	Increased at 7 DPP
ENSBTAG00000015520	SLC11A1	75	145	279	293	224	257	1173	755	100	26	86	169	70	41	20	47	104	118	-2.22673	3.55199	1e-06	2.38e-05	Increased at 7 DPP
ENSBTAG00000023411		549	355	144	113	195	39	56	212	125	12	7	6	19	11	4	72	57	66	-2.80789	2.68408	9.99e-07	2.38e-05	Increased at 7 DPP
ENSBTAG00000014082	CHST9	129	295	30	176	179	182	180	152	246	361	689	524	1327	202	185	352	297	512	1.55011	4.14931	1.01e-06	2.4e-05	Increased at 21 DPP
ENSBTAG00000014903	ABCA3	3550	2471	1124	1941	2454	1278	1903	2668	1769	516	640	1001	1043	450	384	1420	1090	1404	-1.23171	6.35045	1.03e-06	2.43e-05	Increased at 7 DPP
ENSBTAG00000001803	FHL5	7	26	21	20	12	34	8	5	2	62	156	152	33	59	74	32	23	39	2.26589	1.28131	1.03e-06	2.44e-05	Increased at 21 DPP
ENSBTAG00000011759	C1QL1	2	1	4	16	25	1	10	9	43	21	224	111	174	88	62	48	25	24	2.85085	1.46141	1.05e-06	2.47e-05	Increased at 21 DPP
ENSBTAG00000030347	TUBG2	158	270	179	350	314	286	301	199	253	465	498	422	598	505	531	414	305	425	0.978969	4.32231	1.07e-06	2.53e-05	Increased at 21 DPP
ENSBTAG00000019076		161	140	77	124	212	78	44	106	195	8	47	50	46	22	10	52	44	48	-1.77063	2.16393	1.07e-06	2.53e-05	Increased at 7 DPP
ENSBTAG00000004767	SYK	176	343	267	469	461	416	917	796	488	77	150	229	130	74	54	294	208	223	-1.51075	4.09097	1.08e-06	2.54e-05	Increased at 7 DPP
ENSBTAG00000026278	CLDN4	3054	1835	1308	1293	1352	1242	1711	4334	1731	256	524	991	649	313	155	1168	861	1016	-1.58883	6.17385	1.09e-06	2.56e-05	Increased at 7 DPP
ENSBTAG00000008939	DNMBP	1342	1182	747	1221	1136	1271	1149	983	1026	1819	2005	1830	1967	1306	2020	1492	1287	2541	0.778167	6.33137	1.11e-06	2.59e-05	Increased at 21 DPP
ENSBTAG00000004150	GGFBPP5	189	288	141	206	171	178	1100	360	382	8	15	44	52	19	19	166	128	77	-2.38972	3.37708	1.11e-06	2.59e-05	Increased at 7 DPP
ENSBTAG00000001305	ATP2B2	57	78	38	124	286	54	21	69	116	370	393	228	20	588	1302	423	273	411	2.47558	3.99699	1.15e-06	2.69e-05	Increased at 21 DPP
ENSBTAG00000020835	KIAA0513	293	555	321	777	548	593	1070	674	882	167	381	444	304	149	211	278	317	321	-1.06637	4.60758	1.16e-06	2.7e-05	Increased at 7 DPP
ENSBTAG00000046463		641	67	30	50	48	19	99	65	102	5	8	7	8	4	5	31	21	47	-3.08949	2.01613	1.17e-06	2.71e-05	Increased at 7 DPP
ENSBTAG00000003946	NECAB3	19	24	18	58	107	59	26	36	44	127	229	108	326	100	54	120	68	115	1.74724	2.31941	1.17e-06	2.72e-05	Increased at 21 DPP
ENSBTAG00000020510	EPHA10	1	4	20	8	18	27	4	3	3	41	80	29	9	128	113	41	53	36	2.74468	1.06719	1.22e-06	2.82e-05	Increased at 21 DPP
ENSBTAG00000001093	KLHL23	34	69	53	75	66	117	66	45	64	149	337	98	103	141	274	90	151	191	1.49925	2.73091	1.23e-06	2.84e-05	Increased at 21 DPP
ENSBTAG00000000588	CHODL	59	35	343	40	68	76	189	12	16	563	1576	213	867	464	450	410	332	433	2.54997	4.24942	1.23e-06	2.85e-05	Increased at 21 DPP
ENSBTAG00000033365	C9H6orf186	62	80	36	82	59	101	12	25	32	219	176	188	199	74	129	169	82	234	1.66158	2.59897	1.25e-06	2.89e-05	Increased at 21 DPP
ENSBTAG00000031020		34	134	84	151	150	150	436	418	148	17	34	77	22	24	19	85	54	63	-2.01123	2.64483	1.26e-06	2.89e-05	Increased at 7 DPP
ENSBTAG00000020884	CASP13	3799	2837	1267	1498	2419	1199	2533	2521	1736	653	897	862	775	652	526	1116	1048	1911	-1.18446	6.41619	1.28e-06	2.93e-05	Increased at 7 DPP
ENSBTAG00000010913	SRXN1	1290	379	366	469	339	560	1017	458	407	152	266	189	350	104	190	186	262	325	-1.35642	4.46724	1.27e-06	2.93e-05	Increased at 7 DPP
ENSBTAG00000010956	SCARB2	4631	18407	8347	21804	23213	19199	14517	22629	18081	6123	9301	9729	9198	5354	5791	7256	6619	8683	-1.04792	9.32931	1.29e-06	2.95e-05	Increased at 7 DPP
ENSBTAG00000017677	SCG3	14	8	8	10	10	17	8	9	6	25	26	36	27	30	29	24	22	29	1.54658	0.195099	1.29e-06	2.95e-05	Increased at 21 DPP
ENSBTAG00000016168	APLP2	17346	22988	12079	23677	16593	23742	18494	17882	27214	6762	11133	12514	9872	6343	7741	13907	11592	13527	-0.866327	9.66891	1.29e-06	2.96e-05	Increased at 7 DPP
ENSBTAG00000009169	XPR1	914	1695	518	766	1503	575	770	638	1238	155	742	420	348	217	277	503	512	371	-1.22377	5.17541	1.36e-06	3.11e-05	Increased at 7 DPP
ENSBTAG00000017465	GNS	4919	15955	6444	13287	13645	14132	13936	16851	11106	5340	5906	9490	6801	3702	4083	5550	5528	6625	-0.963137	8.91154	1.39e-06	3.17e-05	Increased at 7 DPP
ENSBTAG00000014609	PPP1R12A	596	845	975	1008	841	1078	979	641	1141	2712	2350	1292	1138	1204	2020	990	1566	2650	1.07021	6.21971	1.41e-06	3.2e-05	Increased at 21 DPP
ENSBTAG00000015874	CASP3	673	1260	896	1361	1644	1172	1535	2188	1273	578	736	652	779	490	486	707	886	784	-0.886557	5.76118	1.43e-06	3.26e-05	Increased at 7 DPP
ENSBTAG00000023002	JPH2	13	50	66	74	72	92	481	63	42	521	698	207	50	665	1433	384	323	468	2.57305	4.21417	1.48e-06	3.35e-05	Increased at 21 DPP
ENSBTAG00000018644	PDZRN3	39	339	666	934	356	1174	771	184	291	2439	1207	2108	943	1212	2517	1231	1401	2509	1.85602	5.99245	1.51e-06	3.41e-05	Increased at 21 DPP
ENSBTAG00000012626	B4GALT5	1824	868	525	709	510	649	1204	617	1245	198	493	409	356	180	248	470	467	544	-1.24843	5.12028	1.52e-06	3.43e-05	Increased at 7 DPP
ENSBTAG00000038797		3	37	20	63	60	57	33	98	39	7	18	19	10	9	6	7	12	6	-2.01694	0.67707	1.53e-06	3.44e-05	Increased at 7 DPP
ENSBTAG00000010722		77	278	133	239	276	157	294	389	274	51	95	133	97	60	93	79	76	111	-1.32555	3.12627	1.53e-06	3.45e-05	Increased at 7 DPP
ENSBTAG00000002025	AMIGO2	36	251	356	323	205	402	170	170	252	762	719	766	1057	289	477	596	557	489	1.44447	4.59105	1.55e-06	3.49e-05	Increased at 21 DPP
ENSBTAG00000005390	GMFG	437	1381	559	1073	1267	1332	1668	1969	949	439	470	748	457	392	265	702	596	563	-1.08866	5.4981	1.55e-06	3.49e-05	Increased at 7 DPP
ENSBTAG00000000347	RHOG	1265	2570	1592	3052	2984	2551	4913	4044	2496	1013	1233	1922	1479	1256	1004	1596	1153	1433	-0.962164	6.79947	1.59e-06	3.56e-05	Increased at 7 DPP
ENSBTAG00000030114	bta-mir-143	10	13	17	38	26	33	16	31	50	91	135	45	22	85	201	51	119	66	1.96513	1.77121	1.61e-06	3.59e-05	Increased at 21 DPP
ENSBTAG00000015374	COL22A1	10	228	34	193	117	44	177	56	257	5	33	38	19	5	2	40	25	24	-2.46394	1.95216	1.61e-06	3.59e-05	Increased at 7 DPP
ENSBTAG00000021416	FAM213A	7871	16141	8453	11441	18575	6688	4077	11553	14558	2502	1071	2545	3276	1789	1246	7364	5392	5539	-1.61435	8.60718	1.61e-06	3.59e-05	Increased at 7 DPP
ENSBTAG00000002993	SFT2D1	1442	1798	724	1477	1491	1478	1402	1668	1149	744	916	896	988	549	515	852	791	834	-0.752225	5.8822	1.61e-06	3.59e-05	Increased at 7 DPP
ENSBTAG00000000746	PCAF	1235	1331	777	1221	904	1324	1573	1331	1586	547	930	915	704	397	594	573	751	876	-0.776389	5.71526	1.63e-06	3.62e-05	Increased at 7 DPP
ENSBTAG00000004591		25	27	17	32	30	22	28	11	39	63	91	76	63	45	69	60	26	100	1.43538	1.38328	1.64e-06	3.65e-05	Increased at 21 DPP
ENSBTAG00000018073	TSPO	5563	4909	2395	2918	4081	1884	8618	4596	3375	1099	1396	2209	2037	1347	851	2441	1984	2529	-1.2008	7.33993	1.65e-06	3.67e-05	Increased at 7 DPP
ENSBTAG00000039046	MGC127538	164	2003	2730	3416	2729	3162	2570	2443	1505	1124	1114	486	1293	371	379	429	556	660	-1.62669	6.33238	1.68e-06	3.72e-05	Increased at 7 DPP
ENSBTAG00000029857	bta-mir-145	13	20	24	30	32	38	15	48	69	185	143	50	31	154	252	52	132	75	2.07595	2.16777	1.69e-06	3.75e-05	Increased at 21 DPP
ENSBTAG00000017287	FLJ11259	1272	1413	659	1320	1390	948	2815	2960	1357	447	455	712	1118	214	223	679	580	1049	-1.32434	5.85234	1.71e-06	3.78e-05	Increased at 7 DPP
ENSBTAG00000001066	PILRA	85	361	179	309	295	200	1102	850	360	74	133	150	121	65	63	171	124	175	-1.70596	3.82403	1.71e-06	3.78e-05	Increased at 7 DPP
ENSBTAG00000029897	bta-mir-21	173	89	51	83	92	65	142	98	98	18	37	31	33	25	14	23	67	42	-1.55123	1.87182	1.73e-06	3.81e-05	Increased at 7 DPP
ENSBTAG00000020223	CASQ1	22	33	42	36	87	78	43	41	33	125	254	68	50	179	159	168	119	87	1.6827	2.37382	1.74e-06	3.82e-05	Increased at 21 DPP
ENSBTAG00000003809	PLCD4	12	71	23	53	64	41	32	65	88	145	174	55	321	127	96	102	122	198	1.66837	2.46809	1.75e-06	3.83e-05	Increased at 21 DPP
ENSBTAG00000030705	DACT3	28	170	263	302	286	497	193	100	187	366	677	649	516	654	1308	679	512	422	1.66239	4.62124	1.77e-06	3.89e-05	Increased at 21 DPP
ENSBTAG00000020996	CLDND1	3539	3603	7225	4441	3800	3271	4165	3845	3533	1690	2726	2350	2149	1355	1832	2022	2340	2030	-1.00728	7.43299	1.81e-06	3.95e-05	Increased at 7 DPP
ENSBTAG00000024381	MAN1A1	434	2934	2810	2940	3247	2551	5013	2856	2603	601	1425	1670	810	660	1040	1344	1302	1087	-1.26992	6.71204	1.81e-06	3.95e-05	Increased at 7 DPP
ENSBTAG00000001927	ATP6V1C2	9043	880	590	478	591	399	1226	1026	1413	94	75	79	61	47	37	359	306	906	-3.07365	5.80681	1.81e-06	3.96e-05	Increased at 7 DPP
ENSBTAG00000008779	ALOX15B	1755	589	131	169	1272	394	149	685	1028	6	31	26	23	19	4	233	194	165	-3.09895	4.38425	1.84e-06	4.01e-05	Increased at 7 DPP
ENSBTAG00000021420	EPHA7	20	23	9	49	30	85	29	30	53	54	458	93	200	68	53	92	69	118	1.9118	2.19384	1.86e-06	4.04e-05	Increased at 21 DPP
ENSBTAG00000015362	BMP7	79	726	430	522	490	537	1751	1292	1192	79	258	376	102	154	79	366	264	119	-1.86548	4.69421	1.89e-06	4.11e-05	Increased at 7 DPP
ENSBTAG00000027766	C1QTNF5	1712	4315	2244	3109	3564	4615	3582	3102	3434	1051	1976	2108	2020	1523	1469	2125	1756	1609	-0.82243	7.07619	1.9e-06	4.13e-05	Increased at 7 DPP
ENSBTAG00000012897	ITGA7	338	297	171	378	371	628	388	266	388	733	796	804	540	416	645	526	507	704	0.926998	4.7613	1.93e-06	4.18e-05	Increased at 21 DPP
ENSBTAG00000021672	RGS1	182	391	277	416	313	683	523	1308	508	55	84	154	98	47	45	259	294	210	-1.81066	4.12441	1.94e-06	4.2e-05	Increased at 7 DPP
ENSBTAG00000011766	C7	146	144	174	309	107	356	208	32	19	849	386	512	152	806	666	389	580	973	2.00016	4.44914	1.98e-06	4.27e-05	Increased at 21 DPP
ENSBTAG00000047412	TNFSF18	10	47	17	49	59	64	292	134	111	15	21	20	22	9	25	19	16	10	-2.15493	1.5041	1.98e-06	4.27e-05	Increased at 7 DPP
ENSBTAG00000012918	CRISP3	3077	413	121	46	30	64	70	115	10	32	8	32	12	6	4	10	32	103	-4.16758	3.78705	1.99e-06	4.28e-05	Increased at 7 DPP
ENSBTAG00000013537	FER1L6	2249	377	171	128	161	95	141	56	214	19	16	13	20	10	3	66	41	183	-3.37835	3.67298	1.99e-06	4.28e-05	Increased at 7 DPP
ENSBTAG00000011002	CCDC136	6	34	59	60	51	79	49	39	93	163	330	93	90	278	346	94	124	111	1.95045	2.75923	2e-06	4.3e-05	Increased at 21 DPP
ENSBTAG00000016385	F10	3	84	48	100	141	64	26	56	32	593	53	509	2747	96	7	194	85	1203	3.2984	4.1293	2.01e-06	4.31e-05	Increased at 21 DPP
ENSBTAG00000019497	ILDR2	28	78	47	98	90	181	51	26	45	198	291	170	152	134	273	152	133	206	1.54755	2.86824	2.02e-06	4.32e-05	Increased at 21 DPP
ENSBTAG00000000231	BMPR-IA	1223	1202	1115	1399	967	1333	1059	855	985	1894	2173	1749	1526	1411	2985	1718	1847	2219	0.882424	6.42532	2.07e-06	4.42e-05	Increased at 21 DPP
ENSBTAG00000019708	ACSL6	48	181	104	226	391	107	402	399	182	26	80	89	43	33	38	70	73	129	-1.73115	2.95693	2.09e-06	4.46e-05	Increased at 7 DPP
ENSBTAG00000015902	FP	47	36	258	223	66	149	236	62	13	430	661	331	32	813	1950	762	736	399	2.63034	4.57883	2.1e-06	4.47e-05	Increased at 21 DPP
ENSBTAG00000048059	TMEM86A	142	834	519	1155	1091	935	955	1188	979	221	399	478	430	282	252	310	470	344	-1.18611	5.0199	2.14e-06	4.55e-05	Increased at 7 DPP
ENSBTAG00000004291	SEPT6	282	474	263	312	277	452	437	431	248	757	834	632	546	447	531	621	466	756	0.904432	4.74891	2.15e-06	4.56e-05	Increased at 21 DPP
ENSBTAG00000000977	CADM1	495	1019	392	1275	1064	1360	871	1316	880	196	733	869	366	189	262	347	388	384	-1.15589	5.17868	2.16e-06	4.59e-05	Increased at 7 DPP
ENSBTAG00000007449	HS3ST1	5609	697	584	214	475	201	600	807	306	129	81	175	158	73	51	286	152	488	-2.66566	5.15503	2.21e-06	4.68e-05	Increased at 7 DPP
ENSBTAG00000005592	MCOLN1	446	937	590	1333	1183	1147	1579	1434	1015	442	481	705	612	457	414	533	628	503	-0.896571	5.4234	2.22e-06	4.69e-05	Increased at 7 DPP
ENSBTAG00000018274	FADD	1155	1011	777	1119	1181	1042	1472	1221	1073	405	533	753	734	567	415	804	597	737	-0.775936	5.5542	2.24e-06	4.74e-05	Increased at 7 DPP
ENSBTAG00000001842	GSTM3	1374	1318	754	882	1741	1250	640	637	564	3007	3208	2204	2529	2025	1501	1852	856	2224	1.16026	6.45697	2.26e-06	4.76e-05	Increased at 21 DPP
ENSBTAG00000006934	CYP11A1	78	29	20	23	69	21	6	120	34	6	13	20	12	2	1	6	11	6	-2.38797	0.635578	2.27e-06	4.77e-05	Increased at 7 DPP
ENSBTAG00000017060	ITGB2	217	1563	868	1353	1379	1956	3168	3614	1549	294	607	1012	482	337	333	826	616	723	-1.4967	5.93548	2.27e-06	4.78e-05	Increased at 7 DPP
ENSBTAG00000034220	CDKN2A	17	220	159	59	54	96	19	114	225	6	41	26	54	18	12	20	9	12	-2.30337	1.85756	2.31e-06	4.85e-05	Increased at 7 DPP
ENSBTAG00000007111	STEAP3	957	645	224	244	387	333	718	499	301	72	210	287	204	67	73	225	141	256	-1.48645	4.13369	2.31e-06	4.85e-05	Increased at 7 DPP
ENSBTAG00000007409	MILR1	145	595	265	425	471	470	770	1143	454	107	152	281	140	124	99	289	268	180	-1.43143	4.24655	2.32e-06	4.86e-05	Increased at 7 DPP
ENSBTAG00000019040	PLBD2	3316	8870	4250	8595	9335	10269	14078	10884	7707	2980	4492	5591	4978	3428	3130	4859	3520	4219	-0.942584	8.39657	2.32e-06	4.86e-05	Increased at 7 DPP
ENSBTAG00000031430	CD83	251	448	177	373	358	638	768	1317	377	73	125	190	135	129	97	216	273	281	-1.52941	4.20961	2.36e-06	4.91e-05	Increased at 7 DPP
ENSBTAG00000014979	MFSD12	198	539	342	710	824	1033	1080	746	688	176	370	360	376	245	218	326	257	386	-1.07202	4.70297	2.35e-06	4.91e-05	Increased at 7 DPP
ENSBTAG00000017834	PRELP	658	4679	1161	3644	4146	4395	1619	2318	2800	6299	6591	8073	5248	5633	6937	5758	3928	5723	1.24665	7.92894	2.36e-06	4.91e-05	Increased at 21 DPP
ENSBTAG00000039504		1254	2629	1559	2394	6123	501	521	2016	945	172	23	23	26	39	31	699	558	483	-3.02496	5.89318	2.36e-06	4.91e-05	Increased at 7 DPP
ENSBTAG00000001406	MAB21L3	3648	220	155	107	309	20	77	126	72	9	9	20	12	5	11	70	34	163	-3.96673	4.05798	2.39e-06	4.97e-05	Increased at 7 DPP
ENSBTAG00000020829	PTPRK	2254	3536	1823	3668	3143	2843	2493	2198	3285	826	2006	1889	2264	911	778	1658	1475	1676	-0.850833	6.84043	2.4e-06	4.98e-05	Increased at 7 DPP
ENSBTAG00000012638	S100A12	6231	7907	4940	4411	7845	367	15566	8748	645	621	193	340	88	55	133	1244	1647	2514	-2.99087	7.55833	2.4e-06	4.98e-05	Increased at 7 DPP
ENSBTAG00000000917	BMP1	1546	5128	2524	4709	4524	4031	7764	4849	4933	1552	2478	2347	2953	1574	1690	2034	2406	2346	-0.940185	7.45119	2.42e-06	5.01e-05	Increased at 7 DPP
ENSBTAG00000008923	GPR83	23	265	67	321	127	143	331	325	879	33	72	82	73	22	36	98	84	48	-2.07953	3.15384	2.43e-06	5.02e-05	Increased at 7 DPP
ENSBTAG00000016096	SYP	35	41	26	35	49	47	26	36	28	82	81	67	80	119	73	75	75	80	1.30646	1.76028	2.45e-06	5.05e-05	Increased at 21 DPP
ENSBTAG00000037768		119	6258	10999	7905	2685	1215	26866	14373	7306	137	69	161	12	72	14	467	2408	1362	-3.96278	7.93539	2.46e-06	5.07e-05	Increased at 7 DPP
ENSBTAG00000026944	LILRA4	3	80	19	84	42	50	48	121	60	5	17	10	22	8	7	15	13	21	-2.01283	0.962608	2.48e-06	5.11e-05	Increased at 7 DPP
ENSBTAG00000046158	CFB	118388	29794	22456	11949	22983	5163	17500	19539	8290	1976	1389	2084	1320	1240	1072	7987	5240	18010	-2.7404	9.87377	2.49e-06	5.12e-05	Increased at 7 DPP
ENSBTAG00000006125	PLK3	381	283	179	307	324	407	992	568	580	110	140	234	223	107	111	203	220	232	-1.25537	4.05378	2.5e-06	5.12e-05	Increased at 7 DPP
ENSBTAG00000019227		26	50	66	78	72	49	234	78	101	22	21	20	20	13	9	31	24	50	-1.74408	1.56209	2.51e-06	5.14e-05	Increased at 7 DPP
ENSBTAG00000015513	DOCK5	1024	761	324	766	628	485	470	765	1153	178	385	388	363	145	100	329	298	507	-1.22143	4.76023	2.56e-06	5.23e-05	Increased at 7 DPP
ENSBTAG00000014176	REM1	224	772	185	592	831	642	286	330	497	834	1292	1383	820	626	886	3044	726	759	1.37507	5.48525	2.58e-06	5.26e-05	Increased at 21 DPP
ENSBTAG00000001879		95	87	99	90	74	116	52	47	91	217	141	242	262	88	117	285	162	486	1.43382	3.08143	2.59e-06	5.28e-05	Increased at 21 DPP
ENSBTAG00000018905	MAN2A2	1049	2086	830	1822	1345	1582	1811	1500	1782	531	1148	956	1021	460	625	976	976	920	-0.779579	5.98718	2.6e-06	5.29e-05	Increased at 7 DPP
ENSBTAG00000022158	TNNT3	7	8	10	7	18	15	5	6	1	44	22	30	33	42	24	26	11	31	1.87793	0.214002	2.61e-06	5.31e-05	Increased at 21 DPP
ENSBTAG00000004716	RETN	9	126	68	55	64	82	442	1133	94	15	17	23	17	9	7	23	42	91	-3.04611	2.80548	2.64e-06	5.37e-05	Increased at 7 DPP
ENSBTAG00000013960	PSAT1	102	351	120	937	584	1343	284	598	774	1948	3037	960	4714	766	692	1392	841	2242	1.78952	5.99362	2.66e-06	5.39e-05	Increased at 21 DPP
ENSBTAG00000005685	HSD11B2	130	613	211	886	1735	864	519	531	339	1436	1935	2994	6002	1229	957	975	698	2034	1.72347	6.14296	2.69e-06	5.44e-05	Increased at 21 DPP
ENSBTAG00000033292	SP7	11	4	8	6	6	13	3	5	2	18	28	20	21	13	23	20	18	27	1.73187	-0.219894	2.72e-06	5.51e-05	Increased at 21 DPP
ENSBTAG00000001687	STC1	464	4883	1234	2760	1936	1023	18597	5258	3210	169	397	868	477	231	151	692	2486	475	-2.56651	7.00501	2.78e-06	5.62e-05	Increased at 7 DPP
ENSBTAG00000013127	LPCAT3	1488	1227	667	1313	1340	1174	1756	1476	1063	698	725	666	1005	486	584	693	657	872	-0.764361	5.745	2.8e-06	5.65e-05	Increased at 7 DPP
ENSBTAG00000016073	UGCG	1108	453	494	633	538	577	1572	545	892	148	302	363	276	169	216	357	473	495	-1.22113	4.84871	2.8e-06	5.65e-05	Increased at 7 DPP
ENSBTAG00000015571	GCLC	1982	1273	632	1576	1537	808	990	1170	2480	378	560	575	1131	216	270	698	675	778	-1.20706	5.72247	2.82e-06	5.68e-05	Increased at 7 DPP
ENSBTAG00000005373	TPM1	847	3698	4487	4758	3901	3715	7578	3963	5038	15222	20086	5072	2486	14802	17662	7514	10006	13007	1.63399	8.83427	2.83e-06	5.68e-05	Increased at 21 DPP
ENSBTAG00000006489	MYO5A	340	439	277	532	321	469	868	658	503	137	327	257	255	123	157	250	284	250	-1.03543	4.26015	2.88e-06	5.78e-05	Increased at 7 DPP
ENSBTAG00000010134	OSTM1	2833	1932	1504	2777	1550	2205	3150	2223	1748	1256	1244	1348	1360	688	1079	1249	1087	1497	-0.807372	6.52997	2.9e-06	5.81e-05	Increased at 7 DPP
ENSBTAG00000008057	MGC148449	55	419	205	492	482	306	807	887	567	71	122	180	134	84	70	213	222	180	-1.621	4.01748	2.91e-06	5.83e-05	Increased at 7 DPP
ENSBTAG00000037457	MBD2	3191	3165	1689	2789	2544	2208	3852	3293	2569	1356	1631	1953	1766	989	1218	1622	1653	1917	-0.770491	6.88524	2.96e-06	5.91e-05	Increased at 7 DPP
ENSBTAG00000009552	ATP2B1	1572	1823	1539	2071	1738	2087	1874	1553	2320	2630	3279	3588	1890	2888	3977	2919	2746	3440	0.832584	7.08737	2.97e-06	5.92e-05	Increased at 21 DPP
ENSBTAG00000001595	MT1E	756	261	302	167	657	153	913	390	114	81	210	157	71	84	51	176	101	150	-1.74829	3.85947	3.01e-06	5.98e-05	Increased at 7 DPP
ENSBTAG00000020592	OTOS	3	40	45	157	101	18	25	24	65	9	6	22	16	7	2	12	3	3	-2.4749	0.808425	3.01e-06	5.98e-05	Increased at 7 DPP
ENSBTAG00000018422	RIPK3	379	386	217	324	445	257	404	525	417	98	180	192	145	94	73	167	218	281	-1.15892	3.85212	3e-06	5.98e-05	Increased at 7 DPP
ENSBTAG00000014497	GPR31	2	33	23	24	32	44	50	46	42	1	4	19	3	4	6	15	3	5	-2.19106	0.220123	3.04e-06	6.04e-05	Increased at 7 DPP
ENSBTAG00000001060	CXCR4	1473	2471	1230	2247	2400	2752	2026	3481	1783	859	733	1473	1303	271	341	988	1247	1459	-1.14301	6.39744	3.05e-06	6.05e-05	Increased at 7 DPP
ENSBTAG00000020956	MPPED2	257	83	125	94	106	139	81	65	66	362	330	472	584	153	127	310	190	434	1.51879	3.60487	3.05e-06	6.05e-05	Increased at 21 DPP
ENSBTAG00000016103	CBFB	771	909	600	1187	785	1198	1202	945	1047	330	790	725	653	256	414	550	515	563	-0.788049	5.31605	3.16e-06	6.24e-05	Increased at 7 DPP
ENSBTAG00000020707	GPR126	74	109	57	134	88	155	52	39	114	325	274	516	61	190	270	156	128	398	1.60488	3.28147	3.16e-06	6.24e-05	Increased at 21 DPP
ENSBTAG00000015249	B4GALT1	13470	8753	3612	8051	6628	7358	18661	9859	8638	3280	5374	4480	4710	2888	3791	4982	4400	5684	-1.01831	8.53409	3.18e-06	6.26e-05	Increased at 7 DPP
ENSBTAG00000034854	GRIK1	0	25	1	4	15	11	17	1	12	2	378	109	127	40	19	31	13	78	3.20198	1.39647	3.23e-06	6.36e-05	Increased at 21 DPP
ENSBTAG00000003455	ANKRD6	404	147	226	335	224	300	181	150	223	547	370	448	446	549	903	425	448	633	1.23267	4.46541	3.28e-06	6.44e-05	Increased at 21 DPP
ENSBTAG00000010050	COL16A1	849	1745	1413	2026	2324	4332	4407	1453	1601	3589	6469	3656	5626	3198	3897	3715	3967	4717	1.06738	7.4722	3.28e-06	6.44e-05	Increased at 21 DPP
ENSBTAG00000008773	GUCY2D	1139	386	182	182	462	113	76	219	179	35	106	105	88	39	20	73	97	150	-2.09559	3.50601	3.28e-06	6.44e-05	Increased at 7 DPP
ENSBTAG00000012779	FAM49A	143	332	150	348	277	264	639	611	337	79	130	195	126	75	67	145	177	169	-1.3248	3.65992	3.33e-06	6.52e-05	Increased at 7 DPP
ENSBTAG00000008340	ATOX1	2721	2391	1569	2637	4105	2931	3226	2912	2406	1447	1655	1284	1953	1520	1154	1657	1125	1596	-0.788531	6.84424	3.36e-06	6.57e-05	Increased at 7 DPP
ENSBTAG00000019409	GNPTAB	1068	1639	1959	5366	2049	4056	2533	2510	2387	1002	1412	1406	1369	784	1169	1020	1483	1280	-1.00121	6.67338	3.38e-06	6.59e-05	Increased at 7 DPP
ENSBTAG00000007878	ARHGAP22	132	275	106	400	354	304	578	467	364	92	72	116	61	112	123	132	157	160	-1.37032	3.57424	3.39e-06	6.61e-05	Increased at 7 DPP
ENSBTAG00000019164	RHOBTB1	1335	4577	2207	4326	4074	4606	2231	3244	5500	1043	2062	2524	1837	1089	1459	1585	1872	1876	-0.977244	7.13124	3.5e-06	6.82e-05	Increased at 7 DPP
ENSBTAG00000020699	TSPAN11	401	3792	1006	4107	3830	5340	5617	4276	4100	794	1577	1837	1960	1062	844	1317	979	1291	-1.35477	6.99011	3.55e-06	6.9e-05	Increased at 7 DPP
ENSBTAG00000003994	IGFBP3	12153	17139	11758	11201	7961	7209	13364	24907	21778	3654	3303	7711	2093	3210	3843	8980	8226	5827	-1.37539	9.04985	3.56e-06	6.91e-05	Increased at 7 DPP
ENSBTAG00000045577	MCCD1	19	87	42	65	145	16	14	52	67	6	2	5	9	9	3	13	29	18	-2.30059	0.929381	3.57e-06	6.93e-05	Increased at 7 DPP
ENSBTAG00000032774	C28H10ORF116	860	527	249	342	318	743	235	282	254	1480	794	1434	1353	871	551	1012	487	1049	1.31323	5.31171	3.58e-06	6.94e-05	Increased at 21 DPP
ENSBTAG00000018366	SLC15A3	165	1830	615	1642	1720	1386	2052	2320	1215	206	399	951	635	245	182	695	482	547	-1.49773	5.64982	3.62e-06	7e-05	Increased at 7 DPP
ENSBTAG00000012940	TMEM25	190	157	158	145	170	221	94	131	123	329	375	323	331	365	293	300	241	256	1.10226	3.72094	3.65e-06	7.06e-05	Increased at 21 DPP
ENSBTAG00000006550	GABARAPL2	4416	6118	4160	5282	5759	6028	5007	5536	4410	2634	3137	4553	3363	2032	2055	2964	2806	3189	-0.739302	7.78372	3.68e-06	7.1e-05	Increased at 7 DPP
ENSBTAG00000009337	PNMAL1	33	118	99	118	133	166	56	51	27	279	313	155	149	342	396	186	299	148	1.66725	3.30023	3.72e-06	7.17e-05	Increased at 21 DPP
ENSBTAG00000004597	PIM2	183	96	123	143	166	130	167	121	103	210	296	286	257	255	256	378	322	214	1.0901	3.53369	3.77e-06	7.26e-05	Increased at 21 DPP
ENSBTAG00000011037	RBPMS2	60	291	478	539	373	477	397	180	242	1141	797	822	415	1125	1336	660	543	856	1.49268	5.09846	3.8e-06	7.29e-05	Increased at 21 DPP
ENSBTAG00000012228	SEMA4A	1192	1674	703	2070	2754	963	2387	2143	1807	441	831	1120	1096	447	246	1118	728	908	-1.10929	6.05286	3.79e-06	7.29e-05	Increased at 7 DPP
ENSBTAG00000009661	RNASEH2A	828	1151	662	1174	1529	1368	888	865	797	1670	2027	1513	2089	1542	1327	1754	1143	1562	0.765906	6.18762	3.81e-06	7.31e-05	Increased at 21 DPP
ENSBTAG00000009513	TGFBI	664	26175	8690	30890	40362	22629	35168	32553	37164	3206	9571	9972	8327	4208	4368	9069	9503	5688	-1.76394	9.74547	3.84e-06	7.35e-05	Increased at 7 DPP
ENSBTAG00000013650	PQLC2	398	835	529	1149	1346	1182	1224	1134	1188	361	496	605	697	428	400	533	530	506	-0.866321	5.32678	3.89e-06	7.44e-05	Increased at 7 DPP
ENSBTAG00000038180	SCN2A	11	68	35	89	92	79	61	45	47	169	223	83	219	117	163	94	93	176	1.46732	2.52872	3.93e-06	7.51e-05	Increased at 21 DPP
ENSBTAG00000004059	SOAT1	1255	1500	821	1365	1398	1487	2117	1805	1129	589	1007	991	836	674	622	883	793	945	-0.721733	5.91774	3.99e-06	7.6e-05	Increased at 7 DPP
ENSBTAG00000011772	PPP1R12B	61	55	83	101	78	128	66	53	100	153	199	155	108	182	288	168	185	192	1.29037	2.89906	4.06e-06	7.74e-05	Increased at 21 DPP
ENSBTAG00000020582	PRSS22	6220	399	545	162	335	212	235	237	180	56	64	64	60	42	28	135	82	482	-3.21792	4.9685	4.08e-06	7.77e-05	Increased at 7 DPP
ENSBTAG00000006505	S100A9	3156	1163	1532	679	2210	89	13685	3605	174	266	48	133	26	13	43	298	366	1062	-3.46318	6.37042	4.12e-06	7.83e-05	Increased at 7 DPP
ENSBTAG00000000257	MRAP2	4	18	125	39	21	24	8	4	2	793	52	336	15	156	206	200	177	523	3.26335	3.15048	4.2e-06	7.97e-05	Increased at 21 DPP
ENSBTAG00000015591	SQSTM1	13126	13403	14406	19267	13929	20551	15730	12969	9769	6100	8765	11163	8379	6924	6475	8170	8618	7574	-0.806144	9.27373	4.23e-06	8.02e-05	Increased at 7 DPP
ENSBTAG00000019980	DGKI	27	21	7	16	23	15	27	27	22	267	32	80	1086	16	7	27	10	192	3.17715	2.4915	4.25e-06	8.04e-05	Increased at 21 DPP
ENSBTAG00000000735	BCL2A1	821	1053	594	381	824	248	541	1192	625	81	83	181	95	61	65	327	300	580	-1.81352	4.61485	4.3e-06	8.12e-05	Increased at 7 DPP
ENSBTAG00000021263	CYP4V2	1024	4572	3499	4949	4486	4165	3927	5516	4294	1707	2045	2643	1566	1391	1378	1864	2516	1758	-1.0164	7.31746	4.43e-06	8.36e-05	Increased at 7 DPP
ENSBTAG00000014764	CD9	18644	8075	5476	8497	8851	6555	10718	9226	6616	3700	4186	5632	3163	2969	2864	4981	4115	6622	-1.06432	8.51848	4.52e-06	8.52e-05	Increased at 7 DPP
ENSBTAG00000012705	DEGS1	1311	4217	2023	4641	4216	3415	5652	5998	5143	1795	2270	2140	1954	1512	2040	1772	1877	1972	-0.956739	7.32214	4.56e-06	8.57e-05	Increased at 7 DPP
ENSBTAG00000003196	PAPSS2	411	333	213	681	327	342	804	684	586	226	311	219	134	98	264	138	166	236	-1.18517	4.20305	4.57e-06	8.57e-05	Increased at 7 DPP
ENSBTAG00000026119	PTI	2	59	20	36	74	46	32	54	111	88	83	201	232	396	59	407	92	180	2.17271	2.79388	4.57e-06	8.57e-05	Increased at 21 DPP
ENSBTAG00000007490	SULF2	6910	2785	2389	3783	3967	4292	4000	3671	4373	6772	8224	7031	8486	6176	6917	7082	5831	6797	0.885038	8.2598	4.56e-06	8.57e-05	Increased at 21 DPP
ENSBTAG00000021164	SLMAP	1798	1522	2795	2657	2417	2340	2249	1867	1961	9829	4842	3626	1486	4768	6275	3365	3887	6264	1.30017	7.6725	4.64e-06	8.69e-05	Increased at 21 DPP
ENSBTAG00000001829	SLC17A9	1242	450	294	483	631	521	987	600	787	164	472	186	391	177	166	374	233	399	-1.19064	4.68169	4.71e-06	8.79e-05	Increased at 7 DPP
ENSBTAG00000004388	SLITRK6	48	25	18	18	43	33	11	30	4	26	128	125	69	120	53	92	67	89	1.79242	1.66826	4.7e-06	8.79e-05	Increased at 21 DPP
ENSBTAG00000017593	TREM1	183	74	73	49	23	26	2075	218	34	7	7	11	7	1	5	8	31	106	-3.79764	3.05597	4.71e-06	8.79e-05	Increased at 7 DPP
ENSBTAG00000016334	SATB2	14	31	14	27	24	26	44	28	32	6	17	6	13	6	10	6	8	4	-1.54791	0.0690731	4.77e-06	8.88e-05	Increased at 7 DPP
ENSBTAG00000000067	SDF2L1	781	883	588	689	1414	586	1315	784	984	314	367	359	678	377	231	589	375	583	-0.967829	5.15393	4.77e-06	8.88e-05	Increased at 7 DPP
ENSBTAG00000020350	DUSP2	411	107	229	49	172	279	2639	366	87	24	31	86	45	22	26	103	143	145	-2.6749	3.84006	4.97e-06	9.24e-05	Increased at 7 DPP
ENSBTAG00000048122	CFD	1481	3098	1330	2371	2771	2171	5582	2963	1792	923	803	2236	1246	906	740	1366	1201	1230	-1.03557	6.65577	5.01e-06	9.29e-05	Increased at 7 DPP
ENSBTAG00000030599	SMOC1	2	11	156	79	54	58	54	57	63	1658	95	51	121	439	989	54	223	394	3.06068	3.97159	5.01e-06	9.29e-05	Increased at 21 DPP
ENSBTAG00000018540	NOX4	0	88	24	54	61	78	244	81	113	3	26	14	17	6	6	12	28	17	-2.40688	1.39104	5.06e-06	9.38e-05	Increased at 7 DPP
ENSBTAG00000037945	CASKIN1	15	19	15	28	17	36	9	5	17	27	64	64	52	41	53	38	55	34	1.50036	0.927703	5.18e-06	9.58e-05	Increased at 21 DPP
ENSBTAG00000018889	ATP6V0B	3138	2557	1865	2756	3322	2683	3027	3430	2310	1552	1644	1881	1801	1490	1221	1654	1437	1581	-0.72687	6.89454	5.19e-06	9.59e-05	Increased at 7 DPP
ENSBTAG00000010069	EGR1	2334	2357	1360	1720	1536	2942	12339	3885	2102	578	697	1462	640	551	739	1122	2254	1037	-1.61103	6.85176	5.22e-06	9.63e-05	Increased at 7 DPP
ENSBTAG00000021697	PDGFB	675	1851	740	1946	1801	1649	2084	1980	2158	619	884	1182	890	419	480	1075	959	859	-0.919631	6.03268	5.3e-06	9.76e-05	Increased at 7 DPP
ENSBTAG00000019348		2	198	37	308	69	55	109	465	103	6	42	28	26	2	6	9	50	23	-2.76471	2.20157	5.31e-06	9.78e-05	Increased at 7 DPP
ENSBTAG00000012904	EDEM1	2697	2496	1432	2519	2454	1839	2843	2421	3099	985	1450	1632	1693	661	877	1509	1410	1862	-0.797436	6.65975	5.36e-06	9.83e-05	Increased at 7 DPP
ENSBTAG00000021525	RAB42	10	113	57	118	163	105	118	127	110	17	38	44	55	20	17	30	30	41	-1.5748	1.87284	5.35e-06	9.83e-05	Increased at 7 DPP
ENSBTAG00000020035	RCAN1	4718	5565	3524	5350	5756	2306	5398	7568	8014	1111	1382	1344	1175	867	1302	3940	3798	2947	-1.35059	7.63448	5.41e-06	9.91e-05	Increased at 7 DPP
ENSBTAG00000032017	INHBB	454	1087	224	658	706	753	794	538	1487	95	92	265	108	69	79	420	366	492	-1.65697	4.66901	5.43e-06	9.93e-05	Increased at 7 DPP
ENSBTAG00000001279	MPP2	4	2	11	28	18	38	10	4	3	27	82	42	31	67	65	58	17	79	2.12398	0.928472	5.42e-06	9.93e-05	Increased at 21 DPP
ENSBTAG00000017780	DPYSL4	0	74	15	73	89	59	106	62	80	4	26	12	12	15	13	11	11	5	-2.19062	1.03641	5.48e-06	9.99e-05	Increased at 7 DPP
ENSBTAG00000004081	FAT3	0	29	6	37	20	29	30	15	36	108	264	72	13	51	125	51	37	168	2.25915	1.76464	5.48e-06	9.99e-05	Increased at 21 DPP
ENSBTAG00000006990	MYRF	27	53	33	153	63	190	258	53	53	128	407	276	280	183	337	397	311	159	1.6548	3.36066	5.47e-06	9.99e-05	Increased at 21 DPP
ENSBTAG00000008492	ZMYM3	531	891	722	1076	1284	1255	927	839	933	1467	1958	1398	1827	1362	1406	1187	1273	1228	0.740185	6.04205	5.51e-06	0.000100333	Increased at 21 DPP
ENSBTAG00000006232	WDR86	27	901	214	726	833	704	575	547	1133	47	296	289	311	58	79	204	92	68	-1.91816	4.35249	5.58e-06	0.000101386	Increased at 7 DPP
ENSBTAG00000040347	GPC6	1	0	28	7	3	20	8	6	1	67	102	57	5	29	86	37	45	83	2.75471	0.942529	5.61e-06	0.000101911	Increased at 21 DPP
ENSBTAG00000002773		7	82	48	67	90	36	102	145	133	5	13	34	17	7	4	14	19	50	-2.08318	1.42486	5.66e-06	0.000102553	Increased at 7 DPP
ENSBTAG00000010033		22	116	36	94	147	101	235	145	77	25	20	40	29	19	15	39	55	40	-1.64434	1.91684	5.79e-06	0.000104835	Increased at 7 DPP
ENSBTAG00000031069	SNX24	653	1221	472	1197	1123	921	1308	1391	1103	358	832	700	771	352	310	582	532	554	-0.839871	5.40761	5.83e-06	0.000105448	Increased at 7 DPP
ENSBTAG00000009436	TMEM79	949	723	410	711	734	586	559	694	649	288	397	358	474	243	241	366	345	515	-0.844249	4.80182	5.99e-06	0.000108244	Increased at 7 DPP
ENSBTAG00000014371	CHPF2	735	982	504	1038	1025	1372	1411	1084	1183	400	656	646	837	455	435	608	564	669	-0.727792	5.43716	6.01e-06	0.000108422	Increased at 7 DPP
ENSBTAG00000014486	ATP12A	26	1081	481	664	1609	203	661	1026	617	13	10	5	6	16	3	295	85	169	-3.30591	4.35709	6.02e-06	0.00010854	Increased at 7 DPP
ENSBTAG00000046248	ARPC1B	3640	4421	1919	3661	3923	3692	6693	4500	3773	1131	2053	3072	2332	1378	1133	2700	2224	2492	-0.889307	7.33922	6.05e-06	0.00010881	Increased at 7 DPP
ENSBTAG00000002395	HPS3	839	730	370	639	717	699	702	843	652	289	402	440	383	270	263	399	453	460	-0.805765	4.84663	6.09e-06	0.000109457	Increased at 7 DPP
ENSBTAG00000011195		10	109	46	70	116	82	95	187	124	16	22	52	25	15	12	25	37	35	-1.72937	1.7203	6.1e-06	0.000109472	Increased at 7 DPP
ENSBTAG00000014228	TFEC	35	200	160	231	306	204	423	471	207	30	71	93	74	48	34	152	99	76	-1.63236	3.12119	6.11e-06	0.000109482	Increased at 7 DPP
ENSBTAG00000007068	SH3BGR	229	649	1383	1440	1552	2100	659	361	460	4796	2883	1248	1097	3821	3798	2180	2308	3522	1.70531	6.79266	6.24e-06	0.000111745	Increased at 21 DPP
ENSBTAG00000018088	SETBP1	86	172	128	232	123	188	131	94	123	260	476	338	219	110	343	247	339	346	1.14439	3.59574	6.38e-06	0.000114078	Increased at 21 DPP
ENSBTAG00000024903	KCNJ16	755	317	161	177	358	209	219	157	210	10	51	70	34	24	14	143	66	202	-2.07585	3.28208	6.41e-06	0.000114469	Increased at 7 DPP
ENSBTAG00000045854		11	107	53	86	32	43	263	315	136	4	23	25	14	5	4	31	22	61	-2.42924	1.90118	6.42e-06	0.000114557	Increased at 7 DPP
ENSBTAG00000010007	MAPK13	2134	533	319	212	312	143	301	385	254	124	32	48	93	41	20	79	106	371	-2.37898	4.12239	6.51e-06	0.000116005	Increased at 7 DPP
ENSBTAG00000017086	GRB10	704	1472	942	2072	1522	1768	2135	2107	2466	743	892	1245	872	619	927	676	951	846	-0.853511	6.09367	6.63e-06	0.000117962	Increased at 7 DPP
ENSBTAG00000020417	DAPK3	2359	2859	3032	3507	3234	3101	5543	3422	4755	1578	1908	2438	1548	1447	1408	2299	2149	2317	-0.808904	7.19937	6.65e-06	0.000118213	Increased at 7 DPP
ENSBTAG00000001192	STX12	1160	2239	2841	3033	2438	2645	2088	2473	2433	1096	1329	1789	1274	1037	1074	1231	1456	1207	-0.823472	6.63887	6.72e-06	0.000119293	Increased at 7 DPP
ENSBTAG00000012630	PAMR1	353	14042	5318	16465	9822	11562	9843	11323	14397	771	1725	4838	555	1025	1454	4709	4338	723	-2.08228	8.35954	6.8e-06	0.000120521	Increased at 7 DPP
ENSBTAG00000038215	CLCA2	436	152	65	90	139	19	14	210	25	29	8	6	4	3	27	6	48	19	-2.86558	2.06034	6.85e-06	0.000121386	Increased at 7 DPP
ENSBTAG00000024715	PTPRJ	1084	1035	377	676	658	634	1314	853	1004	211	293	408	443	185	227	528	492	676	-1.07594	5.04833	6.96e-06	0.000123115	Increased at 7 DPP
ENSBTAG00000018499	ANXA8	5103	3768	2016	1925	2638	1356	992	2332	4644	475	793	964	1047	400	108	1537	1154	1589	-1.62498	6.64025	7.03e-06	0.000124146	Increased at 7 DPP
ENSBTAG00000000679	PGM3	1616	1064	762	949	964	991	1325	1010	1305	555	773	486	764	404	574	508	689	759	-0.793435	5.55272	7.03e-06	0.000124146	Increased at 7 DPP
ENSBTAG00000002485	TNS1	915	4578	2317	5303	3308	6196	5949	3764	4865	8129	9742	8399	4773	6998	13757	6769	6646	9140	1.16445	8.4258	7.07e-06	0.000124697	Increased at 21 DPP
ENSBTAG00000035844	HRASLS	44	22	8	34	35	29	17	15	19	56	142	49	43	125	94	47	48	44	1.67882	1.49703	7.1e-06	0.000124996	Increased at 21 DPP
ENSBTAG00000009770	GPD2	536	1347	427	578	651	462	1081	713	983	175	514	418	402	154	219	435	445	366	-1.05634	4.87655	7.23e-06	0.000127163	Increased at 7 DPP
ENSBTAG00000003398	KCNG1	11	2	333	261	260	418	97	8	2	3156	1200	771	28	2168	3664	1029	861	2646	3.64008	5.81871	7.46e-06	0.000131091	Increased at 21 DPP
ENSBTAG00000016401	OPTN	2327	2258	1315	2332	2399	2215	2988	3024	2375	1035	1380	1333	1103	1307	1077	1328	1644	1503	-0.749127	6.63408	7.52e-06	0.000131905	Increased at 7 DPP
ENSBTAG00000033565		606	1111	554	1269	1219	1278	2712	1212	1406	291	694	752	835	331	319	669	578	867	-1.00556	5.60512	7.54e-06	0.000132035	Increased at 7 DPP
ENSBTAG00000017402	OSBPL2	2312	2168	1219	2193	2012	1962	2109	1874	2758	962	1420	1709	1201	781	1006	1085	1269	1460	-0.700768	6.46619	7.56e-06	0.000132261	Increased at 7 DPP
ENSBTAG00000004329	RELL1	335	281	189	352	236	224	391	309	318	109	166	213	213	67	63	95	122	164	-1.08537	3.52816	7.67e-06	0.000134119	Increased at 7 DPP
ENSBTAG00000046155	RGN	55	144	94	159	122	148	107	89	95	327	251	203	198	279	272	138	180	229	1.1834	3.28277	7.74e-06	0.000135186	Increased at 21 DPP
ENSBTAG00000001141	ADAM17	983	2007	838	1685	1423	1655	2782	2020	2240	532	1133	1297	1104	568	736	956	975	1014	-0.824155	6.14345	7.79e-06	0.00013588	Increased at 7 DPP
ENSBTAG00000009064	CSF2RB	158	330	255	357	278	365	2020	801	392	45	68	162	79	67	47	182	202	363	-1.92256	4.16318	7.83e-06	0.000136334	Increased at 7 DPP
ENSBTAG00000011614	PDE7A	329	324	308	415	391	419	315	440	318	136	210	195	165	100	207	178	222	215	-0.928655	3.8913	7.85e-06	0.000136643	Increased at 7 DPP
ENSBTAG00000006253	FLNC	222	1672	2731	6325	2332	5592	3170	1051	1884	9832	9538	6169	3866	9838	13824	5902	4976	8334	1.72476	8.26465	7.87e-06	0.000136779	Increased at 21 DPP
ENSBTAG00000007052	BDKRB1	56	104	115	99	83	140	267	257	156	45	46	62	29	31	45	57	66	64	-1.42338	2.39632	7.9e-06	0.000137112	Increased at 7 DPP
ENSBTAG00000005745	HPSE	130	172	60	160	212	80	160	281	193	29	44	36	40	19	45	81	73	113	-1.51137	2.54578	7.91e-06	0.000137132	Increased at 7 DPP
ENSBTAG00000005718	PLIN2	1985	3214	1962	3308	3244	2981	7686	5645	2968	1641	1816	1755	2967	1129	1033	1389	1656	2199	-0.99624	7.16278	7.94e-06	0.00013754	Increased at 7 DPP
ENSBTAG00000012863	GDPD2	1	6	11	9	11	21	4	8	7	21	84	28	14	32	20	51	25	12	1.94074	0.284648	8.03e-06	0.000138817	Increased at 21 DPP
ENSBTAG00000017847	PPP1R12C	782	896	831	1274	1301	1412	1112	914	1098	1832	1430	2108	1201	1432	2105	1906	1237	2026	0.788165	6.26261	8.07e-06	0.000139429	Increased at 21 DPP
ENSBTAG00000022394	SAA1	2996	2315	847	474	533	94	66	2633	61	119	3	16	61	4	7	55	107	449	-3.67195	5.09362	8.24e-06	0.000142222	Increased at 7 DPP
ENSBTAG00000007512	PLA2G15	131	750	381	1123	1058	1016	840	885	773	217	360	377	331	283	400	282	353	244	-1.14192	4.85501	8.29e-06	0.000142802	Increased at 7 DPP
ENSBTAG00000014465	SERPINE1	362	719	863	879	546	1218	15425	3469	849	490	548	532	318	280	324	438	509	906	-2.32344	6.33736	8.3e-06	0.000142802	Increased at 7 DPP
ENSBTAG00000019385	SCN3A	0	1	12	21	6	16	2	1	0	29	51	72	20	20	51	11	39	41	2.55214	0.384808	8.35e-06	0.000143592	Increased at 21 DPP
ENSBTAG00000005273	IL1R1	1801	1815	499	925	738	1012	6932	1241	2162	317	725	889	644	231	254	698	604	1038	-1.5851	6.02066	8.45e-06	0.00014519	Increased at 7 DPP
ENSBTAG00000025101	ASGR2	780	132	124	145	175	57	168	197	119	36	16	55	30	14	10	50	65	143	-2.21652	2.86525	8.48e-06	0.00014546	Increased at 7 DPP
ENSBTAG00000019910	SDCBP	6938	6206	3932	6154	6069	5591	9737	6872	5509	3310	4109	4414	3382	2897	3257	3493	3259	4140	-0.730164	8.06734	8.53e-06	0.000146186	Increased at 7 DPP
ENSBTAG00000000040	MAFG	301	291	249	463	353	449	634	423	462	142	245	245	206	108	208	194	209	256	-0.912232	4.02196	8.61e-06	0.000147311	Increased at 7 DPP
ENSBTAG00000008783	HTR7	2	54	31	64	50	54	138	118	52	17	24	20	5	8	11	15	5	24	-2.01189	1.09949	8.71e-06	0.000148898	Increased at 7 DPP
ENSBTAG00000008389	HTRA1	2904	45540	20560	40321	41540	44212	43200	45915	45161	11462	14927	15966	12898	11022	12721	14097	17769	13290	-1.2748	10.3816	8.74e-06	0.000149141	Increased at 7 DPP
ENSBTAG00000023270	CDH19	30	15	10	16	14	27	35	30	6	31	31	144	73	59	39	53	25	159	1.78788	1.32871	8.78e-06	0.000149799	Increased at 21 DPP
ENSBTAG00000012212	CYP26B1	8	57	44	69	73	86	2887	190	153	32	24	31	18	47	43	22	47	52	-3.21157	3.4313	9.02e-06	0.000153542	Increased at 7 DPP
ENSBTAG00000010306	RXFP1	47	14	5	11	4	56	16	8	3	101	263	66	104	44	115	30	48	29	2.33145	1.59697	9.03e-06	0.000153542	Increased at 21 DPP
ENSBTAG00000013110	FARP2	149	69	79	68	120	103	46	45	63	176	250	190	194	248	175	226	128	167	1.31432	2.98005	9.08e-06	0.000154227	Increased at 21 DPP
ENSBTAG00000003245	BCAR3	1416	760	335	421	429	484	494	613	665	130	218	334	158	134	114	347	405	337	-1.33696	4.57322	9.22e-06	0.000156508	Increased at 7 DPP
ENSBTAG00000039686	ACOT11	30	21	21	48	21	39	8	17	25	71	101	58	45	65	48	42	76	80	1.43808	1.3861	9.3e-06	0.000157707	Increased at 21 DPP
ENSBTAG00000007578	KIAA1598	1231	1041	596	1383	1372	1338	1028	1526	995	552	796	722	952	323	255	602	513	870	-0.864448	5.57809	9.4e-06	0.000159158	Increased at 7 DPP
ENSBTAG00000004769	NEIL2	252	161	240	261	268	265	120	115	86	514	437	545	207	676	815	482	372	261	1.41609	4.29197	9.43e-06	0.000159575	Increased at 21 DPP
ENSBTAG00000037778	CXCL3	6994	552	524	417	392	385	4167	1461	356	108	194	283	202	92	105	439	502	777	-2.52042	5.79063	9.52e-06	0.000160609	Increased at 7 DPP
ENSBTAG00000004322	FOS	9447	1402	2177	1063	1234	1249	7928	2206	2311	254	233	476	386	179	210	1405	1822	1118	-2.22503	6.74978	9.52e-06	0.000160609	Increased at 7 DPP
ENSBTAG00000001235	CD200R1	12	156	136	201	203	203	168	389	139	33	58	84	29	34	38	66	68	62	-1.68128	2.65242	9.6e-06	0.000161784	Increased at 7 DPP
ENSBTAG00000013860	GADD45A	4649	4265	4441	5612	4665	7293	3442	3706	3170	2308	2186	4391	2330	1495	1082	2526	2271	2111	-0.940312	7.54075	9.63e-06	0.000162122	Increased at 7 DPP
ENSBTAG00000018069	TNFSF15	86	26	4	42	47	19	66	51	81	3	14	16	11	2	5	20	15	17	-1.98122	0.740651	9.75e-06	0.000163908	Increased at 7 DPP
ENSBTAG00000045976	NT5E	3590	414	366	325	289	406	699	718	349	69	80	195	74	82	84	113	100	711	-2.32218	4.76645	9.77e-06	0.000164063	Increased at 7 DPP
ENSBTAG00000008956	CD8B	44	260	52	229	220	292	128	120	121	395	516	393	638	358	450	275	135	297	1.38386	3.90903	9.82e-06	0.000164781	Increased at 21 DPP
ENSBTAG00000011572	TSPYL5	63	222	248	230	267	387	182	191	222	382	554	577	451	382	432	390	371	395	1.05594	4.19431	9.87e-06	0.000165427	Increased at 21 DPP
ENSBTAG00000016204	C1RL	287	180	61	87	120	85	260	162	95	10	58	44	43	27	15	69	87	47	-1.69018	2.40957	9.92e-06	0.000165996	Increased at 7 DPP
ENSBTAG00000000559	PLTP	1059	10710	5327	10088	8273	11625	10564	16155	7380	2372	3331	6528	4329	2452	2153	4418	2769	2796	-1.29381	8.36583	9.94e-06	0.000166266	Increased at 7 DPP
ENSBTAG00000000394	BACE2	7794	5455	3568	6561	4877	5335	10345	4908	6170	1439	2255	2838	2194	2322	1902	4722	4063	3774	-1.00999	7.91457	9.97e-06	0.000166522	Increased at 7 DPP
ENSBTAG00000046583	TMEM61	48	87	54	74	112	63	64	109	166	24	37	49	28	34	19	43	28	24	-1.34619	1.71954	1e-05	0.000167519	Increased at 7 DPP
ENSBTAG00000026428	ATP6V0C	1923	2567	1901	3325	2999	3428	3752	3493	2471	1274	1241	2088	1986	1333	1328	1984	1229	1978	-0.742092	6.91172	1.01e-05	0.000168926	Increased at 7 DPP
ENSBTAG00000012899	IFNGR2	3334	5775	2447	4822	4439	3852	8211	6215	6100	1901	3142	3737	3128	1712	2182	2898	2325	3070	-0.821933	7.67971	1.02e-05	0.000169013	Increased at 7 DPP
ENSBTAG00000034985	PHLDA1	646	846	824	830	640	739	5103	1731	1737	142	483	425	577	252	285	751	664	627	-1.54272	5.65902	1.02e-05	0.000169013	Increased at 7 DPP
ENSBTAG00000015649	TMEM156	265	667	389	739	456	526	1517	1015	522	112	185	329	210	83	99	298	346	542	-1.39758	4.60663	1.02e-05	0.000169013	Increased at 7 DPP
ENSBTAG00000005828	MERTK	98	537	255	749	774	604	827	1119	636	141	293	407	385	147	98	238	189	213	-1.33389	4.49413	1.03e-05	0.000170846	Increased at 7 DPP
ENSBTAG00000016841	ATP10B	45	147	87	158	413	185	15	91	465	14	42	26	20	10	8	109	42	35	-2.29827	2.5121	1.03e-05	0.000171118	Increased at 7 DPP
ENSBTAG00000015753	RSBN1L	294	373	298	427	357	419	396	357	353	661	657	511	501	518	701	438	552	708	0.791394	4.72206	1.05e-05	0.000173611	Increased at 21 DPP
ENSBTAG00000009354	EVI2A	174	412	198	360	434	434	501	627	348	136	135	235	122	99	68	242	223	184	-1.17066	3.87851	1.06e-05	0.000174491	Increased at 7 DPP
ENSBTAG00000013513	ATP6V1C1	2234	1454	1131	1616	1601	1871	2139	1812	1465	1034	1158	1014	974	700	807	892	1081	1233	-0.706223	6.19311	1.06e-05	0.000174542	Increased at 7 DPP
ENSBTAG00000016307	CDC7L1	340	709	532	720	696	870	587	461	549	851	1750	989	998	737	925	820	891	848	0.7728	5.43811	1.06e-05	0.000174542	Increased at 21 DPP
ENSBTAG00000001626	CTPS	1193	3618	1017	3032	2465	2022	2077	3126	5348	1742	1493	1103	886	650	1034	942	1057	1450	-1.0865	6.66694	1.06e-05	0.000175016	Increased at 7 DPP
ENSBTAG00000010009	TMCO1	1681	1827	996	1728	2002	1725	2375	2182	1649	962	1370	1049	1244	789	747	1127	1106	1210	-0.664909	6.26912	1.06e-05	0.000175183	Increased at 7 DPP
ENSBTAG00000020780	SBNO2	5500	1766	1524	1942	1819	1897	5978	2490	2935	703	961	1531	1326	776	844	1567	1479	1795	-1.17898	6.79137	1.07e-05	0.000175496	Increased at 7 DPP
ENSBTAG00000015628	SMPD1	1081	1928	804	2012	2193	2094	1989	1894	1724	891	1094	1173	1400	724	791	1108	892	940	-0.69614	6.19613	1.09e-05	0.000179631	Increased at 7 DPP
ENSBTAG00000016296	GPD1	224	138	154	232	280	267	152	173	214	472	344	399	457	409	305	290	309	357	0.972866	4.01044	1.1e-05	0.000180187	Increased at 21 DPP
ENSBTAG00000021318	SCAMP5	40	184	103	213	214	153	339	347	244	62	84	74	57	58	54	92	95	77	-1.36679	2.90143	1.1e-05	0.000180187	Increased at 7 DPP
ENSBTAG00000017242	FADS6	103	340	179	427	423	194	554	588	246	111	96	205	221	71	28	113	62	151	-1.46605	3.60178	1.14e-05	0.000186756	Increased at 7 DPP
ENSBTAG00000038421	NPY5R	11	23	4	35	32	31	23	21	71	31	282	71	114	121	84	72	74	22	1.905	1.80492	1.14e-05	0.000186756	Increased at 21 DPP
ENSBTAG00000023986		24	3	15	6	2	10	6	14	12	34	40	42	41	29	32	38	14	46	1.76743	0.44624	1.15e-05	0.000187747	Increased at 21 DPP
ENSBTAG00000010999	IL17RD	31	91	64	88	67	90	47	45	56	142	154	173	126	67	148	111	131	202	1.19196	2.50703	1.15e-05	0.000187992	Increased at 21 DPP
ENSBTAG00000026919	PXDC1	732	969	474	932	1070	1001	847	1031	1228	324	356	739	482	364	377	689	467	607	-0.817201	5.24553	1.15e-05	0.000187992	Increased at 7 DPP
ENSBTAG00000007605	FKBP4	7664	4552	3935	5327	6607	4716	7381	4379	5224	8670	12392	8100	8642	14009	15576	8456	6339	8901	1.00076	8.78941	1.18e-05	0.000191256	Increased at 21 DPP
ENSBTAG00000008545	ATF3	8287	2250	1183	1290	1322	891	1564	2181	1107	214	159	190	104	150	270	1137	1036	1050	-2.21228	6.25405	1.18e-05	0.000192339	Increased at 7 DPP
ENSBTAG00000010849	ANKRD23	25	24	25	53	48	32	24	18	34	74	84	64	83	52	54	57	86	63	1.21901	1.51342	1.19e-05	0.00019276	Increased at 21 DPP
ENSBTAG00000039662	RSC1A1	662	456	272	536	431	323	562	604	660	194	370	268	297	151	137	247	257	341	-0.949059	4.34664	1.19e-05	0.00019276	Increased at 7 DPP
ENSBTAG00000024756	DENND6B	402	278	268	329	463	334	306	260	362	526	622	599	579	857	538	575	447	473	0.912484	4.68648	1.2e-05	0.000193957	Increased at 21 DPP
ENSBTAG00000019291	GRB14	39	13	146	33	18	62	12	7	15	438	337	159	25	198	409	119	217	114	2.52389	2.96861	1.2e-05	0.000193957	Increased at 21 DPP
ENSBTAG00000015885	PPFIA4	36	116	99	153	181	165	89	110	140	197	538	207	252	263	368	140	294	190	1.28202	3.45385	1.2e-05	0.000194028	Increased at 21 DPP
ENSBTAG00000008275	GREB1L	39	50	260	222	53	131	63	43	63	875	392	191	117	254	809	158	284	597	2.06373	3.90613	1.21e-05	0.000195283	Increased at 21 DPP
ENSBTAG00000013677	SEC14L1	3891	4490	1607	3088	2923	2468	3840	2577	4334	1010	2108	2247	2227	969	1237	1818	1815	2285	-0.838234	7.06171	1.21e-05	0.000195283	Increased at 7 DPP
ENSBTAG00000009263	MFSD1	1817	2326	1337	2371	2208	2531	2667	2640	2086	1131	1751	1480	1405	997	1160	1353	1427	1420	-0.628871	6.58689	1.22e-05	0.000196137	Increased at 7 DPP
ENSBTAG00000032051		1340	708	309	600	638	221	903	1223	2243	203	324	682	358	83	74	341	227	364	-1.62635	5.01446	1.22e-05	0.000196315	Increased at 7 DPP
ENSBTAG00000046548	SIAT7B	1157	1562	1162	2094	2276	1721	3008	2002	1792	672	1052	1106	1140	926	863	1494	944	976	-0.758334	6.2751	1.23e-05	0.000197454	Increased at 7 DPP
ENSBTAG00000018119	AOAH	40	493	309	265	176	163	379	738	142	57	79	158	83	41	29	148	72	119	-1.75911	3.40228	1.23e-05	0.000197895	Increased at 7 DPP
ENSBTAG00000001303	HSPB8	2101	505	1128	2409	1210	3661	771	361	390	6836	5017	3404	1559	5003	8278	2523	2184	3795	1.79261	7.35846	1.24e-05	0.000198465	Increased at 21 DPP
ENSBTAG00000016542	LAMB3	5339	2700	1782	1970	1781	1418	1147	1413	2397	313	698	1050	631	424	277	1222	1276	1555	-1.42821	6.39088	1.25e-05	0.000200026	Increased at 7 DPP
ENSBTAG00000011446	SEMA7A	5691	1342	513	796	522	707	1751	1187	912	113	203	247	306	137	164	480	976	688	-2.01488	5.6955	1.25e-05	0.000200026	Increased at 7 DPP
ENSBTAG00000032660	CHIC2	989	989	843	1168	885	1034	2030	1076	988	532	595	858	688	444	520	691	637	719	-0.729596	5.55704	1.26e-05	0.000201473	Increased at 7 DPP
ENSBTAG00000003458	CDCA7	18	110	68	310	273	562	149	185	208	455	1405	616	513	464	287	744	474	363	1.6251	4.43387	1.26e-05	0.000202037	Increased at 21 DPP
ENSBTAG00000019470	NEK6	5767	3815	1747	3511	4233	3990	5721	3605	3411	1439	2349	2720	2708	1181	1267	2155	2110	3025	-0.859999	7.34554	1.28e-05	0.000203651	Increased at 7 DPP
ENSBTAG00000011516	LRP12	644	880	907	945	890	904	1104	822	776	468	548	614	498	286	476	588	543	554	-0.713804	5.23581	1.29e-05	0.000205304	Increased at 7 DPP
ENSBTAG00000018084	GATSL3	476	439	322	507	450	533	453	222	329	731	498	850	1222	541	728	681	432	861	0.893877	4.97439	1.3e-05	0.00020758	Increased at 21 DPP
ENSBTAG00000003882	EMC3	3326	3055	2155	3144	3078	3085	4569	3794	2762	1762	2267	2005	2214	1452	1731	1893	1750	2092	-0.670794	7.11701	1.33e-05	0.000212187	Increased at 7 DPP
ENSBTAG00000020578	PRDM6	53	77	35	60	66	80	61	34	77	85	174	210	132	189	100	153	57	106	1.26232	2.44887	1.34e-05	0.000212187	Increased at 21 DPP
ENSBTAG00000019939	SLC35D2	358	408	159	415	425	336	374	391	338	105	256	187	244	79	60	180	146	236	-1.05794	3.80021	1.36e-05	0.000215148	Increased at 7 DPP
ENSBTAG00000017741	PTPLAD2	362	736	219	485	791	422	569	615	391	120	360	306	146	235	96	305	216	115	-1.16778	4.27188	1.37e-05	0.000217096	Increased at 7 DPP
ENSBTAG00000008944	CRB1	39	36	13	11	42	36	28	34	19	33	174	226	66	66	38	138	50	35	1.7044	1.74623	1.38e-05	0.000218989	Increased at 21 DPP
ENSBTAG00000022622	CISH	743	708	422	669	583	524	1516	804	1127	221	380	389	473	270	331	446	340	631	-0.946357	4.9788	1.39e-05	0.000220074	Increased at 7 DPP
ENSBTAG00000003580	PSD	63	868	623	1628	2831	2044	1200	623	950	1850	3140	2792	2339	7067	5493	3211	2350	2558	1.75092	7.05583	1.4e-05	0.000221004	Increased at 21 DPP
ENSBTAG00000016315	COTL1	6989	7750	4431	7295	6853	6098	20326	10938	7122	3312	3340	3960	2721	4833	3075	4190	4669	4279	-1.02975	8.39066	1.41e-05	0.000222847	Increased at 7 DPP
ENSBTAG00000009620	WDR27	34	23	32	30	41	41	13	20	17	68	115	65	61	68	44	54	75	59	1.3388	1.45931	1.42e-05	0.000224597	Increased at 21 DPP
ENSBTAG00000013148	CLDN1	761	538	189	505	289	769	837	565	647	2049	1932	2346	2398	381	451	854	407	2523	1.41856	5.77019	1.43e-05	0.000225371	Increased at 21 DPP
ENSBTAG00000002939	FURIN	2676	2589	1713	2839	2200	2606	4162	2376	3024	1069	1575	2133	2170	933	1245	1568	1500	1827	-0.717653	6.83052	1.43e-05	0.000225371	Increased at 7 DPP
ENSBTAG00000044080	CPA6	1	11	189	5	57	17	17	1	2	509	595	195	29	692	685	329	213	294	3.46995	3.6915	1.43e-05	0.000225519	Increased at 21 DPP
ENSBTAG00000021210	HES2	2215	2363	755	1219	1349	974	758	916	2175	526	552	679	744	363	289	756	848	977	-1.09936	5.79714	1.44e-05	0.000225537	Increased at 7 DPP
ENSBTAG00000005090	TMEM2	1539	2347	1138	1934	1620	2036	4548	2393	2279	717	1445	1249	1545	494	763	1148	1323	1498	-0.888861	6.4641	1.47e-05	0.000229927	Increased at 7 DPP
ENSBTAG00000015208	LRRC16B	7	10	10	13	17	11	12	8	8	23	33	27	81	15	17	17	27	27	1.50626	0.2605	1.49e-05	0.000232597	Increased at 21 DPP
ENSBTAG00000045685		57	49	44	39	24	74	26	20	42	133	73	138	129	48	58	129	72	229	1.45849	2.10981	1.49e-05	0.000232597	Increased at 21 DPP
ENSBTAG00000003137	LPPR1	43	22	28	18	65	20	31	26	49	243	150	35	84	75	244	24	36	189	1.95015	2.1576	1.51e-05	0.000235292	Increased at 21 DPP
ENSBTAG00000003341	DOK2	56	378	249	417	610	477	653	835	381	83	134	262	174	124	85	207	191	195	-1.38178	4.02739	1.51e-05	0.000235553	Increased at 7 DPP
ENSBTAG00000014064	FGFR2	1319	599	502	1728	1153	2061	646	868	943	2750	2794	2543	821	2064	1826	2388	1848	2182	1.10309	6.48707	1.51e-05	0.00023572	Increased at 21 DPP
ENSBTAG00000038124	FCGR2C	8	38	19	59	99	31	85	145	150	11	16	23	6	22	3	16	19	25	-2.03086	1.26401	1.51e-05	0.000235843	Increased at 7 DPP
ENSBTAG00000002915	GPR63	11	64	76	70	43	93	52	42	60	105	186	227	161	74	153	111	126	117	1.35451	2.45525	1.52e-05	0.000236362	Increased at 21 DPP
ENSBTAG00000008259	IRG1	57	152	281	62	43	100	598	1057	92	13	16	25	12	5	10	60	26	183	-2.82882	3.09504	1.53e-05	0.000238541	Increased at 7 DPP
ENSBTAG00000002834	CCDC69	253	377	261	633	392	620	1079	274	212	1363	735	975	239	697	1238	1438	897	1615	1.33939	5.36516	1.54e-05	0.000238844	Increased at 21 DPP
ENSBTAG00000018646	ATP6V1B2	3028	4707	2775	5471	5704	4449	5115	5938	4731	2111	2833	2624	2683	2002	2281	3061	3158	3068	-0.711874	7.61962	1.55e-05	0.000240221	Increased at 7 DPP
ENSBTAG00000013160	GFRA4	15	59	49	58	87	75	33	44	51	135	79	123	94	154	170	108	114	111	1.36337	2.31988	1.57e-05	0.000243587	Increased at 21 DPP
ENSBTAG00000004822	SOX10	42	10	7	8	14	12	22	20	9	21	31	99	46	52	32	63	36	76	1.69644	0.958048	1.58e-05	0.000244225	Increased at 21 DPP
ENSBTAG00000009139	LDLRAD4	358	326	333	283	244	380	205	201	265	818	396	467	296	540	942	491	556	796	1.1415	4.65296	1.59e-05	0.000245211	Increased at 21 DPP
ENSBTAG00000027924	SNX18	2087	4168	2416	4121	3046	3819	10021	4227	4831	1747	1990	2735	2146	1249	1786	2305	2313	2594	-0.925904	7.40758	1.6e-05	0.000246768	Increased at 7 DPP
ENSBTAG00000014824	MMP14	2298	27303	15756	30580	27099	38459	33790	32901	42925	5939	15396	13269	15424	8687	8579	8314	11005	10586	-1.26964	9.99057	1.61e-05	0.00024823	Increased at 7 DPP
ENSBTAG00000009769		51	216	91	181	283	188	257	201	237	54	78	101	97	83	33	64	80	61	-1.26456	2.81705	1.61e-05	0.00024854	Increased at 7 DPP
ENSBTAG00000009358	MTSS1L	190	514	819	694	618	1085	641	349	888	977	1213	1288	790	1105	3226	1497	1512	1180	1.27687	5.87545	1.63e-05	0.000250948	Increased at 21 DPP
ENSBTAG00000012544	IFNGR1	3438	6825	2737	4526	5272	5374	5995	4951	5399	1947	3039	3852	3524	1639	1802	3120	2829	3492	-0.742818	7.68998	1.64e-05	0.000252249	Increased at 7 DPP
ENSBTAG00000011154	SDC1	3522	5082	1935	4509	5156	5412	8069	4862	6073	1188	3360	3103	3113	1487	974	3460	2585	2628	-0.948643	7.60439	1.65e-05	0.000253767	Increased at 7 DPP
ENSBTAG00000019707	GATA2	1189	1703	1570	2292	1866	2472	1231	1319	2153	1854	2498	3427	4553	2518	2385	2670	2504	3445	0.786874	6.9844	1.67e-05	0.000256401	Increased at 21 DPP
ENSBTAG00000015961	TSPAN2	241	193	168	236	279	274	236	109	120	557	467	449	149	367	410	473	323	517	1.11679	4.11936	1.67e-05	0.000256401	Increased at 21 DPP
ENSBTAG00000039708	C9orf172	3	11	20	20	18	21	26	5	16	36	19	62	40	30	101	38	37	49	1.68129	0.86011	1.68e-05	0.000256703	Increased at 21 DPP
ENSBTAG00000013213	OSR2	298	3145	1106	2225	2347	2240	2142	1624	2154	3362	3419	5635	5840	3233	2391	4238	2371	4035	1.10787	7.28638	1.68e-05	0.000257423	Increased at 21 DPP
ENSBTAG00000000260	ZNRF2	914	717	467	643	627	745	609	825	589	330	396	448	365	239	293	479	398	460	-0.78519	4.85502	1.68e-05	0.000257423	Increased at 7 DPP
ENSBTAG00000046383		9	143	44	67	39	47	278	199	114	5	20	23	4	6	5	38	11	64	-2.34881	1.74978	1.7e-05	0.000259722	Increased at 7 DPP
ENSBTAG00000039513	GCNT2	49	32	57	42	34	65	61	49	40	102	117	113	82	69	103	99	106	111	1.13659	2.07261	1.7e-05	0.000259755	Increased at 21 DPP
ENSBTAG00000018571	IL1RL1	0	30	135	35	14	19	4163	54	31	20	13	11	8	30	7	33	40	18	-4.32971	3.67406	1.72e-05	0.000262878	Increased at 7 DPP
ENSBTAG00000019376	FNDC3B	2280	2110	726	1574	1412	1401	2240	1345	2620	498	1440	1040	879	451	720	1027	925	1152	-0.892094	6.14588	1.73e-05	0.000263699	Increased at 7 DPP
ENSBTAG00000004750	VSTM2L	266	486	215	492	630	316	115	238	366	83	120	230	98	150	127	123	119	185	-1.23091	3.71233	1.76e-05	0.000267596	Increased at 7 DPP
ENSBTAG00000003185	ASAP1	461	1421	1025	2275	1557	1925	2348	1895	2300	587	1034	1097	942	455	720	860	1064	824	-0.90452	6.0706	1.78e-05	0.000270172	Increased at 7 DPP
ENSBTAG00000013027	CCK	2	8	55	30	21	33	44	82	58	0	1	2	0	1	22	1	6	5	-2.966	0.308388	1.78e-05	0.000270172	Increased at 7 DPP
ENSBTAG00000009076	ADD2	37	180	111	126	89	59	21	31	43	170	348	313	582	122	98	316	110	209	1.68822	3.16303	1.78e-05	0.000270259	Increased at 21 DPP
ENSBTAG00000006894	INOS	17	86	298	288	158	66	515	4422	174	43	44	46	33	26	44	110	97	255	-3.10259	4.36513	1.78e-05	0.000270259	Increased at 7 DPP
ENSBTAG00000000522	AHSG	91	106	79	18	6	10	6592	116	17	11	3	9	1	1	0	30	44	86	-5.04574	4.28193	1.79e-05	0.000270515	Increased at 7 DPP
ENSBTAG00000012216	MLKL	164	270	100	225	152	182	340	304	249	51	111	147	112	37	50	124	89	125	-1.1739	3.07859	1.79e-05	0.000270515	Increased at 7 DPP
ENSBTAG00000001449	SRA1	2241	1326	707	1130	1555	1227	2417	1440	1430	742	1040	703	1074	622	572	798	643	1030	-0.825857	5.95555	1.8e-05	0.000271341	Increased at 7 DPP
ENSBTAG00000035147	C17orf67	26	11	243	601	33	144	33	1135	29	14	9	22	14	2	10	8	113	16	-3.36872	2.92632	1.83e-05	0.000276458	Increased at 7 DPP
ENSBTAG00000011171	PIEZO2	38	1133	259	1484	1255	1038	1118	810	2164	161	369	429	234	164	197	455	464	219	-1.65237	5.11355	1.83e-05	0.000276458	Increased at 7 DPP
ENSBTAG00000046848		99	40	17	53	33	55	102	45	112	20	11	19	19	6	20	7	12	47	-1.70407	1.16535	1.84e-05	0.000276509	Increased at 7 DPP
ENSBTAG00000016033	HOXD9	105	894	411	653	945	770	517	528	574	827	1332	1150	1233	1012	1177	1358	1125	868	1.02967	5.56588	1.86e-05	0.000280161	Increased at 21 DPP
ENSBTAG00000008365	ANKRD34A	6	5	9	7	11	12	22	3	10	20	28	21	19	18	62	33	17	28	1.6552	0.171124	1.87e-05	0.000280912	Increased at 21 DPP
ENSBTAG00000012178	NR1D1	160	877	515	776	607	654	337	343	294	937	896	1973	1079	1102	698	1034	632	890	1.11453	5.40388	1.89e-05	0.000284158	Increased at 21 DPP
ENSBTAG00000032902	SLC11A2	776	858	353	2406	1212	2121	784	1147	1863	2053	5295	4603	4524	1814	620	2781	2612	2154	1.27324	6.80703	1.9e-05	0.000285054	Increased at 21 DPP
ENSBTAG00000025903	GLDC	42	351	2530	1106	313	425	273	678	622	151	83	454	47	65	74	106	275	50	-2.36907	4.64396	1.95e-05	0.000291945	Increased at 7 DPP
ENSBTAG00000013705	NFKBIE	1072	1040	477	768	977	756	1659	1115	907	354	448	679	548	348	359	709	509	687	-0.835809	5.32492	2.04e-05	0.000304878	Increased at 7 DPP
ENSBTAG00000014599	LRRC66	467	117	56	99	64	91	90	177	112	14	20	29	31	22	17	49	72	86	-1.89575	2.34196	2.05e-05	0.000305781	Increased at 7 DPP
ENSBTAG00000016335	NPM3	75	105	226	171	217	189	243	118	106	320	457	207	350	423	548	291	303	247	1.23371	3.86267	2.05e-05	0.000306472	Increased at 21 DPP
ENSBTAG00000004982	GPLD1	24	235	50	128	112	64	222	324	252	39	33	88	40	23	17	73	45	39	-1.73428	2.44097	2.06e-05	0.000307107	Increased at 7 DPP
ENSBTAG00000047570		14	116	38	35	33	32	267	143	97	3	14	11	5	2	6	31	16	55	-2.36156	1.47988	2.06e-05	0.000307107	Increased at 7 DPP
ENSBTAG00000037687	GPR111	183	152	62	86	104	124	111	87	200	22	62	81	58	30	41	36	66	51	-1.25821	2.25193	2.07e-05	0.000308456	Increased at 7 DPP
ENSBTAG00000011021	CES1	11470	373	1218	16	104	81	56	8	18	26	24	27	6	12	9	37	17	395	-4.82207	5.56529	2.08e-05	0.00030906	Increased at 7 DPP
ENSBTAG00000014730	NCAPD2	334	502	510	737	679	927	669	691	649	1010	1171	931	865	926	909	945	1064	889	0.730979	5.47056	2.12e-05	0.000315542	Increased at 21 DPP
ENSBTAG00000015094	VNN1	61773	9879	8513	3673	8152	2622	2581	2603	2105	514	385	1211	406	444	327	1308	1785	8338	-2.9247	8.55501	2.14e-05	0.000317073	Increased at 7 DPP
ENSBTAG00000037811	CCL2	557	249	322	274	192	191	4603	1640	484	128	145	217	94	80	84	301	250	414	-2.19794	4.88547	2.15e-05	0.000317988	Increased at 7 DPP
ENSBTAG00000046012	SOWAHD	22	56	36	43	44	58	54	44	49	5	8	35	21	6	6	25	8	25	-1.4955	0.787107	2.15e-05	0.000317988	Increased at 7 DPP
ENSBTAG00000008124	GK	107	151	482	461	273	356	787	827	150	208	119	130	62	91	96	80	154	186	-1.57773	3.84649	2.16e-05	0.000319804	Increased at 7 DPP
ENSBTAG00000018520	SCN1A	5	4	8	41	21	29	4	2	6	20	300	21	14	67	161	42	45	14	2.63676	1.35409	2.17e-05	0.000319804	Increased at 21 DPP
ENSBTAG00000007494	SMARCA2	2590	4646	4951	4578	4027	4856	3560	3450	2925	7017	6131	7091	6538	5927	8923	5275	5218	8163	0.847573	8.21902	2.16e-05	0.000319804	Increased at 21 DPP
ENSBTAG00000023338	PEG3	198	835	271	1566	650	726	566	741	1246	284	247	392	303	74	291	206	224	556	-1.29686	4.77328	2.19e-05	0.000322709	Increased at 7 DPP
ENSBTAG00000016414	VDR	637	179	74	137	200	111	289	151	114	36	66	48	34	44	59	102	63	132	-1.65168	2.93467	2.22e-05	0.00032709	Increased at 7 DPP
ENSBTAG00000013298	PLA2G4A	2847	2182	869	1141	2717	534	2287	1606	1854	410	525	557	792	350	339	1303	1105	1030	-1.26244	6.07587	2.26e-05	0.000332552	Increased at 7 DPP
ENSBTAG00000033254	DFNB59	13	34	31	31	40	34	22	7	20	102	72	50	38	70	89	54	53	55	1.46672	1.40795	2.27e-05	0.000333379	Increased at 21 DPP
ENSBTAG00000001605	DIO2	35	955	151	630	388	505	884	470	1145	47	289	236	131	81	31	259	194	109	-1.81457	4.23662	2.29e-05	0.000335726	Increased at 7 DPP
ENSBTAG00000000855	NXN	3204	2163	2721	2206	1878	2773	2140	1489	1227	5161	4727	3454	3972	3994	5131	3301	2966	3993	0.96491	7.47119	2.29e-05	0.000335996	Increased at 21 DPP
ENSBTAG00000006694	CXCL14	3862	10324	1539	1902	3588	1616	3025	16780	6341	1360	1198	1371	506	712	585	1059	4371	1144	-1.89496	7.53005	2.3e-05	0.000337958	Increased at 7 DPP
ENSBTAG00000011866	PCBD1	802	982	1391	1098	1030	1048	670	657	667	1839	2076	1976	1579	1486	1165	2029	1122	1557	0.874016	6.16765	2.32e-05	0.00034002	Increased at 21 DPP
ENSBTAG00000020801	FAM49B	1292	1090	611	845	911	960	2126	1634	1020	444	773	673	551	398	474	708	696	818	-0.845394	5.58447	2.37e-05	0.000346767	Increased at 7 DPP
ENSBTAG00000009238	HOXC6	5	41	43	52	26	64	39	20	24	105	89	88	77	57	169	60	120	66	1.53606	1.87381	2.41e-05	0.000352383	Increased at 21 DPP
ENSBTAG00000001872	ORC6	223	468	281	583	589	562	461	498	601	882	1398	567	550	1132	2332	546	775	570	1.22082	5.36312	2.44e-05	0.000355972	Increased at 21 DPP
ENSBTAG00000024105	BCL2L11	76	271	102	251	229	224	380	319	224	66	94	137	130	55	56	94	130	105	-1.16047	3.12805	2.46e-05	0.000358976	Increased at 7 DPP
ENSBTAG00000011445	TMEM8B	184	317	382	405	411	487	156	238	213	573	534	622	610	640	598	561	450	579	0.984836	4.63465	2.46e-05	0.000358976	Increased at 21 DPP
ENSBTAG00000047250	SPTSSB	543	756	272	359	826	178	145	213	899	35	7	14	9	16	25	169	183	249	-2.49272	3.88031	2.47e-05	0.000359451	Increased at 7 DPP
ENSBTAG00000011660	MSMB	6820	118	1117	1	2	39	61	59	1	70	8	0	2	1	24	24	34	25	-5.50243	4.86325	2.53e-05	0.000367369	Increased at 7 DPP
ENSBTAG00000018846	CLN5	573	948	504	994	822	1004	1031	1020	910	438	603	648	546	338	418	490	588	557	-0.660791	5.21449	2.55e-05	0.000370812	Increased at 7 DPP
ENSBTAG00000016813	SH3D19	1423	1608	1254	1552	1120	1405	1368	1038	1106	1741	2404	2210	1914	1400	2226	1921	1787	2372	0.668197	6.51637	2.56e-05	0.000371367	Increased at 21 DPP
ENSBTAG00000007615	CNTN3	3	9	6	10	6	21	12	13	7	23	61	20	12	15	47	13	21	50	1.6771	0.220878	2.58e-05	0.000373862	Increased at 21 DPP
ENSBTAG00000007514	CPNE5	62	111	35	69	144	77	35	60	91	72	340	350	40	900	803	80	76	85	2.25942	3.52428	2.58e-05	0.000373862	Increased at 21 DPP
ENSBTAG00000001602	IL4R	1944	1561	944	1975	1738	1457	6223	2747	1956	983	891	1292	1164	772	832	1125	994	1402	-1.00309	6.47008	2.59e-05	0.000374597	Increased at 7 DPP
ENSBTAG00000016388	SLCO4A1	531	38	53	29	21	63	1263	134	51	18	17	11	10	8	12	36	38	115	-2.95882	2.85618	2.64e-05	0.000381234	Increased at 7 DPP
ENSBTAG00000000341	ISOC1	431	960	367	895	1015	745	1041	822	1343	1384	2123	1174	2612	1186	948	1348	686	2041	0.913448	5.9842	2.64e-05	0.000381495	Increased at 21 DPP
ENSBTAG00000009835	CACNA1G	54	303	150	667	771	698	296	338	344	648	1843	663	2399	838	570	606	759	696	1.42026	5.23108	2.66e-05	0.000384392	Increased at 21 DPP
ENSBTAG00000008719	PRKCD	2516	902	569	1091	1172	823	1387	1294	1057	316	640	631	794	330	326	752	603	858	-1.01692	5.59791	2.67e-05	0.000384594	Increased at 7 DPP
ENSBTAG00000016864	LBP	8521	1517	1134	670	1975	263	680	1331	517	117	52	64	43	19	32	552	336	1114	-2.91743	5.91172	2.67e-05	0.000384619	Increased at 7 DPP
ENSBTAG00000023073	FAM89A	101	510	275	498	444	350	496	451	572	102	185	275	240	129	126	197	240	127	-1.09571	3.98472	2.69e-05	0.000386227	Increased at 7 DPP
ENSBTAG00000020481	GXYLT2	381	453	276	572	543	1013	615	572	493	183	575	220	282	127	275	146	246	293	-0.989125	4.4215	2.69e-05	0.000386227	Increased at 7 DPP
ENSBTAG00000016297	CCNYL1	426	392	197	447	336	430	542	390	436	150	298	224	277	119	190	205	222	233	-0.830291	4.04266	2.71e-05	0.000388717	Increased at 7 DPP
ENSBTAG00000047284		53	29	63	60	74	32	117	848	50	16	36	36	15	14	10	46	24	50	-2.41911	2.28932	2.72e-05	0.000390067	Increased at 7 DPP
ENSBTAG00000014031	TLR6	287	346	119	361	297	203	301	424	228	114	180	129	182	99	56	161	123	135	-1.04706	3.49106	2.72e-05	0.000390267	Increased at 7 DPP
ENSBTAG00000018309		759	663	406	601	601	634	991	692	631	284	484	475	377	303	361	353	332	458	-0.722011	4.8233	2.78e-05	0.000397821	Increased at 7 DPP
ENSBTAG00000020684		472	630	255	462	516	463	847	618	501	151	288	404	312	191	155	322	314	315	-0.879072	4.42584	2.79e-05	0.000398646	Increased at 7 DPP
ENSBTAG00000006136	CDA	1509	699	256	269	411	123	328	417	307	27	40	139	52	48	20	185	227	298	-2.07355	4.05232	2.79e-05	0.000399058	Increased at 7 DPP
ENSBTAG00000008998	PISD	2051	1389	773	1361	1497	1311	1229	1336	1367	521	908	891	1132	572	581	850	819	931	-0.717731	5.87661	2.86e-05	0.000407679	Increased at 7 DPP
ENSBTAG00000007125	AFMID	51	40	44	47	37	50	19	28	37	127	58	81	262	63	62	64	87	101	1.39023	1.98129	2.88e-05	0.000410649	Increased at 21 DPP
ENSBTAG00000000160		814	382	363	434	500	472	779	392	394	1120	1173	663	964	908	1127	654	585	866	0.932162	5.29412	2.91e-05	0.000414849	Increased at 21 DPP
ENSBTAG00000014813	TCF23	136	293	311	931	1026	1806	379	236	127	2821	1571	1118	676	2106	2361	1100	894	2066	1.72279	5.98176	2.94e-05	0.000418064	Increased at 21 DPP
ENSBTAG00000008028	CHN1	178	520	301	427	436	750	668	497	470	840	1051	878	763	557	929	870	476	738	0.861642	5.11161	2.95e-05	0.000420103	Increased at 21 DPP
ENSBTAG00000012109	EDN3	3	20	4	11	23	25	14	11	7	21	40	92	148	9	6	32	29	93	2.00617	0.868699	2.96e-05	0.000420184	Increased at 21 DPP
ENSBTAG00000018207	M6PR	3361	6159	3168	5746	5435	5422	7920	6830	6097	2487	3989	4129	4052	2024	2349	3391	3026	3707	-0.701243	7.8765	2.98e-05	0.000422797	Increased at 7 DPP
ENSBTAG00000039738	ADORA3	2	50	15	40	68	47	26	39	22	3	15	17	5	7	5	11	12	8	-1.77448	0.338739	3e-05	0.000426097	Increased at 7 DPP
ENSBTAG00000011940	ZNF831	2	13	10	11	12	18	16	12	2	31	22	30	23	20	11	47	39	45	1.57461	0.2829	3.05e-05	0.000432121	Increased at 21 DPP
ENSBTAG00000005985	CBLN2	1	26	16	341	404	450	414	72	18	1479	1078	678	131	2010	2792	542	345	951	2.86064	5.27942	3.14e-05	0.000443962	Increased at 21 DPP
ENSBTAG00000021273	SEMA4B	8027	2221	1007	1426	1749	843	1170	1532	1388	373	514	849	814	394	442	1148	1080	1018	-1.55737	6.33556	3.14e-05	0.000443962	Increased at 7 DPP
ENSBTAG00000007657	SCARA3	4924	5008	1718	3602	2875	4018	3939	3192	3693	882	2937	3517	2328	1006	1339	1730	1659	2010	-0.885554	7.21984	3.15e-05	0.000445576	Increased at 7 DPP
ENSBTAG00000023832	ADAM8	157	226	144	191	363	149	2043	1160	195	67	131	130	76	73	104	151	221	173	-1.90229	4.06999	3.16e-05	0.000445611	Increased at 7 DPP
ENSBTAG00000039813	GZMB	6	28	9	23	47	20	15	14	14	40	37	35	40	302	23	207	25	18	2.32877	1.61309	3.2e-05	0.000450775	Increased at 21 DPP
ENSBTAG00000004018	DGKA	271	593	365	673	628	589	620	593	722	850	901	659	1762	757	755	679	822	1030	0.798267	5.33211	3.22e-05	0.000452361	Increased at 21 DPP
ENSBTAG00000019404	IL10RB	1819	1123	606	1381	1298	1385	1602	1668	1234	635	742	955	983	511	539	802	807	979	-0.728345	5.83672	3.21e-05	0.000452361	Increased at 7 DPP
ENSBTAG00000027058	MESP2	27	18	32	23	31	64	17	15	7	65	95	70	96	50	45	84	27	107	1.48608	1.46169	3.22e-05	0.000452361	Increased at 21 DPP
ENSBTAG00000045498	SULT2B1	61	28	14	45	48	27	27	19	16	51	90	79	190	105	75	44	43	72	1.46629	1.70595	3.26e-05	0.000457251	Increased at 21 DPP
ENSBTAG00000010785	FAS	2989	792	762	854	706	548	892	763	711	386	313	453	391	326	313	536	464	611	-1.22706	5.31647	3.26e-05	0.000457311	Increased at 7 DPP
ENSBTAG00000012558	ADAMTS12	8	56	50	90	106	136	102	52	67	102	397	180	212	120	259	105	99	242	1.46043	2.8565	3.28e-05	0.00046023	Increased at 21 DPP
ENSBTAG00000017765	GSTM1	1189	1012	783	818	863	1027	669	511	520	1701	1847	1352	1924	1037	1245	1387	716	1748	0.860365	5.96426	3.31e-05	0.000463063	Increased at 21 DPP
ENSBTAG00000035868		11	165	39	164	142	74	254	282	23	17	21	38	44	14	12	59	47	11	-2.01102	2.08479	3.35e-05	0.000469256	Increased at 7 DPP
ENSBTAG00000001009	HCLS1	353	1176	509	877	887	1054	2760	1953	866	292	378	614	361	201	215	780	687	540	-1.25119	5.41059	3.36e-05	0.000469576	Increased at 7 DPP
ENSBTAG00000008059	CHRM3	81	14	20	11	6	30	12	2	9	145	203	59	3	97	370	64	60	90	2.62401	2.07816	3.43e-05	0.000479422	Increased at 21 DPP
ENSBTAG00000012777	SRF	689	729	694	841	705	1037	1620	644	1218	1738	1428	1184	1094	1401	2612	1361	1311	1701	0.906493	6.10063	3.44e-05	0.000479648	Increased at 21 DPP
ENSBTAG00000039080	SLC22A3	11	13	4	11	12	29	47	6	5	63	50	66	23	31	27	64	19	61	1.68964	0.80728	3.44e-05	0.000479777	Increased at 21 DPP
ENSBTAG00000020935	HIF1A	6768	5940	3642	4577	5103	3865	11718	6203	5817	2139	3889	2492	2920	1637	2244	3789	4285	3904	-0.899266	7.91826	3.48e-05	0.000483895	Increased at 7 DPP
ENSBTAG00000000185	SLC6A14	2285	380	230	88	151	57	386	271	48	96	71	37	44	23	51	102	84	219	-2.48193	3.89243	3.49e-05	0.000486051	Increased at 7 DPP
ENSBTAG00000017427	FAM180A	28	74	109	75	106	104	59	102	102	13	36	42	4	20	19	34	55	21	-1.56667	1.65219	3.54e-05	0.00049065	Increased at 7 DPP
ENSBTAG00000007828	SLA	519	530	322	439	349	500	3503	1200	660	161	215	373	213	128	135	413	458	399	-1.5659	4.93546	3.53e-05	0.00049065	Increased at 7 DPP
ENSBTAG00000006614	TMCC1	676	600	426	733	571	680	686	697	689	288	432	482	446	281	338	365	391	433	-0.661394	4.79585	3.54e-05	0.00049065	Increased at 7 DPP
ENSBTAG00000015952	ADAP1	532	155	110	188	181	161	435	246	202	64	90	94	98	50	68	126	129	147	-1.29923	3.22882	3.54e-05	0.000491082	Increased at 7 DPP
ENSBTAG00000034954	DEFB5	29	85	38	39	99	44	126	1038	143	5	49	26	6	25	6	38	45	59	-2.63057	2.54545	3.55e-05	0.000491966	Increased at 7 DPP
ENSBTAG00000017801	ATP6AP2	3209	3676	2434	4393	4008	4005	4766	4638	3373	2103	2756	2599	2711	1638	1987	2413	2245	2751	-0.616033	7.38157	3.62e-05	0.000499256	Increased at 7 DPP
ENSBTAG00000005025	FAM91A1	2316	1840	979	1679	1314	1257	2382	1460	2000	605	1337	1069	1107	476	766	996	1018	1259	-0.769426	6.1568	3.61e-05	0.000499256	Increased at 7 DPP
ENSBTAG00000006223	THEMIS2	79	158	103	165	171	144	814	368	218	39	44	66	33	51	29	135	107	127	-1.67495	3.07569	3.61e-05	0.000499256	Increased at 7 DPP
ENSBTAG00000004303	SLC27A2	191	195	99	170	495	120	43	187	315	4	13	12	16	13	1	119	75	72	-2.39876	2.6923	3.63e-05	0.000500287	Increased at 7 DPP
ENSBTAG00000008665	DIXDC1	245	348	281	308	218	276	363	202	289	515	563	480	290	458	745	373	467	528	0.917652	4.44316	3.66e-05	0.000504489	Increased at 21 DPP
ENSBTAG00000009384	AGTRAP	1482	1902	966	1443	1785	1628	2369	2016	1169	720	898	1502	865	830	648	1163	841	898	-0.725218	6.11525	3.68e-05	0.000505572	Increased at 7 DPP
ENSBTAG00000021118	CYP26A1	8	62	86	694	739	49	68	39	736	19	38	41	39	6	1	53	85	46	-2.80896	3.02381	3.68e-05	0.000505572	Increased at 7 DPP
ENSBTAG00000042447	SNORD49	22	16	42	26	30	56	25	28	29	49	84	106	44	111	114	50	57	60	1.40409	1.62035	3.68e-05	0.000505572	Increased at 21 DPP
ENSBTAG00000021462	CSF3	9362	43	82	11	28	4	997	285	8	5	5	5	5	4	10	152	46	146	-4.95566	5.21183	3.69e-05	0.000505752	Increased at 7 DPP
ENSBTAG00000047083	FJX1	69	843	302	833	531	681	732	505	1327	70	135	294	134	113	208	448	288	205	-1.4853	4.50233	3.69e-05	0.000505752	Increased at 7 DPP
ENSBTAG00000013755	ITGB5	2566	12156	4967	10057	13081	15555	9295	9641	9680	3553	5386	7160	3868	4065	4735	4326	4516	3926	-0.933537	8.56595	3.7e-05	0.000505752	Increased at 7 DPP
ENSBTAG00000019465	ITPKC	915	1095	720	1216	1251	992	2606	1308	1448	556	672	872	961	559	578	752	677	796	-0.744409	5.74096	3.7e-05	0.000505752	Increased at 7 DPP
ENSBTAG00000005711	NSG1	24	17	17	61	37	47	52	43	42	54	137	100	133	39	52	90	53	105	1.22472	1.75992	3.7e-05	0.000505752	Increased at 21 DPP
ENSBTAG00000039162	PCDHGA2	381	256	103	206	237	206	262	162	274	88	192	121	112	57	80	83	81	146	-1.07458	3.19949	3.69e-05	0.000505752	Increased at 7 DPP
ENSBTAG00000016551		190	614	314	573	739	640	1017	1204	541	136	234	341	234	140	132	486	364	339	-1.1833	4.60638	3.69e-05	0.000505752	Increased at 7 DPP
ENSBTAG00000006241	MAN2B1	3194	10362	4384	10232	11079	9394	10115	11692	9855	3668	3804	7071	4958	3839	3485	5030	4737	4744	-0.841248	8.49251	3.77e-05	0.000513965	Increased at 7 DPP
ENSBTAG00000021071	TRIM8	3303	1532	986	1558	1326	1405	2704	1525	1853	507	753	1341	961	556	770	1218	857	1271	-0.924401	6.20157	3.77e-05	0.000514063	Increased at 7 DPP
ENSBTAG00000016625	KIAA0922	526	943	706	1239	1059	1106	886	811	734	1955	1111	1133	1622	1204	1743	984	1163	1721	0.789296	5.99581	3.84e-05	0.000522098	Increased at 21 DPP
ENSBTAG00000039335	ARRDC2	1886	1022	769	1103	1100	866	1550	1513	738	538	396	794	598	487	275	700	747	750	-0.930214	5.58832	3.88e-05	0.000527748	Increased at 7 DPP
ENSBTAG00000013496	CPM	67	329	189	437	859	628	909	1113	494	387	186	198	93	109	89	109	176	197	-1.54363	4.27673	3.88e-05	0.000527748	Increased at 7 DPP
ENSBTAG00000016580	TEF	317	396	205	290	246	384	245	224	266	392	464	646	592	364	405	463	360	500	0.777018	4.36942	3.91e-05	0.000530438	Increased at 21 DPP
ENSBTAG00000003326	NAIP	269	414	353	209	211	278	1621	1398	295	56	74	145	60	42	41	234	172	448	-1.94232	4.22942	3.94e-05	0.000534065	Increased at 7 DPP
ENSBTAG00000014576	GUCY1A1	277	450	123	272	255	325	171	136	207	490	633	627	772	213	233	427	355	583	1.01974	4.29673	3.97e-05	0.000537187	Increased at 21 DPP
ENSBTAG00000047363		847	145	67	15	108	61	566	97	8	15	7	11	0	11	1	77	23	51	-3.24837	2.71541	3.97e-05	0.000537187	Increased at 7 DPP
ENSBTAG00000024918	BIRC3	1639	760	550	747	1087	536	2965	1351	857	271	477	475	424	236	244	637	777	774	-1.21115	5.46259	3.97e-05	0.000537378	Increased at 7 DPP
ENSBTAG00000038116	TGOLN2	2444	2153	1045	1728	1693	1801	2725	2164	2023	870	1555	1390	1420	692	893	1140	1126	1537	-0.683464	6.40683	3.99e-05	0.000538583	Increased at 7 DPP
ENSBTAG00000012987	ULK1	999	1750	1836	3734	2300	3583	2751	1962	2174	737	1380	1728	1301	896	1345	1255	1448	1077	-0.809461	6.58266	4.02e-05	0.000543374	Increased at 7 DPP
ENSBTAG00000039035	HSPA6	139	55	57	135	69	67	609	148	66	20	25	68	38	13	58	53	35	47	-1.78833	2.34243	4.03e-05	0.000543734	Increased at 7 DPP
ENSBTAG00000007079	LCP1	1366	2254	1316	1976	2405	2380	8226	5644	2506	590	1077	1572	1046	568	473	1758	1848	1828	-1.29293	6.82782	4.04e-05	0.000543958	Increased at 7 DPP
ENSBTAG00000039477	TPBG	167	650	341	385	578	465	815	295	651	217	312	328	115	121	174	291	193	167	-1.07439	4.21881	4.09e-05	0.00055097	Increased at 7 DPP
ENSBTAG00000006194	FOSL1	61	39	27	31	23	25	284	80	57	2	3	10	6	4	5	43	26	17	-2.29508	1.19683	4.12e-05	0.000553126	Increased at 7 DPP
ENSBTAG00000014603	VAMP1	78	88	69	112	96	107	106	83	51	119	177	175	210	151	178	158	126	150	0.966031	2.79453	4.11e-05	0.000553126	Increased at 21 DPP
ENSBTAG00000004955	SYTL5	218	74	27	35	74	10	9	21	27	4	3	6	10	3	3	13	18	33	-2.4342	0.941496	4.15e-05	0.00055658	Increased at 7 DPP
ENSBTAG00000011563	TNFSF13B	82	245	90	93	114	64	94	475	86	17	27	56	35	7	6	91	28	80	-1.95098	2.37259	4.15e-05	0.00055658	Increased at 7 DPP
ENSBTAG00000021280	TMPRSS3	941	163	97	40	62	28	70	28	11	5	7	3	4	0	6	14	16	96	-3.38914	2.37803	4.17e-05	0.000558727	Increased at 7 DPP
ENSBTAG00000006276	C1QTNF1	808	6768	1354	7019	4228	3989	7113	5412	7340	1076	1998	3482	2021	1114	1308	2944	1910	1660	-1.21481	7.47768	4.2e-05	0.000561453	Increased at 7 DPP
ENSBTAG00000005650	SKAP2	5137	2885	1418	2452	1993	2083	3907	3423	2145	912	2037	2056	1489	531	656	1676	1344	1822	-1.0089	6.82678	4.19e-05	0.000561453	Increased at 7 DPP
ENSBTAG00000010527	ACAP1	139	160	155	122	253	264	240	198	150	259	365	335	288	325	225	393	451	340	0.928203	3.85066	4.22e-05	0.000563837	Increased at 21 DPP
ENSBTAG00000016688		5380	2371	1380	1942	2452	916	3422	3571	1829	1011	1159	1043	2044	405	534	1095	985	1852	-1.1997	6.65425	4.23e-05	0.000565402	Increased at 7 DPP
ENSBTAG00000015297	BANK1	17	149	75	140	136	85	153	279	145	28	53	40	28	22	23	78	61	53	-1.51951	2.24898	4.24e-05	0.000565458	Increased at 7 DPP
ENSBTAG00000008428	UPP1	171	151	90	142	82	80	1728	517	84	38	79	63	57	38	36	93	135	99	-2.11227	3.41613	4.29e-05	0.00057171	Increased at 7 DPP
ENSBTAG00000047107	TNIP3	582	71	23	1	49	3	52	23	11	3	5	3	2	2	1	28	4	24	-3.57838	1.55191	4.3e-05	0.000572181	Increased at 7 DPP
ENSBTAG00000001126	BMP2K	331	525	294	453	514	443	553	663	559	178	328	272	262	188	164	293	314	354	-0.803164	4.32673	4.33e-05	0.000576398	Increased at 7 DPP
ENSBTAG00000012307	DTNA	6	12	396	153	73	201	47	32	6	1316	1047	294	69	676	940	376	468	720	2.67091	4.48634	4.35e-05	0.000577121	Increased at 21 DPP
ENSBTAG00000016424	MMP25	63	105	69	131	123	78	897	140	215	24	31	98	31	21	29	96	49	76	-1.86631	2.72957	4.35e-05	0.000577121	Increased at 7 DPP
ENSBTAG00000020144	GPR34	28	501	167	444	408	350	155	434	545	63	140	226	94	54	42	130	144	107	-1.52527	3.5721	4.37e-05	0.000579749	Increased at 7 DPP
ENSBTAG00000003169	FBXO24	18	36	21	31	50	68	30	40	41	80	102	53	58	66	133	51	91	90	1.25322	1.75299	4.39e-05	0.000582172	Increased at 21 DPP
ENSBTAG00000020755	SELP	2994	3808	1296	1572	1626	1883	20616	3122	3258	558	2155	1657	1200	586	492	1759	1657	1701	-1.6704	7.21144	4.4e-05	0.000583099	Increased at 7 DPP
ENSBTAG00000003977	SLC52A3	346	349	132	121	269	38	53	293	45	5	2	3	6	4	4	48	69	96	-2.78164	2.55042	4.44e-05	0.000587301	Increased at 7 DPP
ENSBTAG00000001124	GALC	993	513	218	481	498	478	536	501	540	135	352	331	373	157	79	305	235	273	-1.06214	4.39114	4.46e-05	0.000589052	Increased at 7 DPP
ENSBTAG00000030170	HN1	489	1408	818	1541	1762	1697	1700	1841	1543	785	911	708	1010	540	540	803	801	912	-0.76321	5.87768	4.48e-05	0.000591968	Increased at 7 DPP
ENSBTAG00000007116	ARRDC3	2037	3738	2995	3265	2551	2989	6211	4263	3940	2154	1842	2131	1579	980	777	1700	2802	2059	-0.913472	7.1687	4.5e-05	0.000594367	Increased at 7 DPP
ENSBTAG00000013861	SLC8A1	34	179	166	134	134	198	416	146	220	327	530	511	537	251	274	339	292	382	1.15926	3.9402	4.53e-05	0.000597182	Increased at 21 DPP
ENSBTAG00000026836	ABI3BP	54	743	110	555	324	423	1509	420	745	54	305	139	85	66	105	144	279	226	-1.67177	4.17168	4.55e-05	0.000599343	Increased at 7 DPP
ENSBTAG00000016506	ST3GAL-IV	5388	2217	1136	1629	1924	1579	4329	2339	2496	983	844	1222	1652	565	531	1075	1174	2214	-1.13513	6.64416	4.55e-05	0.000599343	Increased at 7 DPP
ENSBTAG00000011330		1413	156	128	132	87	183	267	249	161	14	49	79	37	27	40	42	42	293	-2.24235	3.41785	4.56e-05	0.000599519	Increased at 7 DPP
ENSBTAG00000007895	SLC20A1	3043	1739	1353	2325	2020	2011	3129	2430	2078	950	1294	1265	1725	809	966	1290	1696	1588	-0.729509	6.57509	4.57e-05	0.000600711	Increased at 7 DPP
ENSBTAG00000007312	CD209	15	757	193	724	694	164	1324	1078	738	51	96	275	63	78	14	313	177	152	-2.11246	4.32413	4.59e-05	0.000602415	Increased at 7 DPP
ENSBTAG00000014372	SMARCD3	974	1750	1210	1644	2322	1994	1506	1120	1282	3045	2171	2332	1953	2821	2753	2734	1812	2237	0.810833	6.79333	4.59e-05	0.000602415	Increased at 21 DPP
ENSBTAG00000016595	CYSTM1	4039	2489	3089	2675	2382	2536	3157	2770	1830	1307	1248	1904	2007	1070	967	1895	1468	2048	-0.814754	6.89251	4.64e-05	0.000608033	Increased at 7 DPP
ENSBTAG00000013792	UBALD2	1935	963	558	842	839	727	1248	988	873	252	404	675	490	270	286	795	522	696	-0.994926	5.33638	4.64e-05	0.000608033	Increased at 7 DPP
ENSBTAG00000014972	PTGER4	380	984	368	803	836	783	1033	1091	890	252	427	484	351	428	475	395	437	413	-0.834228	5.01814	4.67e-05	0.000610215	Increased at 7 DPP
ENSBTAG00000008645	ESRRA	3224	1466	824	1534	1819	1321	1620	1404	1312	600	799	1009	1192	595	597	990	909	1075	-0.854821	6.07429	4.68e-05	0.000611667	Increased at 7 DPP
ENSBTAG00000030520	PROB1	195	311	194	337	353	417	303	160	273	324	351	629	662	404	529	530	306	529	0.85399	4.37699	4.7e-05	0.000612605	Increased at 21 DPP
ENSBTAG00000018819	TENM1	16	71	38	88	87	79	67	61	54	138	500	135	141	94	56	120	102	131	1.38954	2.57505	4.69e-05	0.000612605	Increased at 21 DPP
ENSBTAG00000012434	ENOX1	38	219	231	294	268	257	295	148	165	488	437	362	506	336	598	288	384	418	1.11854	4.15304	4.71e-05	0.000613386	Increased at 21 DPP
ENSBTAG00000015142	MAPKBP1	334	407	333	531	371	548	397	340	506	483	720	747	547	449	863	618	696	706	0.728767	4.88072	4.72e-05	0.000614959	Increased at 21 DPP
ENSBTAG00000005556	CYGB	194	435	624	1300	940	975	2148	1477	941	319	269	367	113	336	530	281	583	308	-1.35589	5.17561	4.78e-05	0.000621718	Increased at 7 DPP
ENSBTAG00000012004	TGFB3	812	1197	3025	1876	1576	2454	3402	2024	5110	1025	920	1325	802	916	1255	776	1121	1304	-1.096	6.55641	4.81e-05	0.000624916	Increased at 7 DPP
ENSBTAG00000003794	GNAO1	103	49	56	51	62	103	62	56	47	146	213	140	103	133	173	100	74	190	1.18385	2.54806	4.85e-05	0.000629226	Increased at 21 DPP
ENSBTAG00000021487	CIART	33	55	33	87	61	96	35	94	17	182	176	90	78	186	157	87	102	151	1.40156	2.45441	4.86e-05	0.000630811	Increased at 21 DPP
ENSBTAG00000001207	SERPINB8	1240	900	322	399	717	541	873	657	671	343	436	366	282	298	229	341	427	403	-0.936818	4.8409	4.9e-05	0.000635197	Increased at 7 DPP
ENSBTAG00000012595	HRSP12	320	305	236	315	292	350	812	598	245	164	150	173	254	110	130	220	155	255	-1.02481	3.93	4.91e-05	0.00063626	Increased at 7 DPP
ENSBTAG00000000106	FAM69C	89	15	44	19	42	9	8	6	23	293	48	521	1081	26	4	57	9	287	3.02156	2.9303	4.94e-05	0.00063898	Increased at 21 DPP
ENSBTAG00000019027	SLC30A7	846	642	347	555	523	576	1047	587	534	248	441	317	401	208	250	393	354	474	-0.807217	4.7121	4.96e-05	0.000641321	Increased at 7 DPP
ENSBTAG00000020736	CD40	326	481	239	211	186	225	1458	936	297	70	118	172	139	78	87	316	183	257	-1.53493	4.1002	4.98e-05	0.000643093	Increased at 7 DPP
ENSBTAG00000011398	PRR7	14	58	43	80	98	95	65	36	42	89	126	129	176	158	174	146	79	89	1.28569	2.4126	4.99e-05	0.00064399	Increased at 21 DPP
ENSBTAG00000012640	S100A8	1462	1809	1482	907	1351	40	6269	2973	74	202	42	157	24	5	22	307	333	904	-2.99132	5.76197	4.99e-05	0.00064399	Increased at 7 DPP
ENSBTAG00000018186	PDXK	6743	2537	1299	2510	2870	1485	7002	3778	3518	1005	1315	1523	2479	599	544	1231	1467	2932	-1.2568	7.05825	5.02e-05	0.000646687	Increased at 7 DPP
ENSBTAG00000017158	VSNL1	38	57	34	13	39	21	30	37	40	14	27	5	9	12	2	14	7	3	-1.6705	0.408351	5.03e-05	0.000647952	Increased at 7 DPP
ENSBTAG00000019339	ITPKB	229	521	400	726	420	702	738	330	494	769	935	929	533	582	1297	877	821	858	0.872939	5.22472	5.08e-05	0.000653374	Increased at 21 DPP
ENSBTAG00000015369	MLLT11	268	1189	2090	3614	2841	3387	1949	2343	2672	805	1298	707	1673	723	811	789	724	1144	-1.1462	6.42456	5.08e-05	0.000653374	Increased at 7 DPP
ENSBTAG00000011734	ANKRD1	9	14	34	23	21	53	54	112	76	15	13	10	15	7	2	11	15	21	-1.79289	0.698883	5.11e-05	0.000655498	Increased at 7 DPP
ENSBTAG00000035998	CKB	6444	3770	2345	2964	2885	3435	3007	4631	2918	7856	8119	3548	5358	13853	11500	5208	3910	8332	1.20324	8.33017	5.12e-05	0.000656461	Increased at 21 DPP
ENSBTAG00000008864	MD2	1211	1219	613	952	1219	1023	1157	926	740	508	706	852	630	538	431	583	526	647	-0.659739	5.4459	5.14e-05	0.000658999	Increased at 7 DPP
ENSBTAG00000005078	UCHL1	397	223	148	259	516	538	242	260	186	133	159	175	121	145	132	134	114	106	-1.06344	3.5912	5.15e-05	0.000659739	Increased at 7 DPP
ENSBTAG00000001085	FAM20A	136	2120	508	2139	1899	1496	2336	2520	1906	1245	156	525	283	169	360	165	351	877	-1.69166	5.80896	5.17e-05	0.000661707	Increased at 7 DPP
ENSBTAG00000004498	ESR2	40	6	5	11	18	30	5	3	6	91	83	85	125	16	7	32	19	82	2.10503	1.06372	5.18e-05	0.000661786	Increased at 21 DPP
ENSBTAG00000006549	FAM26F	13	274	120	87	124	78	537	681	152	15	29	48	15	19	19	160	47	61	-2.2314	2.89511	5.18e-05	0.0006619	Increased at 7 DPP
ENSBTAG00000046588	DNAJB9	2969	2543	1771	2615	2441	1923	3113	2529	1815	1283	1375	1372	1723	1010	1406	1645	1385	1709	-0.672434	6.71144	5.2e-05	0.000662482	Increased at 7 DPP
ENSBTAG00000010437	MKLN1	1355	1104	683	1311	1177	1091	1170	977	937	658	970	736	740	489	541	510	564	805	-0.633369	5.57145	5.2e-05	0.000662482	Increased at 7 DPP
ENSBTAG00000047059	TIMM17A	756	2109	2409	2883	2705	2655	2928	2167	2342	1061	1535	1288	1503	1259	1246	1129	1208	1066	-0.788851	6.60214	5.2e-05	0.000662482	Increased at 7 DPP
ENSBTAG00000007428	CDKL5	48	56	31	58	39	33	19	19	21	73	203	83	49	47	128	62	65	100	1.37376	1.83174	5.23e-05	0.000665189	Increased at 21 DPP
ENSBTAG00000008074	C1QTNF6	46	5023	2161	8964	5942	3975	15495	12687	15940	710	2466	1770	4061	963	545	1868	2151	1937	-2.01983	7.95656	5.31e-05	0.00067363	Increased at 7 DPP
ENSBTAG00000038428	RELB	2231	959	636	856	767	784	2137	988	845	272	443	577	581	410	457	771	620	689	-1.01576	5.50797	5.31e-05	0.00067363	Increased at 7 DPP
ENSBTAG00000033677	WDR90	283	113	177	208	271	309	187	139	188	248	588	403	381	377	257	436	382	366	0.941341	4.03126	5.3e-05	0.00067363	Increased at 21 DPP
ENSBTAG00000011045	MRPS36	381	408	245	398	336	394	531	503	353	2489	596	577	3408	271	334	410	353	1624	1.55333	5.3607	5.31e-05	0.000673862	Increased at 21 DPP
ENSBTAG00000012789	PRKD1	599	605	755	752	645	917	779	459	521	1428	1137	1505	760	971	1284	813	860	1082	0.803542	5.62476	5.38e-05	0.000680946	Increased at 21 DPP
ENSBTAG00000009948	TRIM25	953	1237	649	1178	1088	992	2392	1559	1496	348	801	893	743	410	494	851	748	969	-0.805999	5.72026	5.38e-05	0.000680946	Increased at 7 DPP
ENSBTAG00000012525	ABO	1728	409	281	218	415	165	451	444	383	34	49	105	141	43	23	294	205	301	-1.94357	4.14462	5.39e-05	0.000681717	Increased at 7 DPP
ENSBTAG00000018143	SARG	276	131	73	46	112	63	56	53	60	12	22	37	19	12	6	54	29	67	-1.77367	1.83121	5.5e-05	0.000694228	Increased at 7 DPP
ENSBTAG00000000928	SPECC1	305	384	210	553	438	525	511	504	834	119	271	266	241	152	300	202	272	280	-0.913285	4.24682	5.5e-05	0.000694228	Increased at 7 DPP
ENSBTAG00000003907	TSPAN14	2085	3635	1492	2929	3062	2552	3939	3045	3151	1242	1671	2325	2542	950	903	1800	1608	1910	-0.720573	6.91569	5.5e-05	0.000694228	Increased at 7 DPP
ENSBTAG00000014162	CCBP2	10	9	11	22	15	18	12	10	2	24	20	44	22	54	32	37	22	23	1.49137	0.385675	5.52e-05	0.000695523	Increased at 21 DPP
ENSBTAG00000038335	IGBP1	424	606	278	436	422	382	637	626	578	206	352	355	257	148	232	239	280	341	-0.795452	4.34979	5.57e-05	0.000701302	Increased at 7 DPP
ENSBTAG00000031869	ZSCAN26	68	172	146	191	205	208	135	130	121	199	374	280	334	235	225	216	316	287	0.926438	3.55939	5.58e-05	0.000701572	Increased at 21 DPP
ENSBTAG00000047510	SMIM6	69	15	2	24	13	26	11	6	5	126	156	107	98	64	13	125	37	17	2.15025	1.53576	5.61e-05	0.00070562	Increased at 21 DPP
ENSBTAG00000012671	TNIP1	5625	3188	2218	3335	3218	3051	10457	5879	2578	1528	1658	2960	1980	1705	1506	2285	2403	2510	-0.999532	7.44051	5.62e-05	0.000706173	Increased at 7 DPP
ENSBTAG00000001945	ARG2	787	304	230	216	193	185	1417	419	289	126	174	110	161	139	162	160	131	260	-1.41274	4.04121	5.64e-05	0.000707937	Increased at 7 DPP
ENSBTAG00000017032	FREM2	6	8	4	10	24	66	3	18	17	60	279	90	15	13	15	79	48	116	2.23093	1.40937	5.68e-05	0.000712291	Increased at 21 DPP
ENSBTAG00000023976	ARHGAP25	320	1060	496	1196	1225	1240	1502	1526	1125	260	585	799	707	227	226	650	612	568	-0.99027	5.38831	5.71e-05	0.000715885	Increased at 7 DPP
ENSBTAG00000019183	FUZ	197	178	159	181	192	214	209	128	166	296	310	427	194	409	363	376	220	303	0.952696	3.82686	5.77e-05	0.000722974	Increased at 21 DPP
ENSBTAG00000005288	GFRA3	14	9	14	13	9	6	19	8	4	30	16	21	32	72	20	22	21	38	1.62941	0.334352	5.8e-05	0.000725399	Increased at 21 DPP
ENSBTAG00000000898	F2RL2	418	1180	349	755	790	850	2095	1478	1350	292	657	388	322	280	295	642	697	503	-1.06731	5.29581	5.96e-05	0.000744595	Increased at 7 DPP
ENSBTAG00000019249	HS3ST6	10	4	21	17	20	17	13	7	5	65	22	31	11	57	76	23	21	51	1.78788	0.67669	5.96e-05	0.000744595	Increased at 21 DPP
ENSBTAG00000012117	ATP6AP1	3061	4936	2618	4945	5489	4584	5251	5956	4862	2218	2896	3957	3361	2003	1913	2982	2542	2993	-0.660729	7.63066	6.02e-05	0.000748501	Increased at 7 DPP
ENSBTAG00000003151	DNAJB11	2300	1608	1106	1801	1837	1459	3407	2207	2197	1030	1241	933	1393	774	805	1472	1035	1466	-0.73843	6.39499	6.02e-05	0.000748501	Increased at 7 DPP
ENSBTAG00000001492	FYB	150	486	293	645	581	409	1093	905	572	101	159	266	172	108	100	302	338	456	-1.2669	4.39359	6e-05	0.000748501	Increased at 7 DPP
ENSBTAG00000019630	RGL1	183	2225	813	2569	2071	1768	2609	2433	3350	440	1070	1134	1149	561	714	778	862	745	-1.16777	6.21554	6.01e-05	0.000748501	Increased at 7 DPP
ENSBTAG00000011854	SLC38A5	31	61	61	29	90	85	91	48	55	112	191	180	167	110	100	87	79	128	1.13331	2.3979	6.02e-05	0.000748501	Increased at 21 DPP
ENSBTAG00000013036	YDJC	24	95	61	107	207	141	64	59	80	156	167	147	322	278	297	167	123	208	1.31472	3.08186	6.01e-05	0.000748501	Increased at 21 DPP
ENSBTAG00000004848	OLFML2A	921	694	372	762	473	851	714	367	497	952	1554	884	729	1016	2480	823	966	995	1.01532	5.64956	6.1e-05	0.000756338	Increased at 21 DPP
ENSBTAG00000043976	RNFT2	26	42	28	65	45	81	53	27	55	96	121	95	121	64	110	77	62	80	1.08385	1.95995	6.1e-05	0.000756338	Increased at 21 DPP
ENSBTAG00000046633		102	177	148	260	251	233	225	212	139	74	123	131	100	63	68	125	73	88	-0.964414	2.9652	6.1e-05	0.000756338	Increased at 7 DPP
ENSBTAG00000002227	LRIG3	181	125	406	174	171	291	58	69	136	364	692	322	367	467	752	299	539	402	1.40866	4.21542	6.13e-05	0.000758853	Increased at 21 DPP
ENSBTAG00000008921	NEXN	36	316	310	483	290	536	474	304	489	1165	979	481	323	742	1216	561	701	1019	1.31654	5.03154	6.17e-05	0.000762741	Increased at 21 DPP
ENSBTAG00000020342	MYOC	74	1824	461	694	1072	1874	947	486	1152	2293	2727	3706	1935	1653	2258	1544	1211	2208	1.32207	6.41133	6.2e-05	0.00076635	Increased at 21 DPP
ENSBTAG00000019289	ITGA2	421	1215	260	460	465	444	844	554	1147	167	378	261	480	62	85	272	332	372	-1.22992	4.59117	6.29e-05	0.000776753	Increased at 7 DPP
ENSBTAG00000006466	CD53	640	3341	1267	1956	2210	2096	3829	4811	1864	435	712	1148	559	368	429	1460	1416	2000	-1.2912	6.49054	6.41e-05	0.000790573	Increased at 7 DPP
ENSBTAG00000021795	HNF1A	3	19	5	19	24	42	9	5	13	21	156	66	26	40	30	73	39	12	1.83314	0.930045	6.49e-05	0.000800648	Increased at 21 DPP
ENSBTAG00000021594	TDRKH	73	17	50	31	27	82	26	24	13	197	164	69	153	56	67	60	63	207	1.6029	2.11407	6.51e-05	0.000801801	Increased at 21 DPP
ENSBTAG00000003238	MEOX2	49	78	106	125	50	146	82	58	68	214	121	176	110	140	260	162	222	210	1.20334	2.91378	6.63e-05	0.000815657	Increased at 21 DPP
ENSBTAG00000012668		14	74	40	70	54	20	69	145	215	17	33	21	21	20	9	6	17	50	-1.78665	1.47046	6.66e-05	0.000818556	Increased at 7 DPP
ENSBTAG00000008300	FN1	8133	91000	20933	82095	65323	91601	73377	81106	95373	12532	47821	39474	24102	17863	18789	33043	26515	27091	-1.19706	11.2738	6.66e-05	0.000818846	Increased at 7 DPP
ENSBTAG00000014713	RARRES1	5534	26483	8798	19690	21852	22403	20522	28074	28823	6526	18118	7521	13555	7733	6941	9981	8097	9403	-0.960541	9.631	6.68e-05	0.000819858	Increased at 7 DPP
ENSBTAG00000015251	ALG13	32	9	43	20	28	22	8	13	16	71	156	50	31	61	53	38	72	48	1.5981	1.31995	6.69e-05	0.000820823	Increased at 21 DPP
ENSBTAG00000014329		4003	120	114	7	41	6	97	125	2	24	2	4	8	9	0	39	27	117	-4.42824	3.99187	6.7e-05	0.000820919	Increased at 7 DPP
ENSBTAG00000009051	MMP19	356	3205	1826	6700	5423	3337	12676	11948	4965	1233	2144	1871	3690	1467	1252	1597	1223	2390	-1.48013	7.60663	6.77e-05	0.000829645	Increased at 7 DPP
ENSBTAG00000004787	METRNL	375	1454	961	1560	1500	1638	1722	1428	1429	287	647	1084	744	600	808	644	589	718	-0.871461	5.75652	6.82e-05	0.000834846	Increased at 7 DPP
ENSBTAG00000017943	GALNT6	11321	984	1163	578	844	1091	1208	669	437	255	327	637	221	153	102	485	331	1582	-2.27917	6.1582	6.85e-05	0.000837313	Increased at 7 DPP
ENSBTAG00000002888	TMTC2	173	114	60	71	56	110	151	73	136	355	382	170	190	120	241	131	197	258	1.19358	3.21475	6.88e-05	0.000840245	Increased at 21 DPP
ENSBTAG00000006208	ADCY7	353	1165	721	1230	1055	1332	1379	1591	1325	457	507	748	595	408	336	725	803	692	-0.844054	5.52102	6.9e-05	0.000842114	Increased at 7 DPP
ENSBTAG00000023179	TRIB1	2645	1920	1126	2135	1688	1924	4826	2495	2467	514	850	1601	816	403	315	1808	1433	1594	-1.12211	6.49585	6.91e-05	0.000842337	Increased at 7 DPP
ENSBTAG00000016541	CAMK1G	80	124	55	51	305	22	188	273	226	51	83	36	28	43	9	35	54	33	-1.72834	2.36537	6.97e-05	0.000848951	Increased at 7 DPP
ENSBTAG00000047225	BCL2L14	458	161	116	148	288	41	49	251	91	23	32	48	30	15	6	72	75	122	-1.94228	2.6588	7.03e-05	0.000855991	Increased at 7 DPP
ENSBTAG00000044082	MARCH1	4	30	12	32	29	32	62	61	43	1	7	16	9	5	5	20	13	9	-1.72633	0.335439	7.04e-05	0.000856974	Increased at 7 DPP
ENSBTAG00000014676	SHROOM1	342	505	151	477	433	447	216	220	299	357	693	1107	1033	452	365	675	402	548	0.933732	4.70765	7.06e-05	0.000857657	Increased at 21 DPP
ENSBTAG00000006049	BZW1	6231	7270	4242	6891	6826	5999	8813	6886	7411	3508	5591	4308	4949	2769	3350	4039	4328	4900	-0.60578	8.19971	7.15e-05	0.000867769	Increased at 7 DPP
ENSBTAG00000018513	FHL1	1098	3783	8296	4205	3452	5408	2458	2787	3072	9743	9960	11101	4466	9061	10682	8261	6730	7451	1.21549	8.47276	7.16e-05	0.000867769	Increased at 21 DPP
ENSBTAG00000003014	TRPV2	226	896	410	1180	1729	1289	1358	1491	1284	243	353	883	547	330	237	623	534	550	-1.09167	5.37151	7.15e-05	0.000867769	Increased at 7 DPP
ENSBTAG00000010275	KIAA0196	1964	2294	1613	2340	2387	2133	2845	2268	2380	1136	1711	1491	1433	979	1335	1441	1677	1580	-0.575557	6.6339	7.2e-05	0.000872505	Increased at 7 DPP
ENSBTAG00000047996	IFITM10	74	27	21	46	24	19	32	18	233	5	18	20	6	5	5	18	17	26	-1.99977	0.95945	7.25e-05	0.00087778	Increased at 7 DPP
ENSBTAG00000015865	CAPN14	767	138	99	10	29	10	53	350	3	7	1	3	3	2	2	43	39	34	-3.49218	2.38561	7.27e-05	0.000879126	Increased at 7 DPP
ENSBTAG00000008023	RHBDL2	2630	1374	619	534	930	396	595	823	879	308	448	264	464	184	105	570	473	651	-1.35069	5.23398	7.39e-05	0.000893645	Increased at 7 DPP
ENSBTAG00000021523	STAT3	9690	6404	3417	5866	6101	4909	10724	7408	5673	3242	3438	3677	3548	2635	2732	4079	3926	5512	-0.794828	8.12744	7.48e-05	0.000902941	Increased at 7 DPP
ENSBTAG00000013885	ADSS	1646	1573	1135	1903	1424	1983	2024	2043	1449	901	1214	1328	1326	678	808	1044	1014	1327	-0.586823	6.21684	7.5e-05	0.000904707	Increased at 7 DPP
ENSBTAG00000011975	SERPINB1	5695	1333	1102	1274	1895	931	1218	1544	1417	455	846	875	718	437	428	944	895	1381	-1.24762	6.17132	7.5e-05	0.000904707	Increased at 7 DPP
ENSBTAG00000019615	PHTF1	275	638	318	530	473	520	629	587	526	208	392	285	364	148	162	285	312	335	-0.782405	4.37806	7.56e-05	0.000910796	Increased at 7 DPP
ENSBTAG00000008330	RNF19B	1173	890	693	982	754	995	1583	1756	862	475	470	779	440	381	457	705	514	969	-0.829859	5.48755	7.57e-05	0.000910796	Increased at 7 DPP
ENSBTAG00000021717	BDKRB2	225	740	360	611	505	695	1836	823	1482	203	286	338	279	166	357	483	468	402	-1.15517	4.91726	7.58e-05	0.000911375	Increased at 7 DPP
ENSBTAG00000009226	SCUBE3	18	895	180	993	442	1013	808	746	711	107	266	373	160	116	176	182	290	89	-1.58559	4.45151	7.66e-05	0.000919941	Increased at 7 DPP
ENSBTAG00000047379		1361	54	212	83	58	47	470	649	44	56	72	66	19	26	14	44	55	208	-2.49148	3.49179	7.66e-05	0.000919997	Increased at 7 DPP
ENSBTAG00000004381	TACSTD2	1812	578	511	367	284	538	376	454	700	53	229	476	193	64	60	268	154	477	-1.58761	4.54375	7.68e-05	0.0009217	Increased at 7 DPP
ENSBTAG00000017863	SRGN	4851	4916	2190	3040	3284	3510	20621	7374	2260	1192	1294	2329	1773	1184	758	2845	2880	3846	-1.41658	7.6763	7.75e-05	0.000928901	Increased at 7 DPP
ENSBTAG00000032331	SLC48A1	690	1658	1148	1788	1466	1769	2604	1546	1488	710	682	1309	941	747	781	1026	910	811	-0.721833	6.04311	7.78e-05	0.000931591	Increased at 7 DPP
ENSBTAG00000014149	LCN2	74	51	23	182	423	50	814	317	90	16	6	21	13	9	4	100	85	68	-2.48268	2.76725	7.92e-05	0.000947227	Increased at 7 DPP
ENSBTAG00000000032	ABI3	83	488	198	523	524	450	576	797	460	121	227	373	206	107	101	237	153	220	-1.1541	4.10351	7.99e-05	0.000955248	Increased at 7 DPP
ENSBTAG00000020049	CABP1	5	20	11	21	37	29	12	29	29	62	56	48	24	87	75	47	36	34	1.46549	1.12266	8.01e-05	0.000957117	Increased at 21 DPP
ENSBTAG00000012172	MIDN	1739	1166	848	1224	1097	1361	2834	996	1451	411	666	1085	973	498	449	1010	724	999	-0.832373	5.86104	8.07e-05	0.000962658	Increased at 7 DPP
ENSBTAG00000021526	RPRM	962	644	1435	1194	1321	2745	612	251	92	1985	2041	2850	4565	4940	3624	2201	1836	1847	1.60622	6.80249	8.07e-05	0.000962658	Increased at 21 DPP
ENSBTAG00000022227	PLSCR2	1588	1873	704	1540	1264	1387	1593	1675	2384	334	1100	1049	1303	333	254	768	839	1168	-0.947774	5.96103	8.09e-05	0.000963843	Increased at 7 DPP
ENSBTAG00000007865	GNPDA1	796	2195	970	2209	2555	2014	2644	2548	2109	908	1445	1297	1248	801	915	1258	1183	1206	-0.706077	6.38852	8.19e-05	0.000975843	Increased at 7 DPP
ENSBTAG00000021811	ANGPTL4	209	734	119	647	540	652	1093	680	393	759	851	1120	2248	830	586	1380	757	1259	1.06993	5.47079	8.22e-05	0.000977588	Increased at 21 DPP
ENSBTAG00000009183	SHISA5	4550	4192	1836	3595	3711	2927	5378	3878	3212	1764	1835	2715	2865	1430	1331	2606	1738	2747	-0.733173	7.28708	8.23e-05	0.000978777	Increased at 7 DPP
ENSBTAG00000014172	FGD2	104	407	162	288	295	462	229	526	292	74	135	180	127	83	75	204	161	167	-1.11001	3.56744	8.37e-05	0.00099433	Increased at 7 DPP
ENSBTAG00000020253	SPEM1	7	18	13	21	28	24	32	13	16	40	34	42	37	43	52	57	22	41	1.23803	0.817708	8.4e-05	0.000996886	Increased at 21 DPP
ENSBTAG00000048145		4	22	30	31	28	41	59	92	83	1	3	17	5	2	7	5	15	35	-2.06089	0.619717	8.43e-05	0.0009997	Increased at 7 DPP
ENSBTAG00000007872	PSIP1	737	1041	755	1163	1013	1189	1023	847	1032	1176	1822	1460	1287	991	1472	1207	1385	1384	0.56342	5.99876	8.45e-05	0.00100117	Increased at 21 DPP
ENSBTAG00000000933	KIAA1984	20	15	15	16	24	23	13	19	21	58	54	26	40	29	25	32	56	41	1.20286	0.785266	8.46e-05	0.00100207	Increased at 21 DPP
ENSBTAG00000014548	FAM129A	513	920	693	1355	912	1770	938	628	591	2134	2520	1778	853	1197	2336	690	1329	2280	0.990932	6.16616	8.49e-05	0.00100412	Increased at 21 DPP
ENSBTAG00000012193	TTC28	232	589	444	845	485	918	667	362	536	715	1118	1044	857	578	1118	796	819	1036	0.78112	5.31954	8.49e-05	0.00100412	Increased at 21 DPP
ENSBTAG00000044171	CNIH3	5	18	25	18	37	24	7	16	15	54	66	99	58	17	18	89	31	38	1.52772	1.01633	8.52e-05	0.00100624	Increased at 21 DPP
ENSBTAG00000011961	PF4	30	30	210	21	62	24	134	184	74	5	25	35	33	5	8	25	32	39	-1.99261	1.65237	8.52e-05	0.00100624	Increased at 7 DPP
ENSBTAG00000001562	NFE2	526	48	136	23	43	10	2094	175	42	23	7	16	20	15	24	36	66	147	-3.00889	3.33092	8.53e-05	0.00100658	Increased at 7 DPP
ENSBTAG00000011600	MAP3K8	1378	323	178	334	229	298	1193	676	267	124	149	242	172	104	87	276	225	350	-1.45956	4.32193	8.61e-05	0.00101437	Increased at 7 DPP
ENSBTAG00000010971	MGC142792	991	2160	808	2142	1213	1299	1936	2024	2244	657	1267	1261	1029	500	998	830	857	1004	-0.733891	6.10608	8.62e-05	0.00101469	Increased at 7 DPP
ENSBTAG00000018971	RAD51B	1141	512	466	476	790	360	220	344	645	209	274	281	195	215	189	315	261	348	-1.07558	4.48145	8.67e-05	0.00102009	Increased at 7 DPP
ENSBTAG00000018286	RNF181	2143	1924	1160	1863	2253	1985	2264	2340	1615	1256	1396	1144	1643	1026	793	1233	991	1296	-0.619229	6.41356	8.9e-05	0.00104614	Increased at 7 DPP
ENSBTAG00000009812	CXCL6	19220	5640	3035	287	424	130	50878	9250	277	181	293	604	209	226	303	3147	1673	1924	-3.28283	8.15349	8.96e-05	0.00105048	Increased at 7 DPP
ENSBTAG00000017069	FAM198B	174	236	73	139	116	172	216	128	120	295	445	287	496	94	292	198	200	408	1.03802	3.62435	8.96e-05	0.00105048	Increased at 21 DPP
ENSBTAG00000019593	KNOP1	369	288	329	404	396	470	330	330	517	748	706	574	642	460	586	379	491	951	0.768044	4.78539	8.96e-05	0.00105048	Increased at 21 DPP
ENSBTAG00000014171	NAPEPLD	427	343	207	301	261	357	233	217	219	397	834	615	442	403	722	362	333	424	0.893974	4.45148	8.96e-05	0.00105048	Increased at 21 DPP
ENSBTAG00000014269	SCARB1	1424	4096	1319	4130	3758	3328	4903	3779	4945	1011	2547	2792	2618	895	943	2070	1670	1707	-0.887826	7.1245	9e-05	0.0010527	Increased at 7 DPP
ENSBTAG00000018497	SDPR	405	1049	382	867	483	1309	352	333	331	978	1303	2049	1317	511	1068	1191	893	993	0.990854	5.57002	9e-05	0.0010527	Increased at 21 DPP
ENSBTAG00000021943	NFYC	845	1046	788	1155	1022	1252	1015	1044	1178	1292	1522	1678	1598	1283	1462	1341	1193	1423	0.549917	6.08224	9.04e-05	0.00105702	Increased at 21 DPP
ENSBTAG00000022895	PQLC1	355	560	321	621	593	554	1224	598	762	192	288	413	396	214	324	453	281	348	-0.832635	4.65616	9.05e-05	0.00105732	Increased at 7 DPP
ENSBTAG00000015582	HMOX1	932	3478	3440	5193	4966	4287	12401	7030	2967	2798	1428	2650	1689	1538	1685	2199	2204	2183	-1.13762	7.5448	9.1e-05	0.00106168	Increased at 7 DPP
ENSBTAG00000014861	SLC20A2	284	245	273	424	256	467	427	246	257	1235	423	785	540	282	325	474	366	1281	1.07521	4.71785	9.1e-05	0.00106168	Increased at 21 DPP
ENSBTAG00000047174		5	13	139	62	23	97	26	7	11	224	306	157	35	174	397	110	113	246	2.21745	2.7968	9.17e-05	0.00106804	Increased at 21 DPP
ENSBTAG00000000501	KLHL13	486	317	323	369	353	424	203	198	219	437	776	642	521	565	673	513	449	504	0.881401	4.63149	9.19e-05	0.00107044	Increased at 21 DPP
ENSBTAG00000013346	SIX5	301	660	498	782	872	811	827	459	607	699	827	1202	1197	895	1137	1001	829	952	0.707809	5.47421	9.2e-05	0.00107044	Increased at 21 DPP
ENSBTAG00000045604	TTC9	1586	715	378	548	793	418	411	488	491	162	308	430	486	129	135	400	231	365	-1.15231	4.68475	9.27e-05	0.00107722	Increased at 7 DPP
ENSBTAG00000011487	PLEKHS1	4643	468	319	312	707	164	181	347	270	60	274	280	214	48	38	295	152	354	-2.24526	4.85882	9.32e-05	0.00108264	Increased at 7 DPP
ENSBTAG00000019250	BTK	104	324	167	305	361	383	504	812	401	75	148	150	118	99	71	267	206	199	-1.23646	3.80667	9.34e-05	0.00108364	Increased at 7 DPP
ENSBTAG00000004118	ALAS1	3021	2351	1683	2157	2130	2190	3278	2738	1793	1087	1410	1363	1659	972	1105	1627	1511	2010	-0.678375	6.68482	9.35e-05	0.00108485	Increased at 7 DPP
ENSBTAG00000010517	EVPL	175	55	98	703	537	789	259	69	125	821	710	917	330	866	980	954	1019	564	1.57143	4.95995	9.4e-05	0.00108924	Increased at 21 DPP
ENSBTAG00000001429	NEURL1B	52	283	72	165	86	445	131	68	125	335	319	555	308	144	537	381	212	494	1.34026	3.8421	9.53e-05	0.00110401	Increased at 21 DPP
ENSBTAG00000006378	RIPK1	2134	2450	1133	2198	2084	1919	2771	2688	2415	1073	1357	1851	1737	861	864	1414	1389	1541	-0.638262	6.5721	9.6e-05	0.00111024	Increased at 7 DPP
ENSBTAG00000002820	RBBP7	2790	2999	2304	4432	3481	3281	3168	2766	3731	5255	7146	3818	5067	4626	5481	3391	3791	4855	0.693412	7.79479	9.62e-05	0.00111214	Increased at 21 DPP
ENSBTAG00000022000	CACNB2	56	41	205	182	100	183	53	49	74	398	235	297	89	251	371	226	238	346	1.46166	3.44171	9.65e-05	0.00111481	Increased at 21 DPP
ENSBTAG00000000836	KRT8	3583	2080	1616	2001	1807	1880	1360	2374	2289	621	970	1205	1803	423	298	1357	976	1809	-1.01642	6.42173	9.68e-05	0.00111706	Increased at 7 DPP
ENSBTAG00000000286	PFKM	225	844	765	1020	1145	1078	846	667	772	1058	2223	1213	1163	2232	2253	1016	1157	998	1.00824	6.01423	9.69e-05	0.00111764	Increased at 21 DPP
ENSBTAG00000021467	IGFBP6	3513	6521	3012	3424	5229	4223	9665	3613	4888	6074	12962	8648	12016	7269	4875	9408	4386	8906	0.838334	8.47543	9.71e-05	0.00111807	Increased at 21 DPP
ENSBTAG00000013314	PBX3	244	231	141	227	180	237	267	219	246	297	868	407	371	310	473	249	289	274	0.900348	4.07789	9.71e-05	0.00111807	Increased at 21 DPP
ENSBTAG00000023600	APOD	6693	33351	4897	21895	18162	16028	23881	34908	25353	6613	6262	9724	14888	3460	1729	9020	8472	13544	-1.25691	9.55411	9.72e-05	0.00111831	Increased at 7 DPP
ENSBTAG00000017542	PPARD	687	480	517	1070	594	718	1290	767	804	320	451	458	598	256	424	432	495	488	-0.734697	5.02051	9.74e-05	0.00111991	Increased at 7 DPP
ENSBTAG00000036113	RSPH14	35	5	7	6	8	4	4	1	2	26	54	38	28	27	14	94	7	31	2.10565	0.384614	9.82e-05	0.00112874	Increased at 21 DPP
ENSBTAG00000014958	PRKAR2B	878	2656	937	2003	1440	1935	2499	2861	4724	774	1330	1492	1129	500	825	1216	1236	1354	-0.934503	6.45729	9.9e-05	0.00113633	Increased at 7 DPP
ENSBTAG00000011962	PLA2G3	18	3	2	13	11	5	19	24	23	55	21	19	199	13	10	40	25	111	2.05942	0.943497	0.000101219	0.00116105	Increased at 21 DPP
ENSBTAG00000011196	C1QB	526	11898	4123	6557	8014	5823	10101	18077	8699	1271	1806	4690	1964	1325	973	6443	2891	2774	-1.53121	8.17109	0.000101584	0.00116432	Increased at 7 DPP
ENSBTAG00000017901	LAYN	168	468	267	558	605	493	533	579	599	171	326	326	369	170	162	269	197	247	-0.851066	4.26915	0.000102157	0.00116997	Increased at 7 DPP
ENSBTAG00000014353	SRP14	2261	4451	3681	4600	4500	4554	3956	4457	3642	2295	2956	2536	2922	2105	1977	2487	2366	2452	-0.622715	7.45535	0.000102441	0.00117231	Increased at 7 DPP
ENSBTAG00000005353	DES	604	1276	11564	20297	14653	18024	9060	1297	1496	49779	34715	25151	2793	59305	53572	28877	21300	31148	2.18762	10.2954	0.000104137	0.00119078	Increased at 21 DPP
ENSBTAG00000015818	MMP1	68	852	3917	3947	2504	221	21266	4537	522	69	19	21	0	5	2	136	1466	242	-4.0864	6.83347	0.000105647	0.00120711	Increased at 7 DPP
ENSBTAG00000015614	LNX2	253	265	197	335	269	360	239	188	318	442	724	464	496	252	395	377	307	447	0.756662	4.26386	0.000105738	0.00120721	Increased at 21 DPP
ENSBTAG00000030556	ZNF217	475	685	436	747	642	759	1161	558	964	217	473	524	461	207	315	523	438	447	-0.752741	4.89501	0.000105971	0.00120893	Increased at 7 DPP
ENSBTAG00000004401	UGGT2	76	436	235	534	497	411	626	528	930	158	291	173	241	139	211	139	254	224	-1.10713	4.17573	0.000107268	0.00122277	Increased at 7 DPP
ENSBTAG00000012050	ORAI2	1856	710	819	1020	783	897	693	620	584	216	347	629	574	300	311	524	506	648	-0.961901	5.20194	0.000108779	0.00123903	Increased at 7 DPP
ENSBTAG00000012280	PGLYRP2	35	68	39	56	59	77	51	87	70	12	30	44	30	13	12	37	23	33	-1.15654	1.27319	0.000108987	0.00124044	Increased at 7 DPP
ENSBTAG00000010062	SLC26A4	3259	55	61	54	218	42	36	56	62	3	2	10	9	19	5	63	112	112	-3.60456	3.79152	0.000109106	0.00124082	Increased at 7 DPP
ENSBTAG00000003669	BNC2	24	207	138	303	102	294	249	81	115	313	804	257	166	339	815	280	357	313	1.42973	4.00323	0.00010984	0.0012482	Increased at 21 DPP
ENSBTAG00000048152	TUBG1	432	591	529	907	771	719	832	621	713	885	1151	793	1337	890	1206	976	794	823	0.646804	5.52002	0.000110666	0.00125662	Increased at 21 DPP
ENSBTAG00000045625	NTN3	4	58	25	45	79	65	28	27	39	54	99	103	168	104	54	176	67	81	1.4066	1.9892	0.000110763	0.00125674	Increased at 21 DPP
ENSBTAG00000010786	TACC2	1549	1398	1213	1658	1383	1745	1126	872	1000	1935	2220	2022	1699	2194	3437	1871	1662	2013	0.789647	6.59672	0.000111233	0.0012611	Increased at 21 DPP
ENSBTAG00000016060	CREM	1462	368	247	213	258	242	1427	470	242	136	129	136	100	110	121	220	286	369	-1.55588	4.31695	0.00011199	0.0012687	Increased at 7 DPP
ENSBTAG00000011101	EML6	16	19	23	23	20	19	24	13	16	23	199	27	31	63	103	16	40	24	1.66309	1.16651	0.000112459	0.00127303	Increased at 21 DPP
ENSBTAG00000031837	IMPDH2	889	1545	1684	1941	2082	1809	1739	1549	1561	2261	2882	2729	2206	3003	3461	2115	2173	2067	0.750284	6.87316	0.000112883	0.00127684	Increased at 21 DPP
ENSBTAG00000025099	RNF145	2526	4527	4368	5739	4755	4890	5652	4606	5479	2815	2810	3628	3006	1975	2659	2414	2982	3274	-0.647352	7.67921	0.000113098	0.00127829	Increased at 7 DPP
ENSBTAG00000014197	ATA3	129	719	283	429	364	346	753	597	657	231	267	216	338	83	146	248	192	262	-1.03115	4.2135	0.000114322	0.00129112	Increased at 7 DPP
ENSBTAG00000008448	MEIS1	1044	1563	3044	2719	2147	2399	1041	1236	1336	3528	3574	3294	2427	4112	5340	2679	3423	2998	1.02154	7.24802	0.000114717	0.00129458	Increased at 21 DPP
ENSBTAG00000016571	ITFG3	2212	1496	909	1812	1669	2074	1425	1209	1579	3077	2484	3740	5369	1739	1186	2807	1349	3569	0.864415	6.89922	0.00011544	0.00130174	Increased at 21 DPP
ENSBTAG00000015396	RBM24	6	38	127	82	34	126	14	7	10	365	101	235	36	282	400	139	112	226	2.20916	2.95338	0.000115584	0.00130237	Increased at 21 DPP
ENSBTAG00000021957	LTBP2	855	2018	442	1321	579	807	3235	1473	2269	279	662	777	785	277	295	785	985	631	-1.15503	5.75392	0.000115819	0.00130336	Increased at 7 DPP
ENSBTAG00000038737	P2RY6	84	243	273	88	56	176	974	402	158	38	51	80	49	26	39	172	81	148	-1.77316	3.23203	0.00011585	0.00130336	Increased at 7 DPP
ENSBTAG00000004856	RNF130	3949	4903	2300	4561	4554	4425	4605	4970	4619	2220	2600	3780	2992	1849	2339	2613	2571	3116	-0.604054	7.55699	0.000116297	0.00130739	Increased at 7 DPP
ENSBTAG00000032068	PLA2G4F	40	600	113	270	838	256	33	232	527	60	15	6	164	67	8	75	115	70	-2.18267	3.3617	0.000118464	0.00133072	Increased at 7 DPP
ENSBTAG00000025494	PAQR8	348	1145	686	826	892	700	823	946	957	294	535	579	561	245	321	525	466	641	-0.758281	5.10199	0.00011861	0.00133134	Increased at 7 DPP
ENSBTAG00000016010	KLHL7	291	540	524	686	532	692	604	469	551	923	1301	577	741	815	1669	563	731	870	0.871141	5.34701	0.000119241	0.0013374	Increased at 21 DPP
ENSBTAG00000007581	ADORA2B	2303	359	285	322	315	185	1274	597	382	194	64	127	290	87	78	296	190	482	-1.73488	4.59176	0.000119903	0.00134379	Increased at 7 DPP
ENSBTAG00000010986	KCNQ1	1997	103	142	287	131	270	152	75	62	106	44	68	47	69	81	45	62	188	-2.1865	3.65595	0.000121153	0.00135676	Increased at 7 DPP
ENSBTAG00000021323	AGFG1	1214	1799	1023	1891	1581	1536	2479	2059	1822	951	1319	1177	1290	734	942	1053	1078	1167	-0.573963	6.23023	0.000122753	0.00137364	Increased at 7 DPP
ENSBTAG00000006609	ERRFI1	2093	789	1280	1389	953	965	2865	1339	1183	534	474	1052	983	282	309	619	760	1255	-1.01853	5.8448	0.000123146	0.00137698	Increased at 7 DPP
ENSBTAG00000018761	MGC139367	539	1409	882	1602	1761	1633	2542	1994	1526	744	1126	1064	1021	635	689	799	866	896	-0.720208	6.00792	0.000123705	0.00138218	Increased at 7 DPP
ENSBTAG00000009153	MLXIPL	11	91	9	34	55	51	113	57	56	23	18	11	18	3	10	11	21	30	-1.58206	0.947551	0.000124154	0.00138613	Increased at 7 DPP
ENSBTAG00000040169		119	103	146	137	131	214	101	114	125	233	277	268	226	198	184	226	231	235	0.87612	3.34343	0.00012552	0.00140032	Increased at 21 DPP
ENSBTAG00000007808	ANTXR1	626	4446	2809	4995	2665	4815	4171	3453	5630	1625	2110	2542	1402	961	1675	1413	2118	2193	-0.966358	7.19881	0.000125691	0.00140116	Increased at 7 DPP
ENSBTAG00000003845	CSRNP1	570	351	352	450	277	574	1242	514	468	164	206	297	315	128	194	323	318	381	-0.968135	4.41146	0.000126254	0.00140636	Increased at 7 DPP
ENSBTAG00000001824	SLC2A6	104	343	255	304	411	431	1683	730	458	108	104	185	208	217	188	255	155	259	-1.32845	4.2381	0.00012728	0.00141671	Increased at 7 DPP
ENSBTAG00000022920	RNF128	1666	633	394	724	620	426	481	685	541	179	329	466	460	113	170	357	398	428	-1.09754	4.7849	0.000127499	0.00141807	Increased at 7 DPP
ENSBTAG00000023635	CLEC6A	19	140	51	91	42	150	166	331	23	23	38	48	20	18	16	51	48	29	-1.70355	1.98971	0.000128119	0.00142389	Increased at 7 DPP
ENSBTAG00000004238	TACC1	610	1045	610	1024	645	1193	914	717	936	1376	1575	1851	1156	725	1195	1088	884	1494	0.645356	5.84819	0.000129809	0.00144158	Increased at 21 DPP
ENSBTAG00000047116	TPPP	108	122	77	86	90	109	148	76	159	131	169	384	135	93	163	491	160	386	1.17312	3.23861	0.000130472	0.00144784	Increased at 21 DPP
ENSBTAG00000019822	TPPP3	4186	1840	990	1166	3514	2732	1232	1101	727	3457	3938	10694	7499	2648	1786	7403	1446	5255	1.34635	7.52865	0.000130591	0.00144807	Increased at 21 DPP
ENSBTAG00000011405	CEP72	38	20	15	41	27	61	11	19	36	54	156	46	69	47	46	78	68	55	1.27588	1.47786	0.000132624	0.00146949	Increased at 21 DPP
ENSBTAG00000018280	SLC28A3	6354	2514	998	1356	3067	483	897	1034	1378	542	175	436	658	188	50	869	780	1454	-1.82009	6.15703	0.000133721	0.00148053	Increased at 7 DPP
ENSBTAG00000003217	CADM3	192	766	72	305	427	672	983	359	367	214	2379	1525	1893	988	274	1670	721	753	1.42117	5.41884	0.000134123	0.00148386	Increased at 21 DPP
ENSBTAG00000013368	ANKRD22	997	305	161	108	151	116	1185	447	155	78	121	86	141	33	27	151	175	227	-1.78582	3.81625	0.000134773	0.00148993	Increased at 7 DPP
ENSBTAG00000022886	RYR2	8	26	153	90	28	113	57	33	21	521	111	191	115	94	226	85	184	334	1.86787	2.94581	0.000136195	0.00150451	Increased at 21 DPP
ENSBTAG00000043950	LCA5	47	33	15	33	29	56	23	24	39	34	139	63	67	55	54	68	58	99	1.14887	1.54978	0.000136999	0.00151111	Increased at 21 DPP
ENSBTAG00000002266	NPL	42	651	312	915	764	467	897	982	790	78	615	344	85	148	79	242	215	83	-1.55602	4.48938	0.000136997	0.00151111	Increased at 7 DPP
ENSBTAG00000019989	PXK	446	766	405	694	628	543	1077	788	888	342	422	544	472	231	339	385	422	465	-0.696807	4.87883	0.000137292	0.00151321	Increased at 7 DPP
ENSBTAG00000033197	EPDR1	55	697	156	288	337	314	131	244	536	66	174	161	102	69	119	115	142	110	-1.28366	3.50371	0.000137792	0.00151758	Increased at 7 DPP
ENSBTAG00000014518	RPL9	666	762	774	716	770	648	573	571	442	1128	942	1332	690	1305	1329	1158	891	868	0.807832	5.61642	0.00013912	0.00153105	Increased at 21 DPP
ENSBTAG00000012997	SMPDL3B	69	276	227	289	365	242	256	428	437	63	99	76	216	64	28	182	91	208	-1.29104	3.43528	0.000139301	0.00153189	Increased at 7 DPP
ENSBTAG00000005138	BCL9L	835	1373	870	1653	1315	1537	1826	1036	1396	1326	1886	2538	2219	1257	2073	1870	1510	2054	0.598292	6.43104	0.000140204	0.00154067	Increased at 21 DPP
ENSBTAG00000001368	LGALS3BP	2790	6461	2446	5596	5083	3731	9466	6836	4854	1778	2513	4079	3688	1605	1285	3919	2344	3283	-0.866949	7.71976	0.000140355	0.00154117	Increased at 7 DPP
ENSBTAG00000018910	WDR6	1879	2467	2528	3310	3991	4163	2375	2407	2930	4105	4517	3797	5478	4200	4305	3761	3992	4304	0.669418	7.62929	0.000142012	0.0015582	Increased at 21 DPP
ENSBTAG00000017023	INPP5J	31	15	16	42	16	36	19	23	15	41	50	59	61	49	52	45	34	48	1.13485	1.07106	0.000142675	0.0015643	Increased at 21 DPP
ENSBTAG00000002390	CCDC184	33	140	102	128	168	123	101	100	110	122	314	325	253	345	242	180	121	138	1.13773	3.24565	0.00014291	0.00156571	Increased at 21 DPP
ENSBTAG00000013107	SHANK1	3	67	34	133	78	176	89	23	78	125	306	134	68	241	948	113	168	134	1.97762	3.2368	0.000143261	0.00156838	Increased at 21 DPP
ENSBTAG00000011646	ZNF512B	179	331	223	427	384	476	330	230	398	351	704	529	671	411	530	388	506	505	0.727454	4.5219	0.000144003	0.00157533	Increased at 21 DPP
ENSBTAG00000016644	AQPEP	15	14	48	19	22	29	19	39	16	204	28	75	39	66	77	31	93	40	1.66405	1.54141	0.000144821	0.00158309	Increased at 21 DPP
ENSBTAG00000001511	BCL6	710	747	509	920	740	802	1946	802	923	507	440	677	577	298	391	522	524	575	-0.740139	5.22955	0.000145666	0.00159114	Increased at 7 DPP
ENSBTAG00000004736	GRB2	1780	2053	1340	1678	1617	1978	2735	2497	1943	980	1450	1439	1466	854	1085	1255	1204	1494	-0.577086	6.43769	0.000145805	0.00159147	Increased at 7 DPP
ENSBTAG00000021224	ZSWIM6	298	527	274	590	450	504	740	627	813	162	422	353	279	174	278	304	339	295	-0.797115	4.46634	0.000145921	0.00159155	Increased at 7 DPP
ENSBTAG00000033304	C27H8orf4	6855	1680	877	1480	1325	1786	1787	1587	1527	754	804	1019	1087	429	327	941	1294	1321	-1.2434	6.36345	0.00014683	0.00159974	Increased at 7 DPP
ENSBTAG00000025402	IL17D	36	165	147	139	132	184	51	65	91	328	120	440	167	199	169	438	145	349	1.30639	3.3917	0.000146912	0.00159974	Increased at 21 DPP
ENSBTAG00000017639	RPS6KA3	1030	576	353	488	543	395	843	502	411	177	430	365	263	190	242	338	331	388	-0.871255	4.57295	0.000146999	0.00159974	Increased at 7 DPP
ENSBTAG00000030977	ULK2	1894	1991	1254	2234	1985	1825	1206	1906	2716	976	1221	1603	1044	754	931	1060	1324	1403	-0.648648	6.36286	0.000148922	0.00161946	Increased at 7 DPP
ENSBTAG00000031777	GDPD5	402	1761	428	2048	1999	1742	1868	1468	1628	339	995	949	640	699	625	780	785	584	-0.917552	5.85222	0.000149349	0.00162289	Increased at 7 DPP
ENSBTAG00000015908	MBOAT7	1105	1636	881	1842	1649	1634	2783	1456	1643	599	1050	1414	1194	768	835	1124	911	893	-0.632223	6.11876	0.000150051	0.00162932	Increased at 7 DPP
ENSBTAG00000006185	SPC24	12	72	32	156	122	175	144	215	135	447	479	77	482	183	157	217	162	661	1.53735	3.57069	0.000150607	0.00163414	Increased at 21 DPP
ENSBTAG00000018935	SETMAR	156	503	421	619	416	385	317	381	440	778	663	771	575	499	695	598	620	693	0.794711	4.87931	0.000151584	0.00164353	Increased at 21 DPP
ENSBTAG00000010875	MSX1	3429	1506	687	1934	2189	2417	1276	1074	1847	4304	4133	3956	6091	1773	1513	3800	1823	4166	0.99386	7.1717	0.000151807	0.00164473	Increased at 21 DPP
ENSBTAG00000032521	PLEKHH2	50	198	354	482	276	347	236	251	442	807	819	329	207	731	1275	418	717	630	1.32736	4.77418	0.00015247	0.00165068	Increased at 21 DPP
ENSBTAG00000011741	COL13A1	59	220	119	510	521	430	398	325	267	1117	535	682	1055	444	558	321	264	923	1.19657	4.73113	0.000152596	0.00165083	Increased at 21 DPP
ENSBTAG00000004556	SLC2A3	2528	1173	1061	2240	934	1242	14068	6081	899	811	1075	1215	906	529	677	1134	990	1996	-1.59144	6.84285	0.00015307	0.00165473	Increased at 7 DPP
ENSBTAG00000017318	TMEM178	96	724	207	914	717	604	541	531	853	103	223	357	259	75	78	501	216	156	-1.30384	4.37922	0.000153359	0.00165664	Increased at 7 DPP
ENSBTAG00000007823	TG	83	187	55	234	114	71	57	63	76	12	44	60	101	15	4	19	14	40	-1.59889	1.90782	0.00015378	0.00165997	Increased at 7 DPP
ENSBTAG00000015844	TFPI2	1969	3960	1418	2809	2037	2940	3036	1706	1038	4411	3328	5349	3850	2255	3665	3802	2437	5226	0.816889	7.38765	0.000154377	0.00166518	Increased at 21 DPP
ENSBTAG00000008683	LDHA	6310	2655	1712	2667	3098	1125	4069	4646	2014	1572	1254	1295	2456	676	749	1467	1186	2516	-1.08482	6.97112	0.000154509	0.00166538	Increased at 7 DPP
ENSBTAG00000014788	AKAP12	182	552	406	595	583	977	615	388	792	865	1234	1267	808	789	812	598	848	989	0.80357	5.33517	0.000155773	0.00167653	Increased at 21 DPP
ENSBTAG00000008756	ELF3	12756	2837	1811	1941	2916	1051	1355	2153	1949	664	709	831	1125	355	246	1711	1308	2465	-1.66408	6.89533	0.00015574	0.00167653	Increased at 7 DPP
ENSBTAG00000019378	KIAA1755	102	512	179	766	576	918	2262	1437	765	150	127	325	387	165	203	341	396	472	-1.41262	4.86663	0.000156435	0.00168242	Increased at 7 DPP
ENSBTAG00000017895	CLEC10A	16	70	19	19	52	41	126	213	74	11	7	12	7	12	5	38	26	38	-1.89672	1.29146	0.00015711	0.00168845	Increased at 7 DPP
ENSBTAG00000010236	CIDEB	37	28	19	26	29	30	26	29	9	127	41	37	31	102	69	46	46	53	1.41589	1.37954	0.000157962	0.00169635	Increased at 21 DPP
ENSBTAG00000015821	AMPD3	648	233	128	133	166	156	491	220	139	42	173	120	76	50	69	102	94	181	-1.34604	3.29369	0.000159117	0.0017075	Increased at 7 DPP
ENSBTAG00000031524	PMEPA1	1639	2881	936	2237	2172	2880	1932	1803	3076	479	1665	2001	1001	745	1228	1185	1269	1111	-0.783572	6.48171	0.000159354	0.00170879	Increased at 7 DPP
ENSBTAG00000001752	FUCA2	3217	2388	739	1785	1929	1702	1129	1543	2052	590	1178	1309	1311	545	445	984	1063	1384	-0.871992	6.23996	0.000160101	0.00171555	Increased at 7 DPP
ENSBTAG00000019478	NAAA	177	838	363	711	583	761	711	985	805	168	351	530	308	159	179	496	376	284	-0.977131	4.69983	0.000161044	0.00172313	Increased at 7 DPP
ENSBTAG00000022991	NBEA	211	447	334	559	540	463	415	326	526	612	1007	687	815	475	704	413	537	652	0.71708	4.88379	0.000161	0.00172313	Increased at 21 DPP
ENSBTAG00000008603	C9HXorf21	26	64	52	90	92	81	155	277	105	15	23	54	24	27	11	60	36	65	-1.4998	1.94248	0.000162302	0.00173533	Increased at 7 DPP
ENSBTAG00000047605		132	333	126	288	297	437	1041	330	228	60	156	274	140	63	55	214	121	158	-1.27372	3.69119	0.000162523	0.00173643	Increased at 7 DPP
ENSBTAG00000009236	DAGLB	1985	1309	870	1693	1346	1453	3123	1904	1645	795	1039	1137	1066	687	680	1014	1212	1263	-0.698859	6.17877	0.000163037	0.00174065	Increased at 7 DPP
ENSBTAG00000000707	WISP1	28	1439	379	1773	1788	1259	1213	1104	2154	104	742	489	890	258	173	289	332	311	-1.56494	5.39837	0.000163605	0.00174544	Increased at 7 DPP
ENSBTAG00000015690	PLIN4	7	6	331	238	30	155	18	4	4	825	803	243	35	839	1491	351	507	547	2.87571	4.42737	0.000164018	0.00174857	Increased at 21 DPP
ENSBTAG00000010940	HSPB7	2	7	5	37	32	47	47	10	4	71	72	69	14	33	33	173	59	106	1.8946	1.3746	0.000165303	0.00176099	Increased at 21 DPP
ENSBTAG00000015889	CLCN7	1714	2362	1726	2892	3159	2566	2829	2948	2184	1233	1458	1999	1375	1382	1264	1727	1712	1473	-0.609056	6.75975	0.000165467	0.00176145	Increased at 7 DPP
ENSBTAG00000014554	SNAI1	439	516	231	427	517	512	2481	764	709	129	259	505	468	114	105	441	260	274	-1.28576	4.72684	0.000165714	0.0017628	Increased at 7 DPP
ENSBTAG00000014238	ATP6V1E1	3320	3094	2437	3888	3714	3598	4000	3887	3044	1923	2289	2128	2961	1838	1738	2356	1894	2591	-0.568573	7.2541	0.000166345	0.00176823	Increased at 7 DPP
ENSBTAG00000018077	LYPD3	216	77	115	96	83	60	237	257	151	35	68	85	91	53	31	57	61	50	-1.25525	2.4959	0.000168148	0.0017861	Increased at 7 DPP
ENSBTAG00000015563	PDE12	508	343	220	383	305	356	524	333	373	129	247	176	298	110	157	231	201	274	-0.820181	3.95809	0.000168274	0.00178614	Increased at 7 DPP
ENSBTAG00000021144	PSTPIP1	201	383	256	336	326	345	1092	898	360	121	144	286	183	113	94	323	260	239	-1.15983	4.14823	0.00016878	0.00179022	Increased at 7 DPP
ENSBTAG00000006132	DENND3	816	982	646	1123	692	823	2075	1226	1091	284	522	885	708	231	315	737	672	678	-0.852956	5.42437	0.00016914	0.00179158	Increased at 7 DPP
ENSBTAG00000014880		469	691	303	729	586	741	1267	1130	1029	223	397	529	256	316	350	483	529	423	-0.865583	4.96103	0.000169153	0.00179158	Increased at 7 DPP
ENSBTAG00000007901	EMR1	114	100	90	25	50	81	2000	313	19	19	20	66	32	12	24	24	70	160	-2.58293	3.19634	0.000169397	0.00179286	Increased at 7 DPP
ENSBTAG00000002900		1039	1977	954	1630	1989	1599	3186	2158	2764	911	1433	1031	1360	845	894	1163	1114	1282	-0.681523	6.34298	0.000169749	0.00179529	Increased at 7 DPP
ENSBTAG00000005355	BAG2	473	1231	2645	3303	2248	3603	1297	895	1102	11385	3116	5098	550	5878	7088	2917	2347	6367	1.58671	7.63342	0.000172003	0.00181782	Increased at 21 DPP
ENSBTAG00000025502	LECT1	12	12	17	20	26	22	14	9	9	53	20	50	24	43	39	38	17	35	1.30329	0.615231	0.00017248	0.00182155	Increased at 21 DPP
ENSBTAG00000011634	ACPP	609	291	94	162	136	60	66	125	78	71	54	24	45	10	7	89	38	110	-1.87335	2.69457	0.000173587	0.00183192	Increased at 7 DPP
ENSBTAG00000000181	SUSD3	107	224	118	203	184	206	269	300	282	49	93	170	127	49	38	144	100	102	-1.058	3.04852	0.000174159	0.00183664	Increased at 7 DPP
ENSBTAG00000019060	CLDN11	10	50	15	11	29	40	148	30	21	133	86	135	60	122	320	41	51	96	1.7939	2.17137	0.000174441	0.00183828	Increased at 21 DPP
ENSBTAG00000007455	DNASE1L1	508	680	250	508	433	425	617	706	665	195	348	361	381	178	154	332	307	410	-0.786358	4.47713	0.000175807	0.00185134	Increased at 7 DPP
ENSBTAG00000047166	SH2D7	7	28	15	46	46	37	33	14	33	46	70	80	72	50	72	35	45	65	1.17075	1.32615	0.000177092	0.00186354	Increased at 21 DPP
ENSBTAG00000020632	NQO1	831	650	370	497	721	587	289	264	409	812	1698	822	1169	855	1124	581	462	887	0.926989	5.32164	0.000177861	0.00187029	Increased at 21 DPP
ENSBTAG00000001204	JCAD	420	1807	568	1441	972	1743	1025	718	1196	1049	1999	2544	2397	1157	2295	1840	1264	1685	0.827414	6.29475	0.000178164	0.00187213	Increased at 21 DPP
ENSBTAG00000044070	SNX30	256	166	126	231	193	219	268	209	231	67	165	156	114	52	114	96	112	110	-0.88627	3.12351	0.000180507	0.00189539	Increased at 7 DPP
ENSBTAG00000006928	OAT	7701	5079	2878	4276	4509	4682	6492	5956	4241	2540	3840	3242	3152	1561	2877	3105	3027	3588	-0.707293	7.77522	0.000180993	0.00189913	Increased at 7 DPP
ENSBTAG00000012738	ZNF827	169	179	146	258	151	256	158	129	160	224	407	303	234	217	454	251	283	359	0.863829	3.74379	0.000181158	0.0018995	Increased at 21 DPP
ENSBTAG00000018765	SEMA5B	7	53	34	37	59	68	42	31	32	353	51	333	76	42	35	53	24	249	1.84087	2.29731	0.000181315	0.00189978	Increased at 21 DPP
ENSBTAG00000019294	ABCC9	109	538	212	540	228	405	482	342	413	440	662	908	814	281	649	556	534	807	0.880222	4.74241	0.000181603	0.00190009	Increased at 21 DPP
ENSBTAG00000007402	ZFAND2A	132	114	129	171	232	126	339	268	154	70	82	87	89	66	57	123	104	97	-1.00754	2.89026	0.000181552	0.00190009	Increased at 7 DPP
ENSBTAG00000007181	KIFC3	654	836	501	1010	1109	843	1349	910	837	294	495	627	563	307	473	708	548	719	-0.673348	5.24952	0.000182799	0.00191123	Increased at 7 DPP
ENSBTAG00000005359	TGFB2	475	887	545	1144	998	1476	899	1080	1557	414	817	609	319	409	627	524	634	494	-0.781598	5.37498	0.000183151	0.00191355	Increased at 7 DPP
ENSBTAG00000004613	CSGALNACT1	752	1149	861	1225	931	1443	725	633	659	2717	1322	2391	1178	1046	1154	1251	1168	1541	0.820066	6.09286	0.000183755	0.00191849	Increased at 21 DPP
ENSBTAG00000000053	FILIP1	253	564	418	452	262	413	290	184	242	369	758	778	747	297	574	676	508	693	0.846396	4.68805	0.000185398	0.00193426	Increased at 21 DPP
ENSBTAG00000011530	CDH15	16	10	7	23	37	25	53	24	5	68	34	35	23	99	74	67	61	39	1.55405	1.2085	0.000185789	0.00193696	Increased at 21 DPP
ENSBTAG00000018724	TMEM82	14	17	11	33	26	38	11	17	23	36	31	48	61	51	43	28	44	45	1.15385	0.903462	0.000188156	0.00196024	Increased at 21 DPP
ENSBTAG00000038806	ZNF891	7	3	18	15	14	17	6	11	9	27	38	23	30	19	27	18	28	28	1.29839	0.190705	0.000190639	0.0019847	Increased at 21 DPP
ENSBTAG00000003815	EDEM2	2715	2754	1175	1901	2506	1884	3013	2430	1935	1136	1468	1584	1761	1000	812	1714	1287	1545	-0.648624	6.6107	0.000191828	0.00199567	Increased at 7 DPP
ENSBTAG00000008739	SAMD11	143	108	24	202	154	254	106	92	142	117	880	384	277	217	187	415	212	145	1.28416	3.59836	0.000192031	0.00199636	Increased at 21 DPP
ENSBTAG00000016043	GNB3	35	30	66	109	157	102	63	80	148	210	115	151	230	231	234	119	206	152	1.21745	2.94909	0.00019389	0.00201425	Increased at 21 DPP
ENSBTAG00000005419	ABP1	26	252	167	144	44	293	66	456	150	40	11	98	6	87	42	14	34	31	-1.97972	2.60201	0.000197879	0.00205424	Increased at 7 DPP
ENSBTAG00000033891	MGAT2	1178	1580	793	1493	1299	1333	2310	1795	2037	705	984	955	1405	552	759	1008	866	1198	-0.632406	6.04844	0.000198105	0.00205513	Increased at 7 DPP
ENSBTAG00000019421	DACT1	80	522	535	590	510	823	395	275	293	779	755	1131	564	619	1081	1158	768	796	1.0415	5.17429	0.000198719	0.00206004	Increased at 21 DPP
ENSBTAG00000009876	C4BPA	7337	542	666	207	294	168	99	57	116	156	22	37	13	12	80	233	113	536	-3.09598	5.14821	0.000200273	0.00207238	Increased at 7 DPP
ENSBTAG00000021275	CIB1	3824	2985	1588	2301	3045	2131	2251	2468	2208	1351	1987	1733	2157	1093	808	1511	1287	1750	-0.693547	6.77913	0.000200181	0.00207238	Increased at 7 DPP
ENSBTAG00000000393	SSPN	36	211	150	146	99	179	146	110	137	204	341	307	205	166	426	208	215	285	1.04964	3.46763	0.000200334	0.00207238	Increased at 21 DPP
ENSBTAG00000006035	PPP1R1B	181	66	94	73	120	134	17	22	16	342	259	432	993	98	38	236	67	341	1.89064	3.40182	0.000202486	0.00209317	Increased at 21 DPP
ENSBTAG00000002936	PRRX2	1087	1034	345	704	1007	893	3297	791	707	305	445	768	668	415	330	587	480	577	-0.993171	5.40394	0.000202802	0.00209495	Increased at 7 DPP
ENSBTAG00000031171	SH3GLB1	1175	1271	688	1111	988	1130	1481	1375	1262	483	975	840	758	467	727	785	777	813	-0.585981	5.68248	0.000203289	0.00209851	Increased at 7 DPP
ENSBTAG00000011682	GLI2	49	294	398	553	308	622	261	202	356	656	487	832	445	538	1107	611	647	790	1.13825	4.83567	0.000204697	0.00211155	Increased at 21 DPP
ENSBTAG00000018959	RAB11A	2692	2946	2143	2814	2574	2409	3466	2835	2236	1653	2142	1967	1911	1256	1648	1527	1639	1793	-0.558138	6.90463	0.000205896	0.00212242	Increased at 7 DPP
ENSBTAG00000016906	CYP27B1	12	63	196	33	17	23	817	522	80	22	14	12	15	17	24	66	50	77	-2.46803	2.64211	0.00020756	0.00213507	Increased at 7 DPP
ENSBTAG00000018052	PTPRS	1026	1824	3267	3553	2603	3608	2782	1680	2693	4207	4344	3351	3739	4609	6849	3166	5006	4150	0.901491	7.61229	0.000207503	0.00213507	Increased at 21 DPP
ENSBTAG00000008274		145340	13189	14257	2880	5557	2939	4419	855	1123	745	383	492	490	460	548	2187	1643	15741	-3.25284	9.45948	0.000207546	0.00213507	Increased at 7 DPP
ENSBTAG00000016664	SLC2A4RG	652	772	551	994	1298	1035	660	630	748	1135	1188	1097	2041	1402	1014	1113	847	1104	0.68837	5.80586	0.000208019	0.00213829	Increased at 21 DPP
ENSBTAG00000007109	ASB2	23	69	1201	440	603	462	175	88	101	2263	1159	721	56	2591	3138	1724	1267	1482	2.25994	5.88686	0.000208851	0.00214398	Increased at 21 DPP
ENSBTAG00000014380	MCM2	249	520	555	765	748	968	961	615	775	773	1380	855	1616	890	765	1172	876	1166	0.716931	5.56316	0.000209012	0.00214398	Increased at 21 DPP
ENSBTAG00000018316	ZMYND15	106	266	109	203	218	270	264	353	216	72	148	160	123	69	55	125	125	102	-0.954774	3.1581	0.00020889	0.00214398	Increased at 7 DPP
ENSBTAG00000020490	NACC2	190	167	128	208	139	256	199	117	125	265	289	317	185	286	656	267	184	372	1.01999	3.77202	0.000210962	0.00216247	Increased at 21 DPP
ENSBTAG00000008434	GCAT	243	231	161	219	228	229	193	147	106	390	328	303	344	446	328	278	229	340	0.883136	3.89546	0.000211585	0.00216734	Increased at 21 DPP
ENSBTAG00000009132	TMPRSS2	2135	1404	466	510	809	578	896	906	479	298	405	394	495	137	67	592	385	666	-1.25462	5.13711	0.000211925	0.00216931	Increased at 7 DPP
ENSBTAG00000011831	SPPL2A	1863	1981	881	1430	1144	1265	2076	1878	1481	597	1258	1066	1103	424	704	1093	972	1197	-0.686502	6.06584	0.000212857	0.00217733	Increased at 7 DPP
ENSBTAG00000021358	BLNK	1548	545	332	597	759	680	409	892	1279	351	359	433	403	261	240	450	419	578	-0.961878	5.00207	0.000213056	0.00217784	Increased at 7 DPP
ENSBTAG00000022989	FAM174B	2858	969	462	630	893	574	1564	820	606	275	449	748	522	218	135	539	400	778	-1.21296	5.34483	0.000214415	0.0021902	Increased at 7 DPP
ENSBTAG00000048253		34	43	64	69	70	70	63	68	45	109	91	111	133	135	130	74	81	121	1.01263	2.25984	0.000214607	0.00219064	Increased at 21 DPP
ENSBTAG00000005748	SOX17	553	243	148	293	290	461	240	138	216	414	568	821	1142	272	251	790	356	608	1.04084	4.5508	0.000215958	0.00220289	Increased at 21 DPP
ENSBTAG00000003172	MEIS2	265	926	2181	2223	1393	2773	1061	705	555	3789	2400	2679	1210	3224	4159	3178	2991	3088	1.27862	6.94533	0.000216321	0.00220506	Increased at 21 DPP
ENSBTAG00000001197	SLAMF7	583	741	458	1188	2322	943	1386	1382	645	393	196	494	260	536	170	814	593	505	-1.12168	5.34128	0.000217138	0.00221032	Increased at 7 DPP
ENSBTAG00000046769		1	14	10	16	16	12	12	9	12	14	38	25	27	23	33	27	19	21	1.24985	0.147069	0.000217015	0.00221032	Increased at 21 DPP
ENSBTAG00000000941	PLEKHB2	2867	3846	1831	3280	3129	3094	3740	3607	2749	1626	2389	2162	2620	1346	1369	2214	1865	2385	-0.572126	7.10593	0.000217641	0.00221389	Increased at 7 DPP
ENSBTAG00000007611	NRIP2	50	84	13	54	43	79	34	60	63	57	129	167	190	46	98	109	87	123	1.1275	2.18238	0.000218713	0.00222234	Increased at 21 DPP
ENSBTAG00000046256	TMEM132C	229	370	257	568	373	451	382	105	331	189	1256	813	516	491	624	913	689	362	1.02285	4.75373	0.000218775	0.00222234	Increased at 21 DPP
ENSBTAG00000001034	IL18R1	5	116	61	138	80	108	874	150	294	42	50	71	44	22	31	55	71	70	-1.84822	2.72853	0.000220036	0.0022336	Increased at 7 DPP
ENSBTAG00000011730	TCAP	235	173	177	217	273	310	135	182	122	521	255	645	491	393	219	234	295	314	0.971977	4.01036	0.000220688	0.00223867	Increased at 21 DPP
ENSBTAG00000013436	HAUS5	748	997	1021	1260	1401	1478	878	995	1089	1512	2017	1661	1686	1408	1351	1286	1654	1389	0.5917	6.19014	0.000221089	0.00224119	Increased at 21 DPP
ENSBTAG00000015177	PRSS23	1657	5816	2050	4148	4557	4431	7186	5193	7297	1425	4113	2688	1979	1904	2697	2613	2351	1548	-0.869453	7.55391	0.000221875	0.00224759	Increased at 7 DPP
ENSBTAG00000019788	TEAD4	256	213	112	304	160	277	779	288	356	62	158	214	121	71	91	182	145	163	-1.09193	3.54513	0.000223084	0.00225829	Increased at 7 DPP
ENSBTAG00000039995	CFH	108	242	398	369	166	416	35	106	39	467	241	667	147	780	1028	365	1238	735	1.70885	4.61428	0.000223512	0.00226105	Increased at 21 DPP
ENSBTAG00000012976	WLS	3715	7102	4088	6968	5253	6295	16514	9364	11531	2980	5124	5361	4200	2665	3208	4681	4577	4740	-0.817101	8.3214	0.00022418	0.00226625	Increased at 7 DPP
ENSBTAG00000008250	SPRY4	251	207	130	269	133	177	709	220	392	59	122	153	134	52	114	162	152	122	-1.12224	3.40558	0.000225199	0.00227497	Increased at 7 DPP
[truncated: 2,747 more rows]
