# Supplementary material for: Integrated analysis of the local and systemic changes preceding the development of post-partum cytological endometritis
Source: BMC Genomics. 2015 Oct 19;16:811. doi: 10.1186/s12864-015-1967-5 (PMC4617749; doi:10.1186/s12864-015-1967-5)
Supplement: Additional file 3: — KEGG pathway analysis of differentially expressed genes (FDR < 0.1).(XLSX 45 kb) [file 12864_2015_1967_MOESM3_ESM.xlsx]

## Sheet: Day 7 between groups
	category	FDR corrected P value	numDEInCat	numInCat	Pathway
110	4080	0.00497786	3	119	Neuroactive ligand-receptor interaction
152	4662	0.0179513	2	69	B cell receptor signaling pathway
78	910	0.0509197	1	17	Nitrogen metabolism
75	830	0.0685345	1	23	Retinol metabolism
220	5340	0.073378	1	25	Primary immunodeficiency
206	5216	0.0766254	1	26	Thyroid cancer
164	4810	0.0931573	2	171	Regulation of actin cytoskeleton
197	5150	0.12236	1	43
141	4610	0.145603	1	51
149	4640	0.172765	1	62
126	4270	0.24383	1	91
106	4020	0.331212	1	130
107	4060	0.370811	1	151
120	4144	0.420155	1	174
199	5200	0.5784	1	274
1	10	1	0	46
2	20	1	0	27
3	30	1	0	23
4	40	1	0	13
5	51	1	0	32
6	52	1	0	21
7	53	1	0	7
8	61	1	0	5
9	62	1	0	8
10	71	1	0	34
11	72	1	0	7
12	100	1	0	16
13	120	1	0	11
14	130	1	0	7
15	140	1	0	20
16	190	1	0	127
17	230	1	0	144
18	232	1	0	3
19	240	1	0	91
20	250	1	0	24
21	260	1	0	27
22	270	1	0	28
23	280	1	0	38
24	290	1	0	9
25	300	1	0	3
26	310	1	0	39
27	330	1	0	42
28	340	1	0	17
29	350	1	0	21
30	360	1	0	13
31	380	1	0	30
32	400	1	0	3
33	410	1	0	16
34	430	1	0	7
35	450	1	0	15
36	460	1	0	6
37	471	1	0	3
38	480	1	0	43
39	500	1	0	24
40	510	1	0	43
41	511	1	0	14
42	512	1	0	23
43	514	1	0	25
44	520	1	0	46
45	524	1	0	4
46	531	1	0	17
47	532	1	0	17
48	533	1	0	15
49	534	1	0	20
50	561	1	0	35
51	562	1	0	51
52	563	1	0	23
53	564	1	0	65
54	565	1	0	29
55	590	1	0	38
56	591	1	0	14
57	592	1	0	13
58	600	1	0	32
59	601	1	0	19
60	603	1	0	11
61	604	1	0	13
62	620	1	0	32
63	630	1	0	14
64	640	1	0	27
65	650	1	0	20
66	670	1	0	17
67	730	1	0	4
68	740	1	0	10
69	750	1	0	7
70	760	1	0	22
71	770	1	0	14
72	780	1	0	2
73	785	1	0	3
74	790	1	0	8
76	860	1	0	23
77	900	1	0	13
79	920	1	0	8
80	970	1	0	39
81	980	1	0	31
82	982	1	0	36
83	983	1	0	27
84	1040	1	0	20
85	1100	1	0	905
86	2010	1	0	31
87	3008	1	0	70
88	3010	1	0	98
89	3013	1	0	134
90	3015	1	0	70
91	3018	1	0	64
92	3020	1	0	27
93	3022	1	0	32
94	3030	1	0	34
95	3040	1	0	118
96	3050	1	0	41
97	3060	1	0	20
98	3320	1	0	50
99	3410	1	0	31
100	3420	1	0	43
101	3430	1	0	20
102	3440	1	0	27
103	3450	1	0	13
104	4010	1	0	214
105	4012	1	0	70
108	4062	1	0	154
109	4070	1	0	68
111	4110	1	0	119
112	4114	1	0	100
113	4115	1	0	62
114	4120	1	0	130
115	4122	1	0	10
116	4130	1	0	35
117	4140	1	0	19
118	4141	1	0	149
119	4142	1	0	110
121	4145	1	0	129
122	4146	1	0	71
123	4150	1	0	43
124	4210	1	0	79
125	4260	1	0	48
127	4310	1	0	131
128	4320	1	0	15
129	4330	1	0	38
130	4340	1	0	39
131	4350	1	0	69
132	4360	1	0	109
133	4370	1	0	65
134	4380	1	0	109
135	4510	1	0	167
136	4512	1	0	66
137	4514	1	0	103
138	4520	1	0	60
139	4530	1	0	100
140	4540	1	0	76
142	4612	1	0	50
143	4614	1	0	12
144	4620	1	0	83
145	4621	1	0	50
146	4622	1	0	51
147	4623	1	0	38
148	4630	1	0	96
150	4650	1	0	83
151	4660	1	0	95
153	4664	1	0	61
154	4666	1	0	84
155	4670	1	0	94
156	4672	1	0	33
157	4710	1	0	23
158	4720	1	0	58
159	4722	1	0	112
160	4730	1	0	52
161	4740	1	0	20
162	4742	1	0	17
163	4744	1	0	14
165	4910	1	0	116
166	4912	1	0	77
167	4914	1	0	82
168	4916	1	0	78
169	4920	1	0	55
170	4930	1	0	34
171	4940	1	0	29
172	4950	1	0	10
173	4960	1	0	34
174	4962	1	0	41
175	4964	1	0	13
176	4966	1	0	19
177	4970	1	0	57
178	4971	1	0	53
179	4972	1	0	70
180	4973	1	0	25
181	4974	1	0	51
182	4975	1	0	21
183	4976	1	0	43
184	4977	1	0	15
185	5010	1	0	156
186	5012	1	0	125
187	5014	1	0	41
188	5016	1	0	166
189	5020	1	0	27
190	5100	1	0	62
191	5140	1	0	62
192	5142	1	0	97
193	5143	1	0	30
194	5144	1	0	46
195	5145	1	0	114
196	5146	1	0	90
198	5160	1	0	107
200	5210	1	0	63
201	5211	1	0	61
202	5212	1	0	64
203	5213	1	0	48
204	5214	1	0	55
205	5215	1	0	80
207	5217	1	0	43
208	5218	1	0	56
209	5219	1	0	36
210	5220	1	0	68
211	5221	1	0	55
212	5222	1	0	79
213	5223	1	0	48
214	5310	1	0	17
215	5320	1	0	25
216	5322	1	0	69
217	5323	1	0	77
218	5330	1	0	26
219	5332	1	0	25
221	5410	1	0	55
222	5412	1	0	52
223	5414	1	0	60
224	5416	1	0	52

## Sheet: Day 21 between groups
	category	FDR corrected P value	numDEInCat	numInCat	Pathway
107	4060	3.6888e-10	35	150	Cytokine-cytokine receptor interaction
194	5144	1.60204e-07	15	44	Malaria
141	4610	7.33586e-07	15	50	Complement and coagulation cascades
197	5150	7.4571e-06	13	43	Staphylococcus aureus infection
134	4380	5.23254e-05	20	108	Osteoclast differentiation
217	5323	0.000149012	16	77	Rheumatoid arthritis
152	4662	0.000714318	13	69	B cell receptor signaling pathway
144	4620	0.00161624	14	83	Toll-like receptor signaling pathway
216	5322	0.00170066	13	69	Systemic lupus erythematosus
148	4630	0.00191121	15	95	Jak-STAT signaling pathway
196	5146	0.00245587	14	89	Amoebiasis
108	4062	0.00253077	21	153	Chemokine signaling pathway
220	5340	0.00280708	7	27	Primary immunodeficiency
149	4640	0.00302665	11	60	Hematopoietic cell lineage
42	512	0.00392914	6	23	Mucin type O-Glycan biosynthesis
145	4621	0.00744224	9	50	NOD-like receptor signaling pathway
193	5143	0.0102405	6	28	African trypanosomiasis
153	4664	0.0111153	10	61	Fc epsilon RI signaling pathway
154	4666	0.0119442	12	84	Fc gamma R-mediated phagocytosis
179	4972	0.0138388	10	70	Pancreatic secretion
156	4672	0.0138941	7	34	Intestinal immune network for IgA production
110	4080	0.014101	16	120	Neuroactive ligand-receptor interaction
44	520	0.0161851	8	46	Amino sugar and nucleotide sugar metabolism
218	5330	0.0173429	6	27	Allograft rejection
192	5142	0.0183948	13	97	Chagas disease
161	4740	0.0190815	5	22	Olfactory transduction
155	4670	0.0244669	12	94	Leukocyte transendothelial migration
180	4973	0.0251681	5	26	Carbohydrate digestion and absorption
173	4960	0.0266122	6	34	Aldosterone-regulated sodium reabsorption
195	5145	0.0296499	14	115	Toxoplasmosis
150	4650	0.0305642	11	83	Natural killer cell mediated cytotoxicity
137	4514	0.0307238	13	103	Cell adhesion molecules
113	4115	0.0339186	9	62	p53 signaling pathway
83	983	0.0341965	5	25	Drug metabolism - other enzymes
224	5416	0.0399704	8	54	Viral myocarditis
119	4142	0.0438821	13	111	Lysosome
60	603	0.0463169	3	11	Glycosphingolipid biosynthesis
147	4623	0.0467798	6	38	Cytosolic DNA-sensing pathway
219	5332	0.0483962	5	26	Graft-versus-host disease
215	5320	0.0549876	5	27	Autoimmune thyroid disease
61	604	0.06595	3	13	Glycosphingolipid biosynthesis
177	4970	0.0821346	7	58	Salivary secretion
199	5200	0.0899092	25	276	Pathways in cancer
136	4512	0.0901196	7	65	ECM-receptor interaction
48	533	0.0948544	3	15	Glycosaminoglycan biosynthesis
209	5219	0.126877	5	37
189	5020	0.130274	4	27
183	4976	0.143976	5	44
191	5140	0.14948	7	62
55	590	0.149962	5	40
151	4660	0.152151	10	97
118	4141	0.156731	14	148
214	5310	0.15899	3	17
68	740	0.162201	2	10
6	52	0.164206	3	21
104	4010	0.164209	19	216
170	4930	0.166953	4	34
142	4612	0.173767	6	50
5	51	0.187079	4	32
171	4940	0.188682	4	29
18	232	0.188843	1	3
59	601	0.201656	3	21
124	4210	0.206913	8	80
45	524	0.222879	1	4
181	4974	0.234601	5	50
1	10	0.238074	5	47
190	5100	0.243303	6	62
41	511	0.250027	2	14
201	5211	0.256183	6	62
75	830	0.277095	3	25
128	4320	0.278997	2	15
178	4971	0.282675	5	55
56	591	0.290171	2	15
106	4020	0.290687	11	133
12	100	0.310452	2	16
211	5221	0.31172	5	55
133	4370	0.312404	6	66
121	4145	0.31516	11	129
27	330	0.360342	4	43
105	4012	0.361136	6	72
15	140	0.381712	2	17
14	130	0.421381	1	7
213	5223	0.4492	4	49
200	5210	0.455375	5	63
212	5222	0.45899	6	80
29	350	0.46391	2	22
166	4912	0.470372	6	80
146	4622	0.489589	4	51
172	4950	0.523863	1	10
130	4340	0.531887	3	39
43	514	0.538216	2	25
86	2010	0.541509	2	31
221	5410	0.54377	4	58
13	120	0.552981	1	11
204	5214	0.564158	4	57
208	5218	0.573671	4	56
123	4150	0.582282	3	44
187	5014	0.583843	3	41
64	640	0.58672	2	28
163	4744	0.595771	1	12
223	5414	0.600205	4	63
164	4810	0.605061	11	172
143	4614	0.610778	1	14
40	510	0.611707	3	43
126	4270	0.612012	6	93
175	4964	0.624223	1	14
38	480	0.631335	3	43
30	360	0.634018	1	14
57	592	0.635734	1	14
167	4914	0.669915	5	82
202	5212	0.671665	4	65
62	620	0.69359	2	33
98	3320	0.695508	3	51
210	5220	0.698414	4	68
46	531	0.70711	1	17
131	4350	0.712759	4	68
132	4360	0.722256	6	110
162	4742	0.724685	1	19
169	4920	0.734833	3	56
78	910	0.75028	1	18
122	4146	0.751333	4	72
49	534	0.756886	1	20
135	4510	0.7571	9	166
138	4520	0.77111	3	60
70	760	0.772895	1	21
207	5217	0.785679	2	42
97	3060	0.79942	1	20
157	4710	0.808122	1	23
205	5215	0.810616	4	80
182	4975	0.813425	1	22
109	4070	0.813958	3	69
39	500	0.823645	1	26
159	4722	0.82955	6	115
76	860	0.840103	1	23
51	562	0.842016	2	51
3	30	0.84356	1	24
203	5213	0.848413	2	48
222	5412	0.848749	2	53
198	5160	0.873378	5	107
21	260	0.87897	1	30
22	270	0.879346	1	28
17	230	0.881092	7	143
160	4730	0.885413	2	53
54	565	0.891484	1	30
31	380	0.902257	1	32
19	240	0.90421	4	90
125	4260	0.915191	2	52
10	71	0.91613	1	35
81	980	0.917621	1	31
139	4530	0.92082	4	102
129	4330	0.93193	1	38
82	982	0.932815	1	35
80	970	0.93338	1	39
174	4962	0.951502	1	41
165	4910	0.963472	4	117
96	3050	0.965701	1	41
140	4540	0.968442	2	75
112	4114	0.976608	3	102
168	4916	0.977707	2	79
127	4310	0.98471	4	131
158	4720	0.986344	1	60
111	4110	0.991603	3	119
91	3018	0.991667	1	64
53	564	0.992659	1	67
186	5012	0.992874	4	127
185	5010	0.994469	5	157
120	4144	0.99858	4	177
85	1100	0.998763	46	913
188	5016	0.999839	3	166
114	4120	0.999924	1	131
2	20	1	0	27
4	40	1	0	14
7	53	1	0	9
8	61	1	0	5
9	62	1	0	8
11	72	1	0	7
16	190	1	0	128
20	250	1	0	24
23	280	1	0	39
24	290	1	0	9
25	300	1	0	3
26	310	1	0	41
28	340	1	0	17
32	400	1	0	3
33	410	1	0	17
34	430	1	0	7
35	450	1	0	15
36	460	1	0	6
37	471	1	0	3
47	532	1	0	17
50	561	1	0	37
52	563	1	0	23
58	600	1	0	32
63	630	1	0	14
65	650	1	0	20
66	670	1	0	18
67	730	1	0	4
69	750	1	0	7
71	770	1	0	13
72	780	1	0	2
73	785	1	0	3
74	790	1	0	8
77	900	1	0	13
79	920	1	0	8
84	1040	1	0	20
87	3008	1	0	70
88	3010	1	0	98
89	3013	1	0	134
90	3015	1	0	70
92	3020	1	0	27
93	3022	1	0	31
94	3030	1	0	34
95	3040	1	0	118
99	3410	1	0	31
100	3420	1	0	43
101	3430	1	0	20
102	3440	1	0	27
103	3450	1	0	13
115	4122	1	0	10
116	4130	1	0	35
117	4140	1	0	19
176	4966	1	0	20
184	4977	1	0	16
206	5216	1	0	28

## Sheet: Day 7-21, within HC
	category	FDR corrected P value	numDEInCat	numInCat	Pathway
119	4142	5.12945e-14	65	110	Lysozyme
141	4610	8.91705e-10	33	49	Complement and coagulation cascades
134	4380	1.26338e-08	55	108	Osteoclast differentiation
217	5323	4.40794e-08	41	74	Rheumatoid arthritis
121	4145	4.33972e-07	59	129	Phagosome
197	5150	1.85512e-06	25	41	Staphylococcus aureus infection
107	4060	4.4317e-06	60	139	Cytokine-cytokine receptor interaction
196	5146	2.47501e-05	39	84	Amoebiasis
191	5140	6.36756e-05	30	61	Leishmaniasis
192	5142	8.08692e-05	42	96	Chagas disease (American trypanosomiasis)
194	5144	0.000293262	22	43	Malaria
144	4620	0.000323468	36	83	Toll-like receptor signaling pathway
42	512	0.000385017	14	23	Mucin type O-Glycan biosynthesis
41	511	0.000432307	10	14	Other glycan degradation
106	4020	0.000565385	51	132	Calcium signaling pathway
223	5414	0.00058428	28	62	Dilated cardiomyopathy
46	531	0.000805861	11	17	Minoglycan degradation
149	4640	0.00119194	26	58	Hematopoietic cell lineage
176	4966	0.00120535	12	20	Collecting duct acid secretion
108	4062	0.00168259	55	150	Chemokine signaling pathway
221	5410	0.00193318	25	57	Hypertrophic cardiomyopathy (HCM)
177	4970	0.00437934	24	57	Salivary secretion
136	4512	0.00636896	26	65	ECM-receptor interaction
61	604	0.00685547	8	13	Glycosphingolipid biosynthesis
179	4972	0.00689783	27	68	Pancreatic secretion
21	260	0.0073107	14	29	Glycine, serine and threonine metabolism
154	4666	0.007924	32	84	Fc gamma R-mediated phagocytosis
60	603	0.00902144	7	11	Glycosphingolipid biosynthesis
195	5145	0.0129281	40	113	Toxoplasmosis
152	4662	0.0184699	26	69	B cell receptor signaling pathway
145	4621	0.0184955	20	50	NOD-like receptor signaling pathway
58	600	0.0203817	14	32	Sphingolipid metabolism
110	4080	0.0230015	39	113	Neuroactive ligand-receptor interaction
104	4010	0.0244492	68	214	MAPK signaling pathway
55	590	0.0262217	16	39	Arachidonic acid metabolism
150	4650	0.0277607	29	81	Natural killer cell mediated cytotoxicity
135	4510	0.0362391	53	166	Focal adhesion
163	4744	0.0394875	6	11	Phototransduction
164	4810	0.0410573	54	170	Regulation of actin cytoskeleton
190	5100	0.0552604	22	62	Bacterial invasion of epithelial cells
124	4210	0.0572505	27	79	Apoptosis
199	5200	0.0577628	82	274	Pathways in cancer
181	4974	0.058059	17	46	Protein digestion and absorption
44	520	0.061618	17	46	Amino sugar and nucleotide sugar metabolism
126	4270	0.0687689	30	91	Vascular smooth muscle contraction
153	4664	0.0699102	21	60	Fc epsilon RI signaling pathway
148	4630	0.0723648	30	91	Jak-STAT signaling pathway
69	750	0.0762682	4	7	Vitamin B6 metabolism
180	4973	0.0824775	10	25	Carbohydrate digestion and absorption
212	5222	0.088511	26	79	Small cell lung cancer
161	4740	0.0897384	8	19	Olfactory transduction
178	4971	0.090023	18	52	Gastric acid secretion
156	4672	0.0965129	12	32	Intestinal immune network for IgA production
216	5322	0.10347	22	66
137	4514	0.103568	32	101
222	5412	0.109525	18	53
173	4960	0.116887	12	33
193	5143	0.129397	10	27
170	4930	0.133577	12	34
75	830	0.140833	9	24
98	3320	0.141033	17	51
6	52	0.147832	8	21
15	140	0.157643	7	18
184	4977	0.160312	6	15
59	601	0.196758	7	19
12	100	0.210817	6	16
53	564	0.213456	20	65
123	4150	0.219455	14	44
157	4710	0.220656	8	23
113	4115	0.22209	19	62
189	5020	0.241379	9	27
172	4950	0.241999	4	10
169	4920	0.253773	17	56
109	4070	0.269765	20	68
202	5212	0.275224	19	64
56	591	0.280524	5	14
30	360	0.281441	5	14
130	4340	0.284504	12	39
155	4670	0.285572	27	94
183	4976	0.292787	13	43
159	4722	0.296555	32	113
158	4720	0.301931	17	58
13	120	0.308724	4	11
51	562	0.313716	15	51
211	5221	0.328855	16	55
29	350	0.329165	7	22
48	533	0.34009	5	15
79	920	0.341424	3	8
27	330	0.359359	12	41
132	4360	0.360666	30	109
76	860	0.379804	7	23
129	4330	0.380114	11	38
86	2010	0.386347	9	31
28	340	0.397498	5	16
198	5160	0.409029	29	107
116	4130	0.416111	10	35
201	5211	0.426798	17	62
219	5332	0.428138	7	24
71	770	0.442351	4	13
5	51	0.446137	9	32
209	5219	0.455196	10	36
200	5210	0.458072	17	63
182	4975	0.463113	6	21
151	4660	0.465078	25	94
83	983	0.474911	7	25
31	380	0.479299	8	29
68	740	0.498243	3	10
133	4370	0.517354	17	65
131	4350	0.518616	18	69
220	5340	0.522001	7	26
171	4940	0.522518	7	26
120	4144	0.532072	45	175
204	5214	0.537147	14	54
1	10	0.53759	12	46
162	4742	0.55608	5	19
215	5320	0.561893	6	23
102	3440	0.565326	7	27
78	910	0.567366	4	15
18	232	0.588026	1	3
224	5416	0.598869	13	52
20	250	0.610117	6	24
218	5330	0.613166	6	24
101	3430	0.615679	5	20
166	4912	0.616641	19	77
39	500	0.652676	6	25
74	790	0.652757	2	8
147	4623	0.674713	9	38
94	3030	0.678754	8	34
57	592	0.689697	3	13
175	4964	0.690148	3	13
77	900	0.690908	3	13
4	40	0.691287	3	13
146	4622	0.694524	12	51
45	524	0.695538	1	4
160	4730	0.712329	12	52
82	982	0.714729	8	35
81	980	0.724172	7	31
117	4140	0.760715	4	19
140	4540	0.761851	17	75
22	270	0.766958	6	28
115	4122	0.773826	2	10
122	4146	0.774865	16	71
210	5220	0.778128	15	67
54	565	0.795125	6	29
43	514	0.811895	5	25
40	510	0.816165	9	43
38	480	0.816409	9	43
214	5310	0.822689	3	16
70	760	0.827968	4	21
213	5223	0.82823	10	48
50	561	0.835593	7	35
66	670	0.853057	3	17
47	532	0.854038	3	17
208	5218	0.874049	11	55
14	130	0.876401	1	7
167	4914	0.880575	17	82
207	5217	0.881583	8	42
143	4614	0.885039	2	13
105	4012	0.895265	14	70
205	5215	0.896356	16	79
85	1100	0.89845	218	902
118	4141	0.898678	32	148
9	62	0.908296	1	8
63	630	0.910219	2	14
88	3010	0.914557	20	98
49	534	0.920761	3	20
84	1040	0.921271	3	20
165	4910	0.9225	24	117
125	4260	0.927471	9	50
128	4320	0.927716	2	15
142	4612	0.928413	9	50
35	450	0.929314	2	15
99	3410	0.930505	5	31
24	290	0.930993	1	9
187	5014	0.932932	7	41
33	410	0.944474	2	16
17	230	0.949024	29	143
168	4916	0.949088	14	76
23	280	0.951481	6	38
203	5213	0.95201	8	48
139	4530	0.955199	19	100
3	30	0.958975	3	23
138	4520	0.96544	10	60
103	3450	0.977652	1	13
2	20	0.983337	3	27
111	4110	0.98436	21	118
112	4114	0.986107	17	100
10	71	0.987142	4	34
127	4310	0.987889	23	129
174	4962	0.9889	5	41
19	240	0.993118	14	90
26	310	0.995347	4	39
206	5216	0.996681	2	27
64	640	0.996683	2	27
97	3060	0.997475	1	20
52	563	0.998611	1	22
62	620	0.999137	2	32
96	3050	0.999461	3	41
100	3420	0.999669	3	43
90	3015	0.999739	7	70
185	5010	0.999778	23	157
80	970	0.999875	2	39
16	190	0.999943	16	128
114	4120	0.999998	13	130
87	3008	1	3	70
91	3018	1	1	64
89	3013	1	9	134
95	3040	1	6	118
186	5012	1	6	126
73	785	1	0	3
32	400	1	0	3
25	300	1	0	3
37	471	1	0	3
7	53	1	0	7
8	61	1	0	5
11	72	1	0	7
34	430	1	0	7
36	460	1	0	6
65	650	1	0	20
92	3020	1	0	27
93	3022	1	0	31
67	730	1	0	4
188	5016	1	9	167
72	780	1	0	2
