# Supplementary material for: Integrated analysis of the local and systemic changes preceding the development of post-partum cytological endometritis
Source: BMC Genomics. 2015 Oct 19;16:811. doi: 10.1186/s12864-015-1967-5 (PMC4617749; doi:10.1186/s12864-015-1967-5)
Supplement: Additional file 4: — Significantly enriched GO terms in differentially expressed gene sets.(XLSX 1360 kb) [file 12864_2015_1967_MOESM4_ESM.xlsx]

## Sheet: Day 7-21, within HC
	category	FDR corrected P value	numDEInCat	numInCat	term	ontology
2390	GO:0006952	2.86515e-16	130	242	defense response	BP
2392	GO:0006954	6.38533e-15	83	136	inflammatory response	BP
2393	GO:0006955	8.49716e-14	109	203	immune response	BP
660	GO:0002376	3.79537e-13	176	383	immune system process	BP
7677	GO:0044707	6.00505e-12	382	1002	single-multicellular organism process	BP
8891	GO:0050896	6.69261e-12	519	1434	response to stimulus	BP
7671	GO:0044699	1.001e-11	996	3050	single-organism process	BP
9063	GO:0051239	2.97538e-11	172	388	regulation of multicellular organismal process	BP
4718	GO:0023052	6.9273e-11	346	906	signaling	BP
7672	GO:0044700	6.9273e-11	346	906	single organism signaling	BP
2481	GO:0007154	7.32442e-11	354	931	cell communication	BP
5657	GO:0032501	1.1545e-10	384	1027	multicellular organismal process	BP
2492	GO:0007165	1.22103e-10	322	836	signal transduction	BP
8590	GO:0048583	1.86967e-10	240	592	regulation of response to stimulus	BP
754	GO:0002682	1.78532e-09	97	197	regulation of immune system process	BP
3328	GO:0010646	2.5719e-09	201	491	regulation of cell communication	BP
2389	GO:0006950	2.93972e-09	259	664	response to stress	BP
6901	GO:0042221	3.70734e-09	201	493	response to chemical	BP
4717	GO:0023051	3.74033e-09	200	490	regulation of signaling	BP
7688	GO:0044763	7.33949e-09	867	2656	single-organism cellular process	BP
7762	GO:0045087	9.53673e-09	60	108	innate immune response	BP
10288	GO:0070887	1.45037e-08	150	352	cellular response to chemical stimulus	BP
3206	GO:0010033	1.87247e-08	151	356	response to organic substance	BP
3188	GO:0009966	2.44619e-08	182	447	regulation of signal transduction	BP
8332	GO:0046903	2.59897e-08	79	158	secretion	BP
8591	GO:0048584	3.25094e-08	129	296	positive regulation of response to stimulus	BP
8556	GO:0048518	3.47547e-08	301	809	positive regulation of biological process	BP
3130	GO:0009611	3.80931e-08	62	116	response to wounding	BP
10008	GO:0065007	4.10995e-08	691	2074	biological regulation	BP
10010	GO:0065009	4.65595e-08	190	474	regulation of molecular function	BP
756	GO:0002684	4.74369e-08	65	124	positive regulation of immune system process	BP
8959	GO:0051046	4.95614e-08	56	102	regulation of secretion	BP
8560	GO:0048522	1.16541e-07	269	719	positive regulation of cellular process	BP
5868	GO:0032940	1.32508e-07	71	142	secretion by cell	BP
615	GO:0002253	1.47436e-07	39	64	activation of immune response	BP
8816	GO:0050776	1.54979e-07	55	102	regulation of immune response	BP
8823	GO:0050790	1.75551e-07	161	396	regulation of catalytic activity	BP
8648	GO:0048731	1.97128e-07	247	655	system development	BP
9248	GO:0051716	2.25286e-07	397	1126	cellular response to stimulus	BP
8818	GO:0050778	2.63722e-07	45	79	positive regulation of immune response	BP
3128	GO:0009605	3.32965e-07	143	347	response to external stimulus	BP
8553	GO:0048513	3.45963e-07	186	474	organ development	BP
10009	GO:0065008	3.6666e-07	226	595	regulation of biological quality	BP
2549	GO:0007275	5.48001e-07	275	749	multicellular organismal development	BP
8960	GO:0051047	7.04647e-07	32	51	positive regulation of secretion	BP
11827	GO:2000026	7.38799e-07	100	228	regulation of multicellular organismal development	BP
10400	GO:0071310	1.2094e-06	112	264	cellular response to organic substance	BP
2493	GO:0007166	1.47952e-06	172	438	cell surface receptor signaling pathway	BP
8985	GO:0051094	1.73876e-06	70	147	positive regulation of developmental process	BP
8701	GO:0048878	1.92045e-06	80	174	chemical homeostasis	BP
8822	GO:0050789	2.74206e-06	646	1958	regulation of biological process	BP
612	GO:0002250	2.76841e-06	27	42	adaptive immune response	BP
683	GO:0002443	2.99386e-06	31	51	leukocyte mediated immunity	BP
4719	GO:0023056	3.15532e-06	92	210	positive regulation of signaling	BP
5233	GO:0031347	3.35558e-06	46	87	regulation of defense response	BP
4447	GO:0019725	3.82219e-06	63	131	cellular homeostasis	BP
3329	GO:0010647	4.0073e-06	92	211	positive regulation of cell communication	BP
9458	GO:0055082	4.80445e-06	50	98	cellular chemical homeostasis	BP
399	GO:0001775	5.16258e-06	63	132	cell activation	BP
326	GO:0001568	5.53504e-06	63	132	blood vessel development	BP
492	GO:0001944	7.56311e-06	66	141	vasculature development	BP
8592	GO:0048585	8.95571e-06	96	225	negative regulation of response to stimulus	BP
2397	GO:0006959	9.09525e-06	23	35	humoral immune response	BP
9112	GO:0051336	9.19387e-06	95	222	regulation of hydrolase activity	BP
6507	GO:0035556	9.31075e-06	169	438	intracellular signal transduction	BP
7043	GO:0042592	9.44506e-06	117	285	homeostatic process	BP
11169	GO:0097190	1.01127e-05	58	121	apoptotic signaling pathway	BP
3189	GO:0009967	1.06914e-05	88	203	positive regulation of signal transduction	BP
2394	GO:0006956	1.13439e-05	15	19	complement activation	BP
8557	GO:0048519	1.16269e-05	264	731	negative regulation of biological process	BP
2506	GO:0007186	1.17647e-05	65	140	G-protein coupled receptor signaling pathway	BP
7149	GO:0042981	1.19502e-05	104	249	regulation of apoptotic process	BP
2371	GO:0006915	1.24777e-05	145	369	apoptotic process	BP
2772	GO:0008283	1.31162e-05	124	307	cell proliferation	BP
7692	GO:0044767	1.52084e-05	325	925	single-organism developmental process	BP
9064	GO:0051240	1.53382e-05	53	109	positive regulation of multicellular organismal process	BP
6867	GO:0042127	1.71988e-05	95	225	regulation of cell proliferation	BP
8689	GO:0048856	1.79329e-05	290	816	anatomical structure development	BP
3164	GO:0009888	1.86089e-05	121	300	tissue development	BP
2744	GO:0008219	1.95031e-05	151	389	cell death	BP
3500	GO:0012501	2.30858e-05	147	378	programmed cell death	BP
7195	GO:0043067	2.36509e-05	105	255	regulation of programmed cell death	BP
3467	GO:0010941	2.52597e-05	108	264	regulation of cell death	BP
5658	GO:0032502	2.57777e-05	326	933	developmental process	BP
2384	GO:0006939	2.60215e-05	13	16	smooth muscle contraction	BP
3863	GO:0016265	2.73509e-05	151	391	death	BP
2250	GO:0006665	2.77376e-05	19	28	sphingolipid metabolic process	BP
7527	GO:0044092	2.93292e-05	83	193	negative regulation of molecular function	BP
692	GO:0002460	2.93637e-05	24	39	adaptive immune response based on somatic recombination of immune receptors built from immunoglobulin superfamily domains	BP
614	GO:0002252	3.00586e-05	56	119	immune effector process	BP
4446	GO:0019724	3.24411e-05	17	24	B cell mediated immunity	BP
10802	GO:0072376	3.29146e-05	15	20	protein activation cascade	BP
3703	GO:0015711	3.41546e-05	32	58	organic anion transport	BP
3190	GO:0009968	3.51354e-05	82	191	negative regulation of signal transduction	BP
880	GO:0003008	3.53036e-05	88	208	system process	BP
2317	GO:0006820	3.60086e-05	42	83	anion transport	BP
3744	GO:0015849	3.77333e-05	26	44	organic acid transport	BP
3330	GO:0010648	3.81066e-05	84	197	negative regulation of cell communication	BP
606	GO:0002237	4.07592e-05	31	56	response to molecule of bacterial origin	BP
11644	GO:1902531	4.27138e-05	111	275	regulation of intracellular signal transduction	BP
421	GO:0001816	4.38934e-05	51	107	cytokine production	BP
3141	GO:0009653	4.56242e-05	159	418	anatomical structure morphogenesis	BP
5235	GO:0031349	4.57763e-05	28	49	positive regulation of defense response	BP
11735	GO:1903034	4.64739e-05	37	71	regulation of response to wounding	BP
7528	GO:0044093	4.94737e-05	109	270	positive regulation of molecular function	BP
689	GO:0002449	5.44472e-05	24	40	lymphocyte mediated immunity	BP
8880	GO:0050878	5.51785e-05	38	74	regulation of body fluid levels	BP
4720	GO:0023057	5.70808e-05	83	196	negative regulation of signaling	BP
3726	GO:0015807	5.904e-05	11	13	L-amino acid transport	BP
5653	GO:0032496	5.95833e-05	29	52	response to lipopolysaccharide	BP
4354	GO:0019220	6.2357e-05	133	342	regulation of phosphate metabolic process	BP
9031	GO:0051174	6.2357e-05	133	342	regulation of phosphorus metabolic process	BP
12126	GO:2001233	6.30682e-05	39	77	regulation of apoptotic signaling pathway	BP
9065	GO:0051241	6.47991e-05	39	77	negative regulation of multicellular organismal process	BP
422	GO:0001817	6.82738e-05	44	90	regulation of cytokine production	BP
708	GO:0002526	7.11879e-05	17	25	acute inflammatory response	BP
2336	GO:0006865	7.26414e-05	17	25	amino acid transport	BP
8554	GO:0048514	7.53537e-05	53	114	blood vessel morphogenesis	BP
7200	GO:0043085	7.55726e-05	92	223	positive regulation of catalytic activity	BP
5325	GO:0031638	7.57481e-05	16	23	zymogen activation	BP
8349	GO:0046942	7.7437e-05	25	43	carboxylic acid transport	BP
3811	GO:0016064	7.91076e-05	16	23	immunoglobulin mediated immune response	BP
3133	GO:0009617	8.12336e-05	43	88	response to bacterium	BP
10438	GO:0071396	8.13853e-05	32	60	cellular response to lipid	BP
10796	GO:0072358	8.46759e-05	81	192	cardiovascular system development	BP
10797	GO:0072359	8.46759e-05	81	192	circulatory system development	BP
8830	GO:0050801	8.67997e-05	55	120	ion homeostasis	BP
8843	GO:0050817	8.82974e-05	27	48	coagulation	BP
7690	GO:0044765	9.4595e-05	261	739	single-organism transport	BP
2340	GO:0006873	0.000103324	42	86	cellular ion homeostasis	BP
7831	GO:0045321	0.000115627	52	113	leukocyte activation	BP
8793	GO:0050727	0.000119741	28	51	regulation of inflammatory response	BP
8561	GO:0048523	0.000127815	233	654	negative regulation of cellular process	BP
12128	GO:2001235	0.000131548	18	28	positive regulation of apoptotic signaling pathway	BP
2382	GO:0006936	0.000133875	22	37	muscle contraction	BP
11646	GO:1902533	0.000152115	64	147	positive regulation of intracellular signal transduction	BP
8825	GO:0050793	0.000153228	126	327	regulation of developmental process	BP
8962	GO:0051049	0.000160098	103	259	regulation of transport	BP
2396	GO:0006958	0.000172934	10	12	complement activation, classical pathway	BP
2342	GO:0006875	0.000175071	36	72	cellular metal ion homeostasis	BP
9928	GO:0061178	0.000186416	7	7	regulation of insulin secretion involved in cellular response to glucose stimulus	BP
7022	GO:0042551	0.000188419	7	7	neuron maturation	BP
4793	GO:0030154	0.00019117	213	595	cell differentiation	BP
315	GO:0001525	0.000201541	45	96	angiogenesis	BP
690	GO:0002455	0.000205137	11	14	humoral immune response mediated by circulating immunoglobulin	BP
4725	GO:0030003	0.000215893	40	83	cellular cation homeostasis	BP
8826	GO:0050794	0.000257129	582	1796	regulation of cellular process	BP
6098	GO:0033993	0.000258046	48	105	response to lipid	BP
9360	GO:0052547	0.000258307	42	89	regulation of peptidase activity	BP
6806	GO:0040011	0.000264971	102	259	locomotion	BP
3208	GO:0010038	0.000267996	21	36	response to metal ion	BP
6836	GO:0042060	0.000272827	32	63	wound healing	BP
8755	GO:0050663	0.000301223	17	27	cytokine secretion	BP
2310	GO:0006811	0.000328436	113	293	ion transport	BP
4678	GO:0022610	0.000329244	77	187	biological adhesion	BP
3163	GO:0009887	0.000331435	55	125	organ morphogenesis	BP
2615	GO:0007596	0.000332972	25	46	blood coagulation	BP
8963	GO:0051050	0.000339532	56	128	positive regulation of transport	BP
5459	GO:0032101	0.000345934	52	117	regulation of response to external stimulus	BP
8695	GO:0048869	0.000351974	231	657	cellular developmental process	BP
11517	GO:1901700	0.000366069	76	185	response to oxygen-containing compound	BP
9374	GO:0052646	0.000368285	8	9	alditol phosphate metabolic process	BP
6935	GO:0042325	0.000384062	88	220	regulation of phosphorylation	BP
5955	GO:0033135	0.000387314	15	23	regulation of peptidyl-serine phosphorylation	BP
2482	GO:0007155	0.00039038	76	185	cell adhesion	BP
10905	GO:0080134	0.000397605	78	191	regulation of response to stress	BP
2350	GO:0006887	0.000400149	30	59	exocytosis	BP
9361	GO:0052548	0.000470406	39	83	regulation of endopeptidase activity	BP
7941	GO:0045684	0.000472035	9	11	positive regulation of epidermis development	BP
8616	GO:0048646	0.000485482	80	198	anatomical structure formation involved in morphogenesis	BP
2385	GO:0006940	0.000486126	9	11	regulation of smooth muscle contraction	BP
5842	GO:0032879	0.000490227	137	368	regulation of localization	BP
2617	GO:0007599	0.000515202	25	47	hemostasis	BP
9635	GO:0060341	0.000527931	75	184	regulation of cellular localization	BP
7939	GO:0045682	0.00053163	11	15	regulation of epidermis development	BP
6370	GO:0035107	0.00053774	12	17	appendage morphogenesis	BP
6371	GO:0035108	0.00053774	12	17	limb morphogenesis	BP
2325	GO:0006835	0.000542029	10	13	dicarboxylic acid transport	BP
4890	GO:0030326	0.00055665	11	15	embryonic limb morphogenesis	BP
6373	GO:0035113	0.00055665	11	15	embryonic appendage morphogenesis	BP
7885	GO:0045595	0.000615474	86	217	regulation of cell differentiation	BP
512	GO:0001973	0.000642855	6	6	adenosine receptor signaling pathway	BP
4520	GO:0019932	0.000643933	24	45	second-messenger-mediated signaling	BP
4445	GO:0019722	0.000646086	16	26	calcium-mediated signaling	BP
6814	GO:0040020	0.000646551	6	6	regulation of meiosis	BP
8848	GO:0050829	0.000647813	6	6	defense response to Gram-negative bacterium	BP
705	GO:0002521	0.00065293	36	76	leukocyte differentiation	BP
10373	GO:0071222	0.0006607	19	33	cellular response to lipopolysaccharide	BP
9004	GO:0051130	0.000685447	56	131	positive regulation of cellular component organization	BP
393	GO:0001763	0.000739642	21	38	morphogenesis of a branching structure	BP
9916	GO:0061138	0.000739642	21	38	morphogenesis of a branching epithelium	BP
2383	GO:0006937	0.000767567	15	24	regulation of muscle contraction	BP
6804	GO:0040007	0.0007964	68	166	growth	BP
6380	GO:0035150	0.000799946	18	31	regulation of tube size	BP
8882	GO:0050880	0.000799946	18	31	regulation of blood vessel size	BP
4757	GO:0030097	0.000816171	55	129	hemopoiesis	BP
4723	GO:0030001	0.000818224	54	126	metal ion transport	BP
7201	GO:0043086	0.000841584	62	149	negative regulation of catalytic activity	BP
7264	GO:0043207	0.000843115	62	149	response to external biotic stimulus	BP
9246	GO:0051707	0.000843115	62	149	response to other organism	BP
3940	GO:0016477	0.000870665	82	207	cell migration	BP
7191	GO:0043062	0.000912136	20	36	extracellular structure organization	BP
9120	GO:0051345	0.000930749	58	138	positive regulation of hydrolase activity	BP
7966	GO:0045744	0.00100887	13	20	negative regulation of G-protein coupled receptor protein signaling pathway	BP
5958	GO:0033138	0.0010161	13	20	positive regulation of peptidyl-serine phosphorylation	BP
8651	GO:0048736	0.0010428	13	20	appendage development	BP
9564	GO:0060173	0.0010428	13	20	limb development	BP
2494	GO:0007167	0.00107522	50	116	enzyme linked receptor protein signaling pathway	BP
9456	GO:0055080	0.00109453	46	105	cation homeostasis	BP
10372	GO:0071219	0.00109837	19	34	cellular response to molecule of bacterial origin	BP
884	GO:0003013	0.00110466	35	75	circulatory system process	BP
2646	GO:0008015	0.00110466	35	75	blood circulation	BP
8762	GO:0050678	0.00110841	27	54	regulation of epithelial cell proliferation	BP
6572	GO:0035773	0.00110931	7	8	insulin secretion involved in cellular response to glucose stimulus	BP
8151	GO:0046348	0.00111296	7	8	amino sugar catabolic process	BP
2769	GO:0008277	0.00111439	19	34	regulation of G-protein coupled receptor protein signaling pathway	BP
11176	GO:0097202	0.00112886	12	18	activation of cysteine-type endopeptidase activity	BP
9896	GO:0061053	0.0011305	7	8	somite development	BP
2234	GO:0006643	0.00116478	23	44	membrane lipid metabolic process	BP
2774	GO:0008285	0.0011681	43	97	negative regulation of cell proliferation	BP
5167	GO:0031214	0.00117438	16	27	biomineral tissue development	BP
8784	GO:0050708	0.00117528	21	39	regulation of protein secretion	BP
8668	GO:0048771	0.00118615	16	27	tissue remodeling	BP
602	GO:0002224	0.0012116	12	18	toll-like receptor signaling pathway	BP
2423	GO:0007015	0.00121183	33	70	actin filament organization	BP
8761	GO:0050673	0.0012244	33	70	epithelial cell proliferation	BP
2372	GO:0006919	0.00125511	11	16	activation of cysteine-type endopeptidase activity involved in apoptotic process	BP
7347	GO:0043408	0.00126555	44	100	regulation of MAPK cascade	BP
8893	GO:0050900	0.00127261	28	57	leukocyte migration	BP
4797	GO:0030162	0.00128666	50	117	regulation of proteolysis	BP
618	GO:0002263	0.00131693	18	32	cell activation involved in immune response	BP
655	GO:0002366	0.00131693	18	32	leukocyte activation involved in immune response	BP
8035	GO:0045921	0.00135459	8	10	positive regulation of exocytosis	BP
3086	GO:0009306	0.00136272	26	52	protein secretion	BP
3149	GO:0009749	0.0013658	10	14	response to glucose	BP
12137	GO:2001244	0.00137134	10	14	positive regulation of intrinsic apoptotic signaling pathway	BP
353	GO:0001659	0.00137187	8	10	temperature homeostasis	BP
620	GO:0002275	0.00138224	10	14	myeloid cell activation involved in immune response	BP
7342	GO:0043401	0.00139271	10	14	steroid hormone mediated signaling pathway	BP
600	GO:0002218	0.00144659	15	25	activation of innate immune response	BP
301	GO:0001501	0.00147743	32	68	skeletal system development	BP
11518	GO:1901701	0.00152939	54	129	cellular response to oxygen-containing compound	BP
3129	GO:0009607	0.00153375	62	152	response to biotic stimulus	BP
9759	GO:0060627	0.0016093	30	63	regulation of vesicle-mediated transport	BP
8964	GO:0051051	0.00162921	33	71	negative regulation of transport	BP
7552	GO:0044236	0.00164294	14	23	multicellular organismal metabolic process	BP
8879	GO:0050877	0.00166295	45	104	neurological system process	BP
5739	GO:0032675	0.00166488	14	23	regulation of interleukin-6 production	BP
10954	GO:0090066	0.0016767	37	82	regulation of anatomical structure size	BP
8783	GO:0050707	0.0016804	14	23	regulation of cytokine secretion	BP
7089	GO:0042742	0.00174289	21	40	defense response to bacterium	BP
2542	GO:0007267	0.00175631	52	124	cell-cell signaling	BP
4819	GO:0030198	0.00176432	19	35	extracellular matrix organization	BP
805	GO:0002764	0.00180458	23	45	immune response-regulating signaling pathway	BP
7887	GO:0045597	0.00189627	43	99	positive regulation of cell differentiation	BP
6936	GO:0042326	0.00192152	35	77	negative regulation of phosphorylation	BP
3785	GO:0015988	0.0019422	13	21	energy coupled proton transmembrane transport, against electrochemical gradient	BP
3786	GO:0015991	0.0019422	13	21	ATP hydrolysis coupled proton transport	BP
4219	GO:0017157	0.00195544	16	28	regulation of exocytosis	BP
9452	GO:0055074	0.00196182	26	53	calcium ion homeostasis	BP
8566	GO:0048534	0.00196646	56	136	hematopoietic or lymphoid organ development	BP
3943	GO:0016485	0.00196712	32	69	protein processing	BP
619	GO:0002274	0.00196981	16	28	myeloid leukocyte activation	BP
4679	GO:0022612	0.00197157	13	21	gland morphogenesis	BP
9446	GO:0055065	0.00209124	40	91	metal ion homeostasis	BP
6805	GO:0040008	0.00209805	51	122	regulation of growth	BP
888	GO:0003018	0.00213915	18	33	vascular process in circulatory system	BP
6041	GO:0033561	0.00215871	5	5	regulation of water loss via skin	BP
9973	GO:0061436	0.00215871	5	5	establishment of skin barrier	BP
6669	GO:0036035	0.00216738	5	5	osteoclast development	BP
7309	GO:0043302	0.00217333	5	5	positive regulation of leukocyte degranulation	BP
11763	GO:1903307	0.00217333	5	5	positive regulation of regulated secretory pathway	BP
4759	GO:0030099	0.00217362	33	72	myeloid cell differentiation	BP
3737	GO:0015825	0.00218719	5	5	L-serine transport	BP
5551	GO:0032329	0.00218719	5	5	serine transport	BP
2243	GO:0006658	0.0021899	5	5	phosphatidylserine metabolic process	BP
9794	GO:0060707	0.00220057	5	5	trophoblast giant cell differentiation	BP
799	GO:0002757	0.00221931	22	43	immune response-activating signal transduction	BP
2496	GO:0007169	0.00224327	33	72	transmembrane receptor protein tyrosine kinase signaling pathway	BP
2625	GO:0007610	0.00231961	42	97	behavior	BP
12100	GO:2001056	0.00233124	15	26	positive regulation of cysteine-type endopeptidase activity	BP
59	GO:0000165	0.00240023	48	114	MAPK cascade	BP
3395	GO:0010817	0.00243628	28	59	regulation of hormone levels	BP
10817	GO:0072507	0.00250753	28	59	divalent inorganic cation homeostasis	BP
3473	GO:0010952	0.00258288	17	31	positive regulation of peptidase activity	BP
8870	GO:0050865	0.00263897	32	70	regulation of cell activation	BP
10370	GO:0071216	0.00269119	19	36	cellular response to biotic stimulus	BP
8135	GO:0046209	0.00269701	11	17	nitric oxide metabolic process	BP
7349	GO:0043410	0.0027559	29	62	positive regulation of MAPK cascade	BP
7300	GO:0043280	0.00282579	14	24	positive regulation of cysteine-type endopeptidase activity involved in apoptotic process	BP
8789	GO:0050714	0.0028729	14	24	positive regulation of protein secretion	BP
9626	GO:0060326	0.00288008	24	49	cell chemotaxis	BP
8844	GO:0050818	0.00289687	14	24	regulation of coagulation	BP
3884	GO:0016310	0.0029197	142	398	phosphorylation	BP
5719	GO:0032635	0.00292318	14	24	interleukin-6 production	BP
883	GO:0003012	0.00297826	24	49	muscle system process	BP
3321	GO:0010638	0.00304311	34	76	positive regulation of organelle organization	BP
4711	GO:0023014	0.00305717	49	118	signal transduction by phosphorylation	BP
768	GO:0002696	0.00306658	22	44	positive regulation of leukocyte activation	BP
8872	GO:0050867	0.00306658	22	44	positive regulation of cell activation	BP
10815	GO:0072503	0.00307247	27	57	cellular divalent inorganic cation homeostasis	BP
10549	GO:0071705	0.00315535	51	124	nitrogen compound transport	BP
8322	GO:0046883	0.00315951	16	29	regulation of hormone secretion	BP
482	GO:0001933	0.00322727	31	68	negative regulation of protein phosphorylation	BP
8961	GO:0051048	0.00322947	16	29	negative regulation of secretion	BP
9285	GO:0051798	0.00330056	6	7	positive regulation of hair follicle development	BP
7294	GO:0043271	0.0033056	6	7	negative regulation of ion transport	BP
2341	GO:0006874	0.00337185	25	52	cellular calcium ion homeostasis	BP
390	GO:0001756	0.00338458	6	7	somitogenesis	BP
5637	GO:0032469	0.00338725	6	7	endoplasmic reticulum calcium ion homeostasis	BP
2391	GO:0006953	0.00339777	9	13	acute-phase response	BP
3724	GO:0015804	0.003398	6	7	neutral amino acid transport	BP
6932	GO:0042311	0.00340786	9	13	vasodilation	BP
4713	GO:0023021	0.00343412	9	13	termination of signal transduction	BP
814	GO:0002791	0.00346401	13	22	regulation of peptide secretion	BP
8828	GO:0050796	0.00346401	13	22	regulation of insulin secretion	BP
11036	GO:0090276	0.00346401	13	22	regulation of peptide hormone secretion	BP
10382	GO:0071248	0.00346884	13	22	cellular response to metal ion	BP
2395	GO:0006957	0.00347531	6	7	complement activation, alternative pathway	BP
481	GO:0001932	0.0034761	70	180	regulation of protein phosphorylation	BP
3144	GO:0009719	0.00347635	68	174	response to endogenous stimulus	BP
9678	GO:0060429	0.00350232	71	183	epithelium development	BP
4722	GO:0023061	0.00362092	26	55	signal release	BP
424	GO:0001819	0.00362127	23	47	positive regulation of cytokine production	BP
601	GO:0002221	0.00363625	13	22	pattern recognition receptor signaling pathway	BP
800	GO:0002758	0.00363625	13	22	innate immune response-activating signal transduction	BP
365	GO:0001678	0.0036656	8	11	cellular glucose homeostasis	BP
10410	GO:0071333	0.00371384	7	9	cellular response to glucose stimulus	BP
4959	GO:0030574	0.00372503	8	11	collagen catabolic process	BP
7557	GO:0044243	0.00372503	8	11	multicellular organismal catabolic process	BP
6057	GO:0033619	0.00373968	7	9	membrane protein proteolysis	BP
6423	GO:0035282	0.0037682	7	9	segmentation	BP
710	GO:0002532	0.00380329	7	9	production of molecular mediator involved in inflammatory response	BP
3471	GO:0010950	0.00384314	15	27	positive regulation of endopeptidase activity	BP
2359	GO:0006898	0.00390461	21	42	receptor-mediated endocytosis	BP
2381	GO:0006935	0.00396328	39	91	chemotaxis	BP
6938	GO:0042330	0.00396328	39	91	taxis	BP
3145	GO:0009725	0.00397584	34	77	response to hormone	BP
2638	GO:0007626	0.00399981	17	32	locomotory behavior	BP
8659	GO:0048754	0.00408083	17	32	branching morphogenesis of an epithelial tube	BP
10819	GO:0072511	0.00408541	30	66	divalent inorganic cation transport	BP
8696	GO:0048870	0.0041614	85	226	cell motility	BP
9237	GO:0051674	0.0041614	85	226	localization of cell	BP
4816	GO:0030193	0.00421744	12	20	regulation of blood coagulation	BP
11302	GO:1900046	0.00421744	12	20	regulation of hemostasis	BP
7764	GO:0045089	0.00421824	17	32	positive regulation of innate immune response	BP
8795	GO:0050729	0.00426793	12	20	positive regulation of inflammatory response	BP
2377	GO:0006928	0.0043641	102	278	cellular component movement	BP
3290	GO:0010563	0.00467359	37	86	negative regulation of phosphorus metabolic process	BP
8047	GO:0045936	0.00467359	37	86	negative regulation of phosphate metabolic process	BP
766	GO:0002694	0.00481572	29	64	regulation of leukocyte activation	BP
8535	GO:0048469	0.00486994	14	25	cell maturation	BP
3147	GO:0009743	0.00500441	11	18	response to carbohydrate	BP
704	GO:0002520	0.00501765	56	141	immune system development	BP
8259	GO:0046649	0.00503044	39	92	lymphocyte activation	BP
757	GO:0002685	0.00506104	16	30	regulation of leukocyte migration	BP
485	GO:0001936	0.00506715	11	18	regulation of endothelial cell proliferation	BP
4862	GO:0030282	0.00515738	11	18	bone mineralization	BP
5822	GO:0032844	0.00521533	30	67	regulation of homeostatic process	BP
9121	GO:0051346	0.00535075	35	81	negative regulation of hydrolase activity	BP
2702	GO:0008154	0.00542286	21	43	actin polymerization or depolymerization	BP
9979	GO:0061448	0.0054949	21	43	connective tissue development	BP
5036	GO:0030855	0.00567891	42	101	epithelial cell differentiation	BP
3804	GO:0016049	0.00575414	32	73	cell growth	BP
10965	GO:0090087	0.00584685	13	23	regulation of peptide transport	BP
10379	GO:0071241	0.00585877	13	23	cellular response to inorganic substance	BP
3148	GO:0009746	0.00593753	10	16	response to hexose	BP
6178	GO:0034284	0.00593753	10	16	response to monosaccharide	BP
11737	GO:1903036	0.00601657	13	23	positive regulation of response to wounding	BP
7763	GO:0045088	0.00607544	19	38	regulation of innate immune response	BP
2308	GO:0006809	0.0060873	10	16	nitric oxide biosynthetic process	BP
12135	GO:2001242	0.00608769	17	33	regulation of intrinsic apoptotic signaling pathway	BP
9209	GO:0051604	0.00610766	33	76	protein maturation	BP
8888	GO:0050890	0.00623879	15	28	cognition	BP
7193	GO:0043065	0.00638175	34	79	positive regulation of apoptotic process	BP
7196	GO:0043068	0.00638175	34	79	positive regulation of programmed cell death	BP
10272	GO:0070838	0.00651565	29	65	divalent metal ion transport	BP
8790	GO:0050715	0.0070636	9	14	positive regulation of cytokine secretion	BP
8318	GO:0046879	0.00714028	18	36	hormone secretion	BP
8796	GO:0050730	0.00724675	18	36	regulation of peptidyl-tyrosine phosphorylation	BP
4883	GO:0030316	0.00725914	12	21	osteoclast differentiation	BP
325	GO:0001562	0.00733025	4	4	response to protozoan	BP
7130	GO:0042832	0.00733025	4	4	defense response to protozoan	BP
3209	GO:0010039	0.00734382	4	4	response to iron ion	BP
7922	GO:0045653	0.00735645	4	4	negative regulation of megakaryocyte differentiation	BP
8579	GO:0048552	0.00735772	4	4	regulation of metalloenzyme activity	BP
6123	GO:0034105	0.00738111	4	4	positive regulation of tissue remodeling	BP
5902	GO:0033005	0.00739311	4	4	positive regulation of mast cell activation	BP
5905	GO:0033008	0.00739311	4	4	positive regulation of mast cell activation involved in immune response	BP
7313	GO:0043306	0.00739311	4	4	positive regulation of mast cell degranulation	BP
12118	GO:2001204	0.00739853	4	4	regulation of osteoclast development	BP
8471	GO:0048168	0.00740434	4	4	regulation of neuronal synaptic plasticity	BP
4367	GO:0019262	0.00741156	4	4	N-acetylneuraminate catabolic process	BP
3323	GO:0010640	0.00741401	4	4	regulation of platelet-derived growth factor receptor signaling pathway	BP
7301	GO:0043281	0.00742079	21	44	regulation of cysteine-type endopeptidase activity involved in apoptotic process	BP
10443	GO:0071407	0.00742634	27	60	cellular response to organic cyclic compound	BP
7997	GO:0045836	0.00743435	4	4	positive regulation of meiosis	BP
5686	GO:0032570	0.00744418	4	4	response to progesterone	BP
10737	GO:0072202	0.00747383	4	4	cell differentiation involved in metanephros development	BP
2560	GO:0007340	0.00751365	4	4	acrosome reaction	BP
9460	GO:0055085	0.00753229	95	261	transmembrane transport	BP
6513	GO:0035584	0.00754254	4	4	calcium-mediated signaling using intracellular calcium source	BP
11170	GO:0097191	0.00757036	21	44	extrinsic apoptotic signaling pathway	BP
6937	GO:0042327	0.00772544	47	117	positive regulation of phosphorylation	BP
2303	GO:0006796	0.00806504	279	847	phosphate-containing compound metabolic process	BP
8646	GO:0048729	0.00807188	40	97	tissue morphogenesis	BP
8324	GO:0046887	0.00816592	8	12	positive regulation of hormone secretion	BP
10406	GO:0071322	0.0081791	8	12	cellular response to carbohydrate stimulus	BP
5770	GO:0032755	0.00820985	8	12	positive regulation of interleukin-6 production	BP
10413	GO:0071345	0.00822283	34	80	cellular response to cytokine stimulus	BP
684	GO:0002444	0.00822377	8	12	myeloid leukocyte mediated immunity	BP
11859	GO:2000116	0.00823725	22	47	regulation of cysteine-type endopeptidase activity	BP
6756	GO:0038032	0.00824814	8	12	termination of G-protein coupled receptor signaling pathway	BP
9675	GO:0060425	0.00825804	8	12	lung morphogenesis	BP
7858	GO:0045428	0.00825861	8	12	regulation of nitric oxide biosynthetic process	BP
7060	GO:0042632	0.00828661	8	12	cholesterol homeostasis	BP
9467	GO:0055092	0.00828661	8	12	sterol homeostasis	BP
725	GO:0002573	0.00832985	19	39	myeloid leukocyte differentiation	BP
3468	GO:0010942	0.00833821	35	83	positive regulation of cell death	BP
4590	GO:0021700	0.0085266	22	47	developmental maturation	BP
6757	GO:0038034	0.00876248	11	19	signal transduction in absence of ligand	BP
11171	GO:0097192	0.00876248	11	19	extrinsic apoptotic signaling pathway in absence of ligand	BP
5879	GO:0032963	0.00881698	11	19	collagen metabolic process	BP
7566	GO:0044259	0.00881698	11	19	multicellular organismal macromolecule metabolic process	BP
5340	GO:0031663	0.00882048	11	19	lipopolysaccharide-mediated signaling pathway	BP
6844	GO:0042089	0.00891846	11	19	cytokine biosynthetic process	BP
6857	GO:0042107	0.00891846	11	19	cytokine metabolic process	BP
7138	GO:0042886	0.00891995	17	34	amide transport	BP
550	GO:0002062	0.00893506	11	19	chondrocyte differentiation	BP
2528	GO:0007229	0.00900767	11	19	integrin-mediated signaling pathway	BP
2596	GO:0007519	0.00903392	17	34	skeletal muscle tissue development	BP
9720	GO:0060538	0.00903392	17	34	skeletal muscle organ development	BP
7912	GO:0045637	0.00925226	20	42	regulation of myeloid cell differentiation	BP
2344	GO:0006879	0.00930463	7	10	cellular iron ion homeostasis	BP
6516	GO:0035587	0.00935345	7	10	purinergic receptor signaling pathway	BP
4755	GO:0030073	0.0093544	13	24	insulin secretion	BP
487	GO:0001938	0.00936482	7	10	positive regulation of endothelial cell proliferation	BP
484	GO:0001935	0.00954653	13	24	endothelial cell proliferation	BP
2626	GO:0007611	0.00956431	13	24	learning or memory	BP
2314	GO:0006816	0.00963393	27	61	calcium ion transport	BP
7024	GO:0042554	0.00979691	5	6	superoxide anion generation	BP
5307	GO:0031579	0.00979936	5	6	membrane raft organization	BP
3289	GO:0010562	0.0098208	53	136	positive regulation of phosphorus metabolic process	BP
8048	GO:0045937	0.0098208	53	136	positive regulation of phosphate metabolic process	BP
9512	GO:0060056	0.00988939	5	6	mammary gland involution	BP
9304	GO:0051882	0.00989611	5	6	mitochondrial depolarization	BP
9315	GO:0051900	0.00989611	5	6	regulation of mitochondrial depolarization	BP
7062	GO:0042634	0.00991085	6	8	regulation of hair cycle	BP
9284	GO:0051797	0.00991085	6	8	regulation of hair follicle development	BP
6859	GO:0042110	0.00992605	28	64	T cell activation	BP
7893	GO:0045604	0.0099417	6	8	regulation of epidermal cell differentiation	BP
3294	GO:0010573	0.00995018	5	6	vascular endothelial growth factor production	BP
3295	GO:0010574	0.00995018	5	6	regulation of vascular endothelial growth factor production	BP
4675	GO:0022603	0.0099666	57	148	regulation of anatomical structure morphogenesis	BP
7516	GO:0044057	0.00996698	28	64	regulation of system process	BP
7778	GO:0045123	0.0100122	5	6	cellular extravasation	BP
9124	GO:0051349	0.010036	5	6	positive regulation of lyase activity	BP
623	GO:0002279	0.0100525	6	8	mast cell activation involved in immune response	BP
688	GO:0002448	0.0100525	6	8	mast cell mediated immunity	BP
7310	GO:0043303	0.0100525	6	8	mast cell degranulation	BP
7874	GO:0045576	0.0100525	6	8	mast cell activation	BP
3721	GO:0015800	0.0100543	5	6	acidic amino acid transport	BP
3731	GO:0015813	0.0100543	5	6	L-glutamate transport	BP
2143	GO:0006509	0.0100755	6	8	membrane protein ectodomain proteolysis	BP
816	GO:0002793	0.0100867	6	8	positive regulation of peptide secretion	BP
5424	GO:0032024	0.0100867	6	8	positive regulation of insulin secretion	BP
11037	GO:0090277	0.0100867	6	8	positive regulation of peptide hormone secretion	BP
73	GO:0000188	0.0100966	5	6	inactivation of MAPK activity	BP
9153	GO:0051445	0.0100979	6	8	regulation of meiotic cell cycle	BP
6062	GO:0033628	0.0101148	6	8	regulation of cell adhesion mediated by integrin	BP
9793	GO:0060706	0.0101165	6	8	cell differentiation involved in embryonic placenta development	BP
965	GO:0003254	0.0101263	6	8	regulation of membrane depolarization	BP
881	GO:0003009	0.010139	5	6	skeletal muscle contraction	BP
758	GO:0002686	0.0101528	5	6	negative regulation of leukocyte migration	BP
3177	GO:0009914	0.0101537	18	37	hormone transport	BP
6861	GO:0042116	0.0101782	6	8	macrophage activation	BP
6140	GO:0034142	0.0101967	6	8	toll-like receptor 4 signaling pathway	BP
797	GO:0002755	0.0102612	5	6	MyD88-dependent toll-like receptor signaling pathway	BP
11582	GO:1902105	0.0102807	21	45	regulation of leukocyte differentiation	BP
10161	GO:0070482	0.0103279	18	37	response to oxygen levels	BP
8573	GO:0048545	0.0103546	18	37	response to steroid hormone	BP
2302	GO:0006793	0.0103926	280	854	phosphorus metabolic process	BP
2773	GO:0008284	0.0105512	46	116	positive regulation of cell proliferation	BP
11172	GO:0097193	0.010647	25	56	intrinsic apoptotic signaling pathway	BP
3207	GO:0010035	0.0107263	25	56	response to inorganic substance	BP
5824	GO:0032846	0.0108747	10	17	positive regulation of homeostatic process	BP
5225	GO:0031334	0.0109176	16	32	positive regulation of protein complex assembly	BP
9604	GO:0060284	0.0110629	37	90	regulation of cell development	BP
2446	GO:0007050	0.0112056	16	32	cell cycle arrest	BP
3257	GO:0010466	0.0112439	26	59	negative regulation of peptidase activity	BP
2595	GO:0007517	0.0114281	26	59	muscle organ development	BP
771	GO:0002699	0.0115962	14	27	positive regulation of immune effector process	BP
11238	GO:0097529	0.0116417	14	27	myeloid leukocyte migration	BP
9140	GO:0051402	0.0127846	20	43	neuron apoptotic process	BP
4898	GO:0030336	0.0129513	17	35	negative regulation of cell migration	BP
3472	GO:0010951	0.0137086	25	57	negative regulation of endopeptidase activity	BP
6119	GO:0034097	0.0139149	38	94	response to cytokine	BP
9897	GO:0061061	0.0140344	39	97	muscle structure development	BP
11189	GO:0097285	0.0142064	31	74	cell-type specific apoptotic process	BP
1876	GO:0005975	0.0145887	73	199	carbohydrate metabolic process	BP
10433	GO:0071383	0.0146118	11	20	cellular response to steroid hormone stimulus	BP
7678	GO:0044708	0.0147442	26	60	single-organism behavior	BP
2197	GO:0006575	0.0147569	26	60	cellular modified amino acid metabolic process	BP
8622	GO:0048666	0.0150619	46	118	neuron development	BP
2358	GO:0006897	0.0152357	43	109	endocytosis	BP
2311	GO:0006812	0.0154015	80	221	cation transport	BP
11258	GO:0098542	0.0154337	34	83	defense response to other organism	BP
8534	GO:0048468	0.0155727	100	283	cell development	BP
9051	GO:0051216	0.0158418	16	33	cartilage development	BP
3380	GO:0010770	0.0158499	8	13	positive regulation of cell morphogenesis involved in differentiation	BP
358	GO:0001666	0.0158624	16	33	response to hypoxia	BP
7973	GO:0045765	0.0160238	19	41	regulation of angiogenesis	BP
10057	GO:0070167	0.0161385	8	13	regulation of biomineral tissue development	BP
5837	GO:0032874	0.0161843	8	13	positive regulation of stress-activated MAPK cascade	BP
10117	GO:0070304	0.0161843	8	13	positive regulation of stress-activated protein kinase signaling cascade	BP
3169	GO:0009893	0.0165586	148	435	positive regulation of metabolic process	BP
813	GO:0002790	0.0169976	14	28	peptide secretion	BP
4754	GO:0030072	0.0169976	14	28	peptide hormone secretion	BP
8764	GO:0050680	0.0172069	14	28	negative regulation of epithelial cell proliferation	BP
5216	GO:0031325	0.0172116	140	410	positive regulation of cellular metabolic process	BP
523	GO:0002009	0.0176197	31	75	morphogenesis of an epithelium	BP
5032	GO:0030838	0.017715	10	18	positive regulation of actin filament polymerization	BP
2260	GO:0006690	0.0179481	12	23	icosanoid metabolic process	BP
11469	GO:1901568	0.0179481	12	23	fatty acid derivative metabolic process	BP
3135	GO:0009628	0.0179621	61	164	response to abiotic stimulus	BP
8649	GO:0048732	0.0179926	25	58	gland development	BP
7194	GO:0043066	0.0180265	48	125	negative regulation of apoptotic process	BP
775	GO:0002703	0.0180715	12	23	regulation of leukocyte mediated immunity	BP
3183	GO:0009952	0.018091	12	23	anterior/posterior pattern specification	BP
3151	GO:0009755	0.0181039	10	18	hormone-mediated signaling pathway	BP
9314	GO:0051899	0.0181347	10	18	membrane depolarization	BP
7564	GO:0044255	0.0182131	77	213	cellular lipid metabolic process	BP
2386	GO:0006941	0.018325	10	18	striated muscle contraction	BP
10407	GO:0071326	0.0189792	7	11	cellular response to monosaccharide stimulus	BP
10408	GO:0071331	0.0189792	7	11	cellular response to hexose stimulus	BP
7364	GO:0043462	0.018992	7	11	regulation of ATPase activity	BP
11759	GO:1903289	0.018992	7	11	regulation of ATP catabolic process	BP
9689	GO:0060443	0.0190105	7	11	mammary gland morphogenesis	BP
8855	GO:0050848	0.0192099	7	11	regulation of calcium-mediated signaling	BP
2640	GO:0007631	0.0192183	7	11	feeding behavior	BP
748	GO:0002673	0.0192191	7	11	regulation of acute inflammatory response	BP
6621	GO:0035914	0.0192313	7	11	skeletal muscle cell differentiation	BP
7306	GO:0043299	0.0192376	7	11	leukocyte degranulation	BP
3539	GO:0014706	0.0193201	27	64	striated muscle tissue development	BP
3739	GO:0015833	0.0194637	15	31	peptide transport	BP
8636	GO:0048705	0.0196214	15	31	skeletal system morphogenesis	BP
6808	GO:0040013	0.01964	18	39	negative regulation of locomotion	BP
8305	GO:0046849	0.0196414	7	11	bone remodeling	BP
9083	GO:0051271	0.0197678	18	39	negative regulation of cellular component movement	BP
9719	GO:0060537	0.0200764	28	67	muscle tissue development	BP
9244	GO:0051704	0.0203237	103	295	multi-organism process	BP
12127	GO:2001234	0.0208924	19	42	negative regulation of apoptotic signaling pathway	BP
4896	GO:0030334	0.0211715	45	117	regulation of cell migration	BP
9066	GO:0051246	0.0214232	141	416	regulation of protein metabolic process	BP
7400	GO:0043524	0.0214587	13	26	negative regulation of neuron apoptotic process	BP
6717	GO:0036293	0.0219443	16	34	response to decreased oxygen levels	BP
2326	GO:0006836	0.0219478	16	34	neurotransmitter transport	BP
11029	GO:0090257	0.022136	16	34	regulation of muscle system process	BP
9103	GO:0051302	0.022326	25	59	regulation of cell division	BP
3134	GO:0009620	0.0224901	6	9	response to fungus	BP
8339	GO:0046916	0.0224917	11	21	cellular transition metal ion homeostasis	BP
3957	GO:0016525	0.0227589	9	16	negative regulation of angiogenesis	BP
8282	GO:0046717	0.0227915	6	9	acid secretion	BP
6517	GO:0035588	0.0228191	6	9	G-protein coupled purinergic receptor signaling pathway	BP
8778	GO:0050701	0.0228584	6	9	interleukin-1 secretion	BP
6061	GO:0033627	0.0228778	6	9	cell adhesion mediated by integrin	BP
7087	GO:0042733	0.0229155	6	9	embryonic digit morphogenesis	BP
323	GO:0001558	0.022927	26	62	regulation of cell growth	BP
3701	GO:0015698	0.0230559	11	21	inorganic anion transport	BP
8043	GO:0045932	0.0230635	6	9	negative regulation of muscle contraction	BP
3099	GO:0009395	0.0232428	6	9	phospholipid catabolic process	BP
9274	GO:0051783	0.0242528	14	29	regulation of nuclear division	BP
11869	GO:2000146	0.0242592	17	37	negative regulation of cell motility	BP
4247	GO:0018108	0.0243163	21	48	peptidyl-tyrosine phosphorylation	BP
2117	GO:0006468	0.0243361	98	281	protein phosphorylation	BP
11419	GO:1901215	0.0245176	14	29	negative regulation of neuron death	BP
7197	GO:0043069	0.0245271	49	130	negative regulation of programmed cell death	BP
10476	GO:0071495	0.0245686	53	142	cellular response to endogenous stimulus	BP
2487	GO:0007160	0.0247958	14	29	cell-matrix adhesion	BP
2538	GO:0007263	0.0248759	3	3	nitric oxide mediated signal transduction	BP
11366	GO:1900542	0.0249798	48	127	regulation of purine nucleotide metabolic process	BP
2577	GO:0007412	0.0249806	3	3	axon target recognition	BP
7327	GO:0043368	0.0250558	3	3	positive T cell selection	BP
8680	GO:0048818	0.0251043	3	3	positive regulation of hair follicle maturation	BP
9282	GO:0051795	0.0251043	3	3	positive regulation of catagen	BP
7030	GO:0042573	0.0251183	3	3	retinoic acid metabolic process	BP
9513	GO:0060057	0.0251606	3	3	apoptotic process involved in mammary gland involution	BP
9514	GO:0060058	0.0251606	3	3	positive regulation of apoptotic process involved in mammary gland involution	BP
11617	GO:1902337	0.0251606	3	3	regulation of apoptotic process involved in morphogenesis	BP
11618	GO:1902339	0.0251606	3	3	positive regulation of apoptotic process involved in morphogenesis	BP
5409	GO:0031987	0.0251749	3	3	locomotion involved in locomotory behavior	BP
3563	GO:0014866	0.0251819	3	3	skeletal myofibril assembly	BP
4847	GO:0030240	0.0251819	3	3	skeletal muscle thin filament assembly	BP
8581	GO:0048554	0.0251966	3	3	positive regulation of metalloenzyme activity	BP
3519	GO:0014041	0.0252054	3	3	regulation of neuron maturation	BP
17	GO:0000050	0.0252136	3	3	urea cycle	BP
4432	GO:0019627	0.0252136	3	3	urea metabolic process	BP
10621	GO:0071941	0.0252136	3	3	nitrogen cycle metabolic process	BP
3325	GO:0010642	0.0252174	3	3	negative regulation of platelet-derived growth factor receptor signaling pathway	BP
716	GO:0002544	0.0252465	3	3	chronic inflammatory response	BP
8044	GO:0045933	0.0252625	3	3	positive regulation of muscle contraction	BP
8067	GO:0045987	0.0252625	3	3	positive regulation of smooth muscle contraction	BP
11984	GO:2000543	0.0252645	3	3	positive regulation of gastrulation	BP
11237	GO:0097527	0.0252839	3	3	necroptotic signaling pathway	BP
8934	GO:0051000	0.0252955	3	3	positive regulation of nitric-oxide synthase activity	BP
9316	GO:0051901	0.0253236	3	3	positive regulation of mitochondrial depolarization	BP
5566	GO:0032369	0.0253496	3	3	negative regulation of lipid transport	BP
9989	GO:0061512	0.0253638	3	3	protein localization to cilium	BP
7064	GO:0042640	0.025394	3	3	anagen	BP
2374	GO:0006924	0.025406	3	3	activation-induced cell death of T cells	BP
5638	GO:0032471	0.0254109	3	3	negative regulation of endoplasmic reticulum calcium ion concentration	BP
7774	GO:0045117	0.0254242	3	3	azole transport	BP
10058	GO:0070168	0.0254375	3	3	negative regulation of biomineral tissue development	BP
38	GO:0000101	0.0254597	3	3	sulfur amino acid transport	BP
6573	GO:0035774	0.0254933	3	3	positive regulation of insulin secretion involved in cellular response to glucose stimulus	BP
624	GO:0002281	0.025498	3	3	macrophage activation involved in immune response	BP
7097	GO:0042755	0.0254992	3	3	eating behavior	BP
11087	GO:0090427	0.0255291	3	3	activation of meiosis	BP
1926	GO:0006072	0.0255315	3	3	glycerol-3-phosphate metabolic process	BP
6656	GO:0036010	0.0255552	3	3	protein localization to endosome	BP
2510	GO:0007190	0.0255701	3	3	activation of adenylate cyclase activity	BP
7971	GO:0045762	0.0255701	3	3	positive regulation of adenylate cyclase activity	BP
5023	GO:0030825	0.0255788	3	3	positive regulation of cGMP metabolic process	BP
5025	GO:0030828	0.0255788	3	3	positive regulation of cGMP biosynthetic process	BP
9944	GO:0061302	0.0255815	3	3	smooth muscle cell-matrix adhesion	BP
11846	GO:2000097	0.0255815	3	3	regulation of smooth muscle cell-matrix adhesion	BP
9503	GO:0060046	0.0255904	3	3	regulation of acrosome reaction	BP
6217	GO:0034384	0.025602	3	3	high-density lipoprotein particle clearance	BP
9071	GO:0051251	0.0256047	18	40	positive regulation of lymphocyte activation	BP
2620	GO:0007602	0.0256065	3	3	phototransduction	BP
7726	GO:0045019	0.02563	3	3	negative regulation of nitric oxide biosynthetic process	BP
3748	GO:0015865	0.0256311	3	3	purine nucleotide transport	BP
3750	GO:0015868	0.0256311	3	3	purine ribonucleotide transport	BP
5654	GO:0032497	0.0256803	3	3	detection of lipopolysaccharide	BP
3115	GO:0009448	0.0257198	3	3	gamma-aminobutyric acid metabolic process	BP
763	GO:0002691	0.0257313	3	3	regulation of cellular extravasation	BP
4244	GO:0018105	0.025839	18	40	peptidyl-serine phosphorylation	BP
8850	GO:0050832	0.0259329	5	7	defense response to fungus	BP
8857	GO:0050850	0.0260079	5	7	positive regulation of calcium-mediated signaling	BP
3274	GO:0010517	0.0260203	5	7	regulation of phospholipase activity	BP
7740	GO:0045058	0.0260313	5	7	T cell selection	BP
2618	GO:0007600	0.0260428	23	54	sensory perception	BP
9054	GO:0051222	0.0260595	23	54	positive regulation of protein transport	BP
7719	GO:0044851	0.0260828	5	7	hair cycle phase	BP
5873	GO:0032946	0.0260865	12	24	positive regulation of mononuclear cell proliferation	BP
8759	GO:0050671	0.0260865	12	24	positive regulation of lymphocyte proliferation	BP
7921	GO:0045652	0.0261498	5	7	regulation of megakaryocyte differentiation	BP
9067	GO:0051247	0.0261568	63	173	positive regulation of protein metabolic process	BP
874	GO:0002931	0.0261586	5	7	response to ischemia	BP
5334	GO:0031649	0.0261626	5	7	heat generation	BP
5258	GO:0031424	0.0261699	5	7	keratinization	BP
802	GO:0002761	0.0263263	12	24	regulation of myeloid leukocyte differentiation	BP
8432	GO:0048008	0.0263403	5	7	platelet-derived growth factor receptor signaling pathway	BP
755	GO:0002683	0.0263949	18	40	negative regulation of immune system process	BP
6214	GO:0034381	0.0264353	5	7	plasma lipoprotein particle clearance	BP
2335	GO:0006862	0.026448	5	7	nucleotide transport	BP
467	GO:0001893	0.0264531	5	7	maternal placenta development	BP
8846	GO:0050820	0.0264712	5	7	positive regulation of coagulation	BP
2365	GO:0006907	0.0264793	5	7	pinocytosis	BP
855	GO:0002886	0.0265171	5	7	regulation of myeloid leukocyte mediated immunity	BP
10789	GO:0072348	0.0265399	5	7	sulfur compound transport	BP
7307	GO:0043300	0.0266221	5	7	regulation of leukocyte degranulation	BP
11761	GO:1903305	0.0266221	5	7	regulation of regulated secretory pathway	BP
9311	GO:0051896	0.0266296	12	24	regulation of protein kinase B signaling	BP
8881	GO:0050879	0.0267498	5	7	multicellular organismal movement	BP
8883	GO:0050881	0.0267498	5	7	musculoskeletal movement	BP
9885	GO:0061041	0.026845	12	24	regulation of wound healing	BP
8886	GO:0050885	0.0268484	5	7	neuromuscular process controlling balance	BP
5112	GO:0031050	0.0269863	5	7	dsRNA fragmentation	BP
10294	GO:0070918	0.0269863	5	7	production of small RNA involved in gene silencing by RNA	BP
3127	GO:0009595	0.0269912	5	7	detection of biotic stimulus	BP
11267	GO:0098581	0.0269912	5	7	detection of external biotic stimulus	BP
10044	GO:0070098	0.0272045	8	14	chemokine-mediated signaling pathway	BP
5834	GO:0032870	0.0272373	24	57	cellular response to hormone stimulus	BP
886	GO:0003015	0.0273792	15	32	heart process	BP
9504	GO:0060047	0.0273792	15	32	heart contraction	BP
437	GO:0001836	0.0273969	10	19	release of cytochrome c from mitochondria	BP
2743	GO:0008217	0.027482	15	32	regulation of blood pressure	BP
9568	GO:0060191	0.0276414	8	14	regulation of lipase activity	BP
7738	GO:0045055	0.0278322	8	14	regulated secretory pathway	BP
5720	GO:0032637	0.0278406	8	14	interleukin-8 production	BP
11424	GO:1901264	0.0278721	8	14	carbohydrate derivative transport	BP
3801	GO:0016042	0.0280411	24	57	lipid catabolic process	BP
471	GO:0001909	0.0280513	8	14	leukocyte mediated cytotoxicity	BP
11239	GO:0097530	0.0280916	10	19	granulocyte migration	BP
11462	GO:1901533	0.0281348	4	5	negative regulation of hematopoietic progenitor cell differentiation	BP
2558	GO:0007338	0.0281693	10	19	single fertilization	BP
9726	GO:0060548	0.0282206	50	134	negative regulation of cell death	BP
2486	GO:0007159	0.0282355	8	14	leukocyte cell-cell adhesion	BP
2376	GO:0006927	0.0282514	4	5	transformed cell apoptotic process	BP
7346	GO:0043407	0.028282	10	19	negative regulation of MAP kinase activity	BP
1914	GO:0006054	0.0282876	4	5	N-acetylneuraminate metabolic process	BP
8956	GO:0051043	0.028316	4	5	regulation of membrane protein ectodomain proteolysis	BP
5752	GO:0032715	0.0284008	4	5	negative regulation of interleukin-6 production	BP
7603	GO:0044342	0.0284065	4	5	type B pancreatic cell proliferation	BP
9082	GO:0051270	0.0284892	50	134	regulation of cellular component movement	BP
8274	GO:0046688	0.0284925	4	5	response to copper ion	BP
5900	GO:0033003	0.0285414	4	5	regulation of mast cell activation	BP
5903	GO:0033006	0.0285414	4	5	regulation of mast cell activation involved in immune response	BP
7311	GO:0043304	0.0285414	4	5	regulation of mast cell degranulation	BP
6374	GO:0035115	0.0285618	4	5	embryonic forelimb morphogenesis	BP
6376	GO:0035136	0.0285618	4	5	forelimb morphogenesis	BP
8008	GO:0045859	0.0285899	48	128	regulation of protein kinase activity	BP
6074	GO:0033687	0.0286028	4	5	osteoblast proliferation	BP
8277	GO:0046697	0.0286158	4	5	decidualization	BP
8066	GO:0045986	0.0286294	4	5	negative regulation of smooth muscle contraction	BP
11557	GO:1901985	0.0286501	4	5	positive regulation of protein acetylation	BP
12044	GO:2000758	0.0286501	4	5	positive regulation of peptidyl-lysine acetylation	BP
8791	GO:0050716	0.0286676	4	5	positive regulation of interleukin-1 secretion	BP
8792	GO:0050718	0.0286676	4	5	positive regulation of interleukin-1 beta secretion	BP
5790	GO:0032787	0.0287075	48	128	monocarboxylic acid metabolic process	BP
8281	GO:0046716	0.0287569	4	5	muscle cell cellular homeostasis	BP
10750	GO:0072224	0.0287856	4	5	metanephric glomerulus development	BP
558	GO:0002070	0.0287964	4	5	epithelial cell maturation	BP
528	GO:0002021	0.0288316	4	5	response to dietary excess	BP
1959	GO:0006140	0.0288389	48	128	regulation of nucleotide metabolic process	BP
8184	GO:0046466	0.0288831	4	5	membrane lipid catabolic process	BP
7967	GO:0045745	0.0288892	4	5	positive regulation of G-protein coupled receptor protein signaling pathway	BP
5197	GO:0031281	0.0290076	4	5	positive regulation of cyclase activity	BP
5649	GO:0032490	0.0293537	4	5	detection of molecule of bacterial origin	BP
4742	GO:0030041	0.0294043	16	35	actin filament polymerization	BP
11443	GO:1901342	0.0296044	20	46	regulation of vasculature development	BP
3172	GO:0009896	0.0296767	16	35	positive regulation of catabolic process	BP
7289	GO:0043254	0.0299272	28	69	regulation of protein complex assembly	BP
3356	GO:0010720	0.0301979	13	27	positive regulation of cell development	BP
5245	GO:0031399	0.0304836	80	227	regulation of protein modification process	BP
4272	GO:0018212	0.0310411	21	49	peptidyl-tyrosine modification	BP
7442	GO:0043603	0.0316757	22	52	cellular amide metabolic process	BP
2700	GO:0008150	0.0318857	1242	4155	biological_process	BP
8981	GO:0051090	0.0318948	30	75	regulation of sequence-specific DNA binding transcription factor activity	BP
6807	GO:0040012	0.0328414	48	129	regulation of locomotion	BP
11868	GO:2000145	0.0331096	46	123	regulation of cell motility	BP
9055	GO:0051223	0.0332483	36	93	regulation of protein transport	BP
5012	GO:0030811	0.0336269	39	102	regulation of nucleotide catabolic process	BP
5949	GO:0033121	0.0336269	39	102	regulation of purine nucleotide catabolic process	BP
11515	GO:1901698	0.0336704	37	96	response to nitrogen compound	BP
12129	GO:2001236	0.0337917	14	30	regulation of extrinsic apoptotic signaling pathway	BP
3534	GO:0014070	0.0337935	37	96	response to organic cyclic compound	BP
3131	GO:0009612	0.0339697	11	22	response to mechanical stimulus	BP
8988	GO:0051098	0.0340112	18	41	regulation of binding	BP
1886	GO:0005996	0.0340618	25	61	monosaccharide metabolic process	BP
5448	GO:0032088	0.0341523	11	22	negative regulation of NF-kappaB transcription factor activity	BP
5220	GO:0031329	0.0342363	60	166	regulation of cellular catabolic process	BP
310	GO:0001516	0.0342496	7	12	prostaglandin biosynthetic process	BP
8179	GO:0046457	0.0342496	7	12	prostanoid biosynthetic process	BP
4362	GO:0019233	0.0342662	7	12	sensory perception of pain	BP
4218	GO:0017156	0.0343789	7	12	calcium ion-dependent exocytosis	BP
6124	GO:0034109	0.0344099	7	12	homotypic cell-cell adhesion	BP
10390	GO:0071277	0.0345292	7	12	cellular response to calcium ion	BP
1908	GO:0006040	0.0345592	7	12	amino sugar metabolic process	BP
9276	GO:0051785	0.0346418	7	12	positive regulation of nuclear division	BP
12131	GO:2001238	0.0347689	7	12	positive regulation of extrinsic apoptotic signaling pathway	BP
6858	GO:0042108	0.0348227	7	12	positive regulation of cytokine biosynthetic process	BP
4926	GO:0030500	0.0348312	7	12	regulation of bone mineralization	BP
5870	GO:0032943	0.0348314	19	44	mononuclear cell proliferation	BP
8260	GO:0046651	0.0348314	19	44	lymphocyte proliferation	BP
4802	GO:0030168	0.0348682	9	17	platelet activation	BP
9905	GO:0061097	0.0348791	7	12	regulation of protein tyrosine kinase activity	BP
8785	GO:0050709	0.0349454	7	12	negative regulation of protein secretion	BP
5003	GO:0030801	0.0350295	9	17	positive regulation of cyclic nucleotide metabolic process	BP
8178	GO:0046456	0.0350666	9	17	icosanoid biosynthetic process	BP
11470	GO:1901570	0.0350666	9	17	fatty acid derivative biosynthetic process	BP
5741	GO:0032680	0.0351102	9	17	regulation of tumor necrosis factor production	BP
8470	GO:0048167	0.0351262	9	17	regulation of synaptic plasticity	BP
2262	GO:0006692	0.0351688	9	17	prostanoid metabolic process	BP
2263	GO:0006693	0.0351688	9	17	prostaglandin metabolic process	BP
4897	GO:0030335	0.0352606	26	64	positive regulation of cell migration	BP
4270	GO:0018209	0.0353942	19	44	peptidyl-serine modification	BP
3710	GO:0015748	0.0354591	9	17	organophosphate ester transport	BP
470	GO:0001906	0.0354626	9	17	cell killing	BP
6826	GO:0042035	0.0355186	9	17	regulation of cytokine biosynthetic process	BP
7986	GO:0045807	0.0356304	9	17	positive regulation of endocytosis	BP
11870	GO:2000147	0.0357955	27	67	positive regulation of cell motility	BP
2535	GO:0007259	0.0360456	9	17	JAK-STAT cascade	BP
8052	GO:0045944	0.0360759	55	151	positive regulation of transcription from RNA polymerase II promoter	BP
10228	GO:0070661	0.0363203	20	47	leukocyte proliferation	BP
3806	GO:0016051	0.0368647	20	47	carbohydrate biosynthetic process	BP
9002	GO:0051128	0.0369379	117	346	regulation of cellular component organization	BP
10232	GO:0070665	0.0370517	12	25	positive regulation of leukocyte proliferation	BP
303	GO:0001503	0.0371805	30	76	ossification	BP
7682	GO:0044723	0.037946	61	170	single-organism carbohydrate metabolic process	BP
1921	GO:0006066	0.038072	31	79	alcohol metabolic process	BP
8763	GO:0050679	0.0381391	12	25	positive regulation of epithelial cell proliferation	BP
10335	GO:0070997	0.038337	21	50	neuron death	BP
7337	GO:0043393	0.0385277	12	25	regulation of protein binding	BP
5246	GO:0031400	0.0387878	35	91	negative regulation of protein modification process	BP
10218	GO:0070613	0.0390158	16	36	regulation of protein processing	BP
11770	GO:1903317	0.0390158	16	36	regulation of protein maturation	BP
4355	GO:0019221	0.0395776	22	53	cytokine-mediated signaling pathway	BP
9174	GO:0051495	0.0409453	17	39	positive regulation of cytoskeleton organization	BP
759	GO:0002687	0.0411742	10	20	positive regulation of leukocyte migration	BP
5759	GO:0032729	0.0423066	6	10	positive regulation of interferon-gamma production	BP
2304	GO:0006801	0.042444	6	10	superoxide metabolic process	BP
11736	GO:1903035	0.0425719	10	20	negative regulation of response to wounding	BP
11281	GO:0098656	0.0426111	13	28	anion transmembrane transport	BP
2667	GO:0008064	0.0428189	18	42	regulation of actin polymerization or depolymerization	BP
5026	GO:0030832	0.0428189	18	42	regulation of actin filament length	BP
9068	GO:0051248	0.0430494	47	128	negative regulation of protein metabolic process	BP
8798	GO:0050732	0.0430524	6	10	negative regulation of peptidyl-tyrosine phosphorylation	BP
4837	GO:0030219	0.0431211	6	10	megakaryocyte differentiation	BP
7360	GO:0043436	0.0431518	97	284	oxoacid metabolic process	BP
4818	GO:0030195	0.0431844	6	10	negative regulation of blood coagulation	BP
11303	GO:1900047	0.0431844	6	10	negative regulation of hemostasis	BP
4758	GO:0030098	0.0432023	18	42	lymphocyte differentiation	BP
10098	GO:0070266	0.0432194	6	10	necroptotic process	BP
1974	GO:0006182	0.0436144	6	10	cGMP biosynthetic process	BP
10423	GO:0071359	0.0438361	6	10	cellular response to dsRNA	BP
7936	GO:0045670	0.0441442	8	15	regulation of osteoclast differentiation	BP
5709	GO:0032612	0.0445846	8	15	interleukin-1 production	BP
9003	GO:0051129	0.0449112	39	104	negative regulation of cellular component organization	BP
8875	GO:0050870	0.0449911	14	31	positive regulation of T cell activation	BP
5518	GO:0032273	0.0466906	11	23	positive regulation of protein polymerization	BP
3170	GO:0009894	0.0467203	63	178	regulation of catabolic process	BP
5142	GO:0031109	0.0469192	11	23	microtubule polymerization or depolymerization	BP
7974	GO:0045766	0.0477444	11	23	positive regulation of angiogenesis	BP
10955	GO:0090068	0.0482132	15	34	positive regulation of cell cycle process	BP
9376	GO:0052652	0.0483951	11	23	cyclic purine nucleotide metabolic process	BP
9069	GO:0051249	0.0485812	22	54	regulation of lymphocyte activation	BP
2225	GO:0006629	0.0505562	98	289	lipid metabolic process	BP
4943	GO:0030522	0.0510886	16	37	intracellular receptor signaling pathway	BP
7358	GO:0043433	0.0515272	16	37	negative regulation of sequence-specific DNA binding transcription factor activity	BP
6635	GO:0035966	0.0515888	12	26	response to topologically incorrect protein	BP
3120	GO:0009566	0.051668	12	26	fertilization	BP
9084	GO:0051272	0.0518589	27	69	positive regulation of cellular component movement	BP
5721	GO:0032640	0.0523851	9	18	tumor necrosis factor production	BP
10550	GO:0071706	0.0523851	9	18	tumor necrosis factor superfamily cytokine production	BP
2805	GO:0008344	0.0524849	9	18	adult locomotory behavior	BP
10520	GO:0071621	0.0524972	9	18	granulocyte chemotaxis	BP
400	GO:0001776	0.0525382	9	18	leukocyte homeostasis	BP
8006	GO:0045851	0.0525885	5	8	pH reduction	BP
2985	GO:0009118	0.0526333	39	105	regulation of nucleoside metabolic process	BP
6855	GO:0042104	0.0526887	5	8	positive regulation of activated T cell proliferation	BP
8065	GO:0045981	0.0527615	9	18	positive regulation of nucleotide metabolic process	BP
11368	GO:1900544	0.0527615	9	18	positive regulation of purine nucleotide metabolic process	BP
8868	GO:0050863	0.0528145	17	40	regulation of T cell activation	BP
10070	GO:0070201	0.0528165	37	99	regulation of establishment of protein localization	BP
8325	GO:0046888	0.0528783	5	8	negative regulation of hormone secretion	BP
9205	GO:0051592	0.0529232	9	18	response to calcium ion	BP
8682	GO:0048820	0.0529491	5	8	hair follicle maturation	BP
2639	GO:0007628	0.0530096	5	8	adult walking behavior	BP
11806	GO:1990267	0.0531929	5	8	response to transition metal nanoparticle	BP
9687	GO:0060441	0.053269	5	8	epithelial tube branching involved in lung morphogenesis	BP
9114	GO:0051339	0.0533092	5	8	regulation of lyase activity	BP
3578	GO:0014909	0.0533513	5	8	smooth muscle cell migration	BP
11392	GO:1901071	0.0534082	5	8	glucosamine-containing compound metabolic process	BP
7978	GO:0045778	0.0535829	5	8	positive regulation of ossification	BP
8779	GO:0050702	0.0536937	5	8	interleukin-1 beta secretion	BP
11555	GO:1901983	0.0537046	5	8	regulation of protein acetylation	BP
12042	GO:2000756	0.0537046	5	8	regulation of peptidyl-lysine acetylation	BP
497	GO:0001953	0.0537156	5	8	negative regulation of cell-matrix adhesion	BP
2641	GO:0007632	0.0537385	5	8	visual behavior	BP
2788	GO:0008306	0.0537385	5	8	associative learning	BP
2871	GO:0008542	0.0537385	5	8	visual learning	BP
10256	GO:0070741	0.0537522	5	8	response to interleukin-6	BP
6122	GO:0034103	0.0538714	5	8	regulation of tissue remodeling	BP
984	GO:0003333	0.0538921	5	8	amino acid transmembrane transport	BP
7863	GO:0045453	0.0539509	5	8	bone resorption	BP
2585	GO:0007435	0.0541	5	8	salivary gland morphogenesis	BP
8039	GO:0045926	0.0545486	18	43	negative regulation of growth	BP
4454	GO:0019752	0.0551924	92	271	carboxylic acid metabolic process	BP
11936	GO:2000377	0.0556861	7	13	regulation of reactive oxygen species metabolic process	BP
1929	GO:0006082	0.055717	97	287	organic acid metabolic process	BP
11941	GO:2000401	0.0557539	7	13	regulation of lymphocyte migration	BP
5777	GO:0032768	0.0559526	7	13	regulation of monooxygenase activity	BP
5222	GO:0031331	0.0560326	13	29	positive regulation of cellular catabolic process	BP
10097	GO:0070265	0.0562053	7	13	necrotic cell death	BP
11192	GO:0097300	0.0562053	7	13	programmed necrotic cell death	BP
6028	GO:0033500	0.0563031	13	29	carbohydrate homeostasis	BP
7044	GO:0042593	0.0563031	13	29	glucose homeostasis	BP
5740	GO:0032677	0.056336	7	13	regulation of interleukin-8 production	BP
2628	GO:0007613	0.0567071	7	13	memory	BP
6954	GO:0042391	0.0567518	19	46	regulation of membrane potential	BP
6419	GO:0035272	0.0568545	7	13	exocrine system development	BP
5582	GO:0032388	0.0571377	20	49	positive regulation of intracellular transport	BP
2318	GO:0006821	0.0571953	7	13	chloride transport	BP
5219	GO:0031328	0.0579696	89	262	positive regulation of cellular biosynthetic process	BP
3893	GO:0016337	0.0584358	20	49	single organismal cell-cell adhesion	BP
4887	GO:0030323	0.0588538	14	32	respiratory tube development	BP
4888	GO:0030324	0.0588538	14	32	lung development	BP
8155	GO:0046364	0.0591007	10	21	monosaccharide biosynthetic process	BP
7378	GO:0043491	0.0591569	14	32	protein kinase B signaling	BP
3379	GO:0010769	0.0592043	14	32	regulation of cell morphogenesis involved in differentiation	BP
4760	GO:0030100	0.0594443	14	32	regulation of endocytosis	BP
11479	GO:1901615	0.0595216	40	109	organic hydroxy compound metabolic process	BP
11826	GO:2000021	0.0595568	14	32	regulation of ion homeostasis	BP
7957	GO:0045732	0.0598435	10	21	positive regulation of protein catabolic process	BP
9165	GO:0051480	0.0599177	14	32	cytosolic calcium ion homeostasis	BP
5162	GO:0031175	0.0600718	36	97	neuron projection development	BP
3428	GO:0010876	0.0603086	23	58	lipid localization	BP
9077	GO:0051258	0.0606151	25	64	protein polymerization	BP
2583	GO:0007423	0.0618345	27	70	sensory organ development	BP
7417	GO:0043549	0.0619557	49	137	regulation of kinase activity	BP
6860	GO:0042113	0.0621938	15	35	B cell activation	BP
3228	GO:0010243	0.0625235	31	82	response to organonitrogen compound	BP
5460	GO:0032102	0.0627253	15	35	negative regulation of response to external stimulus	BP
6837	GO:0042063	0.0627876	15	35	gliogenesis	BP
7415	GO:0043547	0.06286	32	85	positive regulation of GTPase activity	BP
6040	GO:0033559	0.0646008	11	24	unsaturated fatty acid metabolic process	BP
474	GO:0001913	0.0647073	4	6	T cell mediated cytotoxicity	BP
6810	GO:0040015	0.0653134	4	6	negative regulation of multicellular organism growth	BP
3281	GO:0010543	0.0653435	4	6	regulation of platelet activation	BP
6015	GO:0033344	0.0654066	4	6	cholesterol efflux	BP
8327	GO:0046890	0.0654939	11	24	regulation of lipid biosynthetic process	BP
3579	GO:0014910	0.0655604	4	6	regulation of smooth muscle cell migration	BP
5595	GO:0032410	0.0655697	4	6	negative regulation of transporter activity	BP
4789	GO:0030148	0.0656969	4	6	sphingolipid biosynthetic process	BP
8568	GO:0048536	0.0657036	4	6	spleen development	BP
2647	GO:0008016	0.0657369	11	24	regulation of heart contraction	BP
10178	GO:0070527	0.0657766	4	6	platelet aggregation	BP
8781	GO:0050704	0.0658061	4	6	regulation of interleukin-1 secretion	BP
8782	GO:0050706	0.0658061	4	6	regulation of interleukin-1 beta secretion	BP
8835	GO:0050806	0.0659082	4	6	positive regulation of synaptic transmission	BP
8510	GO:0048278	0.0660312	4	6	vesicle docking	BP
9622	GO:0060322	0.0660643	4	6	head development	BP
3037	GO:0009190	0.0661541	11	24	cyclic nucleotide biosynthetic process	BP
5195	GO:0031279	0.0662567	4	6	regulation of cyclase activity	BP
10420	GO:0071354	0.0663004	4	6	cellular response to interleukin-6	BP
8786	GO:0050710	0.0663202	4	6	negative regulation of cytokine secretion	BP
2893	GO:0008625	0.0664409	8	16	extrinsic apoptotic signaling pathway via death domain receptors	BP
3304	GO:0010604	0.0665073	128	389	positive regulation of macromolecule metabolic process	BP
5542	GO:0032312	0.0665291	4	6	regulation of ARF GTPase activity	BP
8806	GO:0050766	0.0666281	4	6	positive regulation of phagocytosis	BP
5760	GO:0032731	0.0667886	4	6	positive regulation of interleukin-1 beta production	BP
5761	GO:0032732	0.0667886	4	6	positive regulation of interleukin-1 production	BP
531	GO:0002026	0.0668434	4	6	regulation of the force of heart contraction	BP
9691	GO:0060445	0.0669741	4	6	branching involved in salivary gland morphogenesis	BP
6164	GO:0034220	0.067189	60	172	ion transmembrane transport	BP
4834	GO:0030216	0.0672311	8	16	keratinocyte differentiation	BP
10195	GO:0070555	0.0672351	8	16	response to interleukin-1	BP
350	GO:0001656	0.0672635	8	16	metanephros development	BP
6390	GO:0035196	0.0673442	4	6	production of miRNAs involved in gene silencing by miRNA	BP
7293	GO:0043270	0.0690123	12	27	positive regulation of ion transport	BP
11498	GO:1901653	0.0698217	12	27	cellular response to peptide	BP
769	GO:0002697	0.0699639	20	50	regulation of immune effector process	BP
9014	GO:0051146	0.0702224	20	50	striated muscle cell differentiation	BP
2118	GO:0006469	0.0703166	20	50	negative regulation of protein kinase activity	BP
6852	GO:0042100	0.0706674	6	11	B cell proliferation	BP
3280	GO:0010524	0.0709448	6	11	positive regulation of calcium ion transport into cytosol	BP
3310	GO:0010623	0.0711293	6	11	developmental programmed cell death	BP
7558	GO:0044246	0.0712549	6	11	regulation of multicellular organismal metabolic process	BP
9128	GO:0051353	0.0715486	6	11	positive regulation of oxidoreductase activity	BP
9990	GO:0061515	0.0716125	6	11	myeloid cell development	BP
5006	GO:0030804	0.0716159	6	11	positive regulation of cyclic nucleotide biosynthetic process	BP
2627	GO:0007612	0.0716327	6	11	learning	BP
6271	GO:0034605	0.0716565	6	11	cellular response to heat	BP
10386	GO:0071260	0.0718013	6	11	cellular response to mechanical stimulus	BP
8889	GO:0050891	0.071881	6	11	multicellular organismal water homeostasis	BP
3167	GO:0009891	0.0719198	91	271	positive regulation of biosynthetic process	BP
2406	GO:0006979	0.0721129	29	77	response to oxidative stress	BP
7493	GO:0043966	0.0721153	6	11	histone H3 acetylation	BP
2142	GO:0006508	0.0722157	109	329	proteolysis	BP
2610	GO:0007585	0.0723989	6	11	respiratory gaseous exchange	BP
10174	GO:0070509	0.0724003	6	11	calcium ion import	BP
8146	GO:0046330	0.0724007	6	11	positive regulation of JNK cascade	BP
305	GO:0001505	0.0728796	13	30	regulation of neurotransmitter levels	BP
10610	GO:0071901	0.0733629	13	30	negative regulation of protein serine/threonine kinase activity	BP
6854	GO:0042102	0.0734802	9	19	positive regulation of T cell proliferation	BP
11516	GO:1901699	0.0740487	26	68	cellular response to nitrogen compound	BP
2289	GO:0006766	0.0741733	9	19	vitamin metabolic process	BP
2619	GO:0007601	0.0742133	9	19	visual perception	BP
8918	GO:0050953	0.0742133	9	19	sensory perception of light stimulus	BP
7579	GO:0044283	0.0744385	52	148	small molecule biosynthetic process	BP
3705	GO:0015718	0.0748326	9	19	monocarboxylic acid transport	BP
3474	GO:0010954	0.0748828	9	19	positive regulation of protein processing	BP
11772	GO:1903319	0.0748828	9	19	positive regulation of protein maturation	BP
9033	GO:0051179	0.0753956	379	1219	localization	BP
9722	GO:0060541	0.0754664	14	33	respiratory system development	BP
3576	GO:0014902	0.0755442	9	19	myotube differentiation	BP
8794	GO:0050728	0.0757463	9	19	negative regulation of inflammatory response	BP
8629	GO:0048678	0.0779467	3	4	response to axon injury	BP
4967	GO:0030595	0.0780776	15	36	leukocyte chemotaxis	BP
8273	GO:0046686	0.0781942	3	4	response to cadmium ion	BP
750	GO:0002675	0.0782627	3	4	positive regulation of acute inflammatory response	BP
8681	GO:0048819	0.0783529	3	4	regulation of hair follicle maturation	BP
9281	GO:0051794	0.0783529	3	4	regulation of catagen	BP
5030	GO:0030836	0.0784375	3	4	positive regulation of actin filament depolymerization	BP
9732	GO:0060561	0.0784576	3	4	apoptotic process involved in morphogenesis	BP
9690	GO:0060444	0.0784759	3	4	branching involved in mammary gland duct morphogenesis	BP
3466	GO:0010939	0.0785546	3	4	regulation of necrotic cell death	BP
653	GO:0002360	0.0785604	3	4	T cell lineage commitment	BP
6825	GO:0042033	0.0786372	3	4	chemokine biosynthetic process	BP
7752	GO:0045073	0.0786372	3	4	regulation of chemokine biosynthetic process	BP
8803	GO:0050755	0.0786372	3	4	chemokine metabolic process	BP
3581	GO:0014912	0.0788128	3	4	negative regulation of smooth muscle cell migration	BP
10162	GO:0070486	0.078846	3	4	leukocyte aggregation	BP
5957	GO:0033137	0.0788743	3	4	negative regulation of peptidyl-serine phosphorylation	BP
8242	GO:0046626	0.0789012	3	4	regulation of insulin receptor signaling pathway	BP
8957	GO:0051044	0.078958	3	4	positive regulation of membrane protein ectodomain proteolysis	BP
395	GO:0001765	0.0790073	3	4	membrane raft assembly	BP
7920	GO:0045651	0.0790316	3	4	positive regulation of macrophage differentiation	BP
2897	GO:0008631	0.0790588	3	4	intrinsic apoptotic signaling pathway in response to oxidative stress	BP
7970	GO:0045761	0.0791001	3	4	regulation of adenylate cyclase activity	BP
7154	GO:0042987	0.079104	3	4	amyloid precursor protein catabolic process	BP
7743	GO:0045061	0.0791411	3	4	thymic T cell selection	BP
11393	GO:1901072	0.0791474	3	4	glucosamine-containing compound catabolic process	BP
900	GO:0003085	0.079224	3	4	negative regulation of systemic arterial blood pressure	BP
7976	GO:0045776	0.079224	3	4	negative regulation of blood pressure	BP
6424	GO:0035295	0.0792271	36	99	tube development	BP
7575	GO:0044273	0.0793555	3	4	sulfur compound catabolic process	BP
3344	GO:0010692	0.0794658	3	4	regulation of alkaline phosphatase activity	BP
10090	GO:0070254	0.0794779	3	4	mucus secretion	BP
10091	GO:0070255	0.0794779	3	4	regulation of mucus secretion	BP
6720	GO:0036296	0.0794829	3	4	response to increased oxygen levels	BP
9468	GO:0055093	0.0794829	3	4	response to hyperoxia	BP
10758	GO:0072239	0.0795361	3	4	metanephric glomerulus vasculature development	BP
2901	GO:0008643	0.0795614	15	36	carbohydrate transport	BP
6356	GO:0035066	0.0795803	3	4	positive regulation of histone acetylation	BP
10754	GO:0072234	0.079587	3	4	metanephric nephron tubule development	BP
10759	GO:0072243	0.079587	3	4	metanephric nephron epithelium development	BP
3296	GO:0010575	0.0796069	3	4	positive regulation vascular endothelial growth factor production	BP
2153	GO:0006525	0.0796328	3	4	arginine metabolic process	BP
2517	GO:0007205	0.079643	3	4	protein kinase C-activating G-protein coupled receptor signaling pathway	BP
8575	GO:0048548	0.0796717	3	4	regulation of pinocytosis	BP
3746	GO:0015858	0.0797528	3	4	nucleoside transport	BP
5630	GO:0032462	0.0798732	3	4	regulation of protein homooligomerization	BP
4790	GO:0030149	0.0800251	3	4	sphingolipid catabolic process	BP
11877	GO:2000188	0.0800277	3	4	regulation of cholesterol homeostasis	BP
5024	GO:0030826	0.08041	3	4	regulation of cGMP biosynthetic process	BP
6347	GO:0035025	0.0804481	3	4	positive regulation of Rho protein signal transduction	BP
491	GO:0001942	0.0805828	10	22	hair follicle development	BP
4661	GO:0022404	0.0805828	10	22	molting cycle process	BP
4662	GO:0022405	0.0805828	10	22	hair cycle process	BP
5651	GO:0032494	0.0806099	3	4	response to peptidoglycan	BP
5037	GO:0030856	0.0810079	10	22	regulation of epithelial cell differentiation	BP
2484	GO:0007157	0.0811204	3	4	heterophilic cell-cell adhesion	BP
9704	GO:0060485	0.0811677	16	39	mesenchyme development	BP
672	GO:0002429	0.0817742	10	22	immune response-activating cell surface receptor signaling pathway	BP
7860	GO:0045444	0.0819524	17	42	fat cell differentiation	BP
9210	GO:0051606	0.0826348	10	22	detection of stimulus	BP
9113	GO:0051338	0.082658	52	149	regulation of transferase activity	BP
3278	GO:0010522	0.0836593	7	14	regulation of calcium ion transport into cytosol	BP
10477	GO:0071496	0.0839762	19	48	cellular response to external stimulus	BP
5514	GO:0032269	0.0842422	42	118	negative regulation of cellular protein metabolic process	BP
4373	GO:0019318	0.0844339	22	57	hexose metabolic process	BP
11645	GO:1902532	0.0845466	29	78	negative regulation of intracellular signal transduction	BP
8982	GO:0051091	0.0845739	18	45	positive regulation of sequence-specific DNA binding transcription factor activity	BP
6811	GO:0040017	0.0846024	27	72	positive regulation of locomotion	BP
8849	GO:0050830	0.0846918	7	14	defense response to Gram-positive bacterium	BP
3475	GO:0010955	0.0847663	7	14	negative regulation of protein processing	BP
11771	GO:1903318	0.0847663	7	14	negative regulation of protein maturation	BP
5931	GO:0033077	0.0847767	7	14	T cell differentiation in thymus	BP
8170	GO:0046425	0.0850717	7	14	regulation of JAK-STAT cascade	BP
5708	GO:0032611	0.0850887	7	14	interleukin-1 beta production	BP
706	GO:0002523	0.0851197	2	2	leukocyte migration involved in inflammatory response	BP
10164	GO:0070488	0.0851197	2	2	neutrophil aggregation	BP
7042	GO:0042590	0.0851465	2	2	antigen processing and presentation of exogenous peptide antigen via MHC class I	BP
6931	GO:0042310	0.0851975	7	14	vasoconstriction	BP
10389	GO:0071276	0.0852561	2	2	cellular response to cadmium ion	BP
844	GO:0002863	0.0853197	2	2	positive regulation of inflammatory response to antigenic stimulus	BP
7292	GO:0043269	0.0853501	27	72	regulation of ion transport	BP
10381	GO:0071243	0.0854603	2	2	cellular response to arsenic-containing substance	BP
7434	GO:0043583	0.085493	11	25	ear development	BP
8472	GO:0048169	0.0854983	2	2	regulation of long-term neuronal synaptic plasticity	BP
9771	GO:0060664	0.0855762	2	2	epithelial cell proliferation involved in salivary gland morphogenesis	BP
10436	GO:0071391	0.0855817	2	2	cellular response to estrogen stimulus	BP
10437	GO:0071392	0.0855817	2	2	cellular response to estradiol stimulus	BP
3525	GO:0014047	0.0855891	2	2	glutamate secretion	BP
678	GO:0002438	0.0856158	2	2	acute inflammatory response to antigenic stimulus	BP
845	GO:0002864	0.0856158	2	2	regulation of acute inflammatory response to antigenic stimulus	BP
5310	GO:0031584	0.0856505	2	2	activation of phospholipase D activity	BP
2441	GO:0007042	0.0856959	2	2	lysosomal lumen acidification	BP
6569	GO:0035751	0.0856959	2	2	regulation of lysosomal lumen pH	BP
633	GO:0002295	0.0857139	2	2	T-helper cell lineage commitment	BP
654	GO:0002363	0.0857139	2	2	alpha-beta T cell lineage commitment	BP
7328	GO:0043369	0.0857139	2	2	CD4-positive or CD8-positive, alpha-beta T cell lineage commitment	BP
7332	GO:0043373	0.0857139	2	2	CD4-positive, alpha-beta T cell lineage commitment	BP
10834	GO:0072538	0.0857139	2	2	T-helper 17 type immune response	BP
10835	GO:0072539	0.0857139	2	2	T-helper 17 cell differentiation	BP
10836	GO:0072540	0.0857139	2	2	T-helper 17 cell lineage commitment	BP
496	GO:0001952	0.0857221	7	14	regulation of cell-matrix adhesion	BP
7562	GO:0044252	0.085726	2	2	negative regulation of multicellular organismal metabolic process	BP
5877	GO:0032958	0.0857271	2	2	inositol phosphate biosynthetic process	BP
6882	GO:0042159	0.0857435	2	2	lipoprotein catabolic process	BP
398	GO:0001774	0.0857567	2	2	microglial cell activation	BP
3345	GO:0010693	0.0857758	2	2	negative regulation of alkaline phosphatase activity	BP
609	GO:0002246	0.0858105	2	2	wound healing involved in inflammatory response	BP
11109	GO:0090594	0.0858105	2	2	inflammatory response to wounding	BP
5425	GO:0032026	0.0858524	2	2	response to magnesium ion	BP
9289	GO:0051818	0.0858575	2	2	disruption of cells of other organism involved in symbiotic interaction	BP
9294	GO:0051852	0.0858575	2	2	disruption by host of symbiont cells	BP
9299	GO:0051873	0.0858575	2	2	killing by host of symbiont cells	BP
9305	GO:0051883	0.0858575	2	2	killing of cells in other organism involved in symbiotic interaction	BP
10306	GO:0070942	0.0858575	2	2	neutrophil mediated cytotoxicity	BP
10307	GO:0070943	0.0858575	2	2	neutrophil mediated killing of symbiont cell	BP
10308	GO:0070944	0.0858575	2	2	neutrophil mediated killing of bacterium	BP
423	GO:0001818	0.0858579	11	25	negative regulation of cytokine production	BP
726	GO:0002576	0.0858686	2	2	platelet degranulation	BP
5876	GO:0032957	0.0858721	2	2	inositol trisphosphate metabolic process	BP
3988	GO:0016584	0.0858921	2	2	nucleosome positioning	BP
10082	GO:0070235	0.0858955	2	2	regulation of activation-induced cell death of T cells	BP
6064	GO:0033630	0.085901	2	2	positive regulation of cell adhesion mediated by integrin	BP
4712	GO:0023019	0.0859263	2	2	signal transduction involved in regulation of gene expression	BP
9482	GO:0060008	0.085946	2	2	Sertoli cell differentiation	BP
751	GO:0002676	0.0859541	2	2	regulation of chronic inflammatory response	BP
752	GO:0002678	0.0859541	2	2	positive regulation of chronic inflammatory response	BP
10915	GO:0085029	0.0859909	2	2	extracellular matrix assembly	BP
2637	GO:0007625	0.0860064	2	2	grooming behavior	BP
3375	GO:0010763	0.0860138	2	2	positive regulation of fibroblast migration	BP
11942	GO:2000402	0.0860259	2	2	negative regulation of lymphocyte migration	BP
10885	GO:0072683	0.0860297	2	2	T cell extravasation	BP
10703	GO:0072162	0.0860363	2	2	metanephric mesenchymal cell differentiation	BP
12120	GO:2001206	0.0860477	2	2	positive regulation of osteoclast development	BP
6784	GO:0038183	0.0860506	2	2	bile acid signaling pathway	BP
9278	GO:0051788	0.0860546	2	2	response to misfolded protein	BP
10301	GO:0070935	0.0860752	2	2	3'-UTR-mediated mRNA stabilization	BP
2629	GO:0007614	0.0860807	2	2	short-term memory	BP
9559	GO:0060167	0.0860823	2	2	regulation of adenosine receptor signaling pathway	BP
6648	GO:0035994	0.0860959	2	2	response to muscle stretch	BP
582	GO:0002138	0.0861386	2	2	retinoic acid biosynthetic process	BP
3825	GO:0016102	0.0861386	2	2	diterpenoid biosynthetic process	BP
8462	GO:0048103	0.086149	2	2	somatic stem cell division	BP
3427	GO:0010875	0.0861629	2	2	positive regulation of cholesterol efflux	BP
4482	GO:0019852	0.0861799	2	2	L-ascorbic acid metabolic process	BP
4483	GO:0019853	0.0861799	2	2	L-ascorbic acid biosynthetic process	BP
9682	GO:0060435	0.086186	2	2	bronchiole development	BP
3210	GO:0010040	0.0862028	2	2	response to iron(II) ion	BP
4928	GO:0030502	0.0862139	2	2	negative regulation of bone mineralization	BP
426	GO:0001821	0.0862276	2	2	histamine secretion	BP
649	GO:0002349	0.0862276	2	2	histamine production involved in inflammatory response	BP
681	GO:0002441	0.0862276	2	2	histamine secretion involved in inflammatory response	BP
720	GO:0002553	0.0862276	2	2	histamine secretion by mast cell	BP
9212	GO:0051608	0.0862276	2	2	histamine transport	BP
10429	GO:0071375	0.0862319	11	25	cellular response to peptide hormone stimulus	BP
1963	GO:0006154	0.0862321	2	2	adenosine catabolic process	BP
8103	GO:0046102	0.0862321	2	2	inosine metabolic process	BP
8104	GO:0046103	0.0862321	2	2	inosine biosynthetic process	BP
3176	GO:0009913	0.0862424	11	25	epidermal cell differentiation	BP
3408	GO:0010831	0.0862458	2	2	positive regulation of myotube differentiation	BP
2154	GO:0006526	0.0862546	2	2	arginine biosynthetic process	BP
9676	GO:0060426	0.0862852	2	2	lung vasculature development	BP
8672	GO:0048793	0.0863107	2	2	pronephros development	BP
3521	GO:0014043	0.0863198	2	2	negative regulation of neuron maturation	BP
4801	GO:0030167	0.0863464	2	2	proteoglycan catabolic process	BP
4821	GO:0030200	0.0863464	2	2	heparan sulfate proteoglycan catabolic process	BP
3729	GO:0015811	0.086348	2	2	L-cystine transport	BP
10942	GO:0090005	0.0863526	2	2	negative regulation of establishment of protein localization to plasma membrane	BP
4504	GO:0019896	0.0863604	2	2	axon transport of mitochondrion	BP
2211	GO:0006601	0.0863844	2	2	creatine biosynthetic process	BP
7606	GO:0044351	0.0863882	2	2	macropinocytosis	BP
11273	GO:0098602	0.0864812	23	60	single organism cell adhesion	BP
4724	GO:0030002	0.0864818	2	2	cellular anion homeostasis	BP
9983	GO:0061469	0.0865117	2	2	regulation of type B pancreatic cell proliferation	BP
3277	GO:0010520	0.0865159	2	2	regulation of reciprocal meiotic recombination	BP
9761	GO:0060631	0.0865159	2	2	regulation of meiosis I	BP
6066	GO:0033632	0.0865276	2	2	regulation of cell-cell adhesion mediated by integrin	BP
9117	GO:0051342	0.0865418	2	2	regulation of cyclic-nucleotide phosphodiesterase activity	BP
302	GO:0001502	0.0865546	2	2	cartilage condensation	BP
10099	GO:0070268	0.0865946	2	2	cornification	BP
7396	GO:0043517	0.0866042	2	2	positive regulation of DNA damage response, signal transduction by p53 class mediator	BP
11527	GO:1901798	0.0866042	2	2	positive regulation of signal transduction by p53 class mediator	BP
7808	GO:0045226	0.0866287	2	2	extracellular polysaccharide biosynthetic process	BP
8159	GO:0046379	0.0866287	2	2	extracellular polysaccharide metabolic process	BP
713	GO:0002538	0.0866405	2	2	arachidonic acid metabolite production involved in inflammatory response	BP
714	GO:0002540	0.0866405	2	2	leukotriene production involved in inflammatory response	BP
2271	GO:0006707	0.0866465	2	2	cholesterol catabolic process	BP
3829	GO:0016127	0.0866465	2	2	sterol catabolic process	BP
6210	GO:0034375	0.0866465	2	2	high-density lipoprotein particle remodeling	BP
5139	GO:0031102	0.0866506	2	2	neuron projection regeneration	BP
6327	GO:0034767	0.0866614	2	2	positive regulation of ion transmembrane transport	BP
514	GO:0001975	0.0866658	2	2	response to amphetamine	BP
3537	GO:0014075	0.0866658	2	2	response to amine	BP
9569	GO:0060192	0.0866865	2	2	negative regulation of lipase activity	BP
3887	GO:0016322	0.086704	2	2	neuron remodeling	BP
11045	GO:0090287	0.0867048	11	25	regulation of cellular response to growth factor stimulus	BP
11847	GO:2000098	0.0867048	2	2	negative regulation of smooth muscle cell-matrix adhesion	BP
520	GO:0001993	0.0867058	2	2	regulation of systemic arterial blood pressure by norepinephrine-epinephrine	BP
530	GO:0002025	0.0867058	2	2	vasodilation by norepinephrine-epinephrine involved in regulation of systemic arterial blood pressure	BP
3727	GO:0015808	0.0867066	2	2	L-alanine transport	BP
5632	GO:0032464	0.0867088	2	2	positive regulation of protein homooligomerization	BP
9196	GO:0051580	0.0867203	2	2	regulation of neurotransmitter uptake	BP
7334	GO:0043383	0.0867242	2	2	negative T cell selection	BP
7742	GO:0045060	0.0867242	2	2	negative thymic T cell selection	BP
2631	GO:0007617	0.0867499	2	2	mating behavior	BP
4325	GO:0019098	0.0867499	2	2	reproductive behavior	BP
7675	GO:0044705	0.0867499	2	2	multi-organism reproductive behavior	BP
6195	GO:0034350	0.0867802	2	2	regulation of glial cell apoptotic process	BP
6196	GO:0034351	0.0867802	2	2	negative regulation of glial cell apoptotic process	BP
11027	GO:0090239	0.0867885	2	2	regulation of histone H4 acetylation	BP
11028	GO:0090240	0.0867885	2	2	positive regulation of histone H4 acetylation	BP
9189	GO:0051563	0.0868489	2	2	smooth endoplasmic reticulum calcium ion homeostasis	BP
8577	GO:0048550	0.0868546	2	2	negative regulation of pinocytosis	BP
516	GO:0001977	0.0868549	2	2	renal system process involved in regulation of blood volume	BP
902	GO:0003093	0.0868549	2	2	regulation of glomerular filtration	BP
9355	GO:0052173	0.0868583	2	2	response to defenses of other organism involved in symbiotic interaction	BP
9357	GO:0052200	0.0868583	2	2	response to host defenses	BP
10891	GO:0075136	0.0868583	2	2	response to host	BP
10271	GO:0070836	0.0868584	2	2	caveola assembly	BP
9749	GO:0060600	0.0869235	2	2	dichotomous subdivision of an epithelial terminal unit	BP
2255	GO:0006685	0.0869648	2	2	sphingomyelin catabolic process	BP
749	GO:0002674	0.0869703	2	2	negative regulation of acute inflammatory response	BP
2621	GO:0007603	0.0870108	2	2	phototransduction, visible light	BP
10738	GO:0072203	0.0870294	2	2	cell proliferation involved in metanephros development	BP
10403	GO:0071318	0.0870844	2	2	cellular response to ATP	BP
6643	GO:0035988	0.0871089	2	2	chondrocyte proliferation	BP
6478	GO:0035456	0.0871096	2	2	response to interferon-beta	BP
6480	GO:0035458	0.0871096	2	2	cellular response to interferon-beta	BP
9511	GO:0060055	0.0871497	2	2	angiogenesis involved in wound healing	BP
2563	GO:0007343	0.0872126	2	2	egg activation	BP
9698	GO:0060466	0.0872126	2	2	activation of meiosis involved in egg activation	BP
6503	GO:0035524	0.0872273	2	2	proline transmembrane transport	BP
12053	GO:2000794	0.0872873	2	2	regulation of epithelial cell proliferation involved in lung morphogenesis	BP
3749	GO:0015867	0.0872941	2	2	ATP transport	BP
9177	GO:0051503	0.0872941	2	2	adenine nucleotide transport	BP
10137	GO:0070365	0.0873059	2	2	hepatocyte differentiation	BP
7996	GO:0045835	0.0873162	2	2	negative regulation of meiosis	BP
10938	GO:0086100	0.0873473	2	2	endothelin receptor signaling pathway	BP
10100	GO:0070269	0.0873655	2	2	pyroptosis	BP
11878	GO:2000189	0.0874606	2	2	positive regulation of cholesterol homeostasis	BP
1896	GO:0006013	0.0874714	2	2	mannose metabolic process	BP
4390	GO:0019369	0.0874854	2	2	arachidonic acid metabolic process	BP
4392	GO:0019371	0.0874854	2	2	cyclooxygenase pathway	BP
11635	GO:1902475	0.087588	2	2	L-alpha-amino acid transmembrane transport	BP
3496	GO:0010996	0.0875933	2	2	response to auditory stimulus	BP
9523	GO:0060074	0.0877413	2	2	synapse maturation	BP
10979	GO:0090128	0.0877413	2	2	regulation of synapse maturation	BP
10980	GO:0090129	0.0877413	2	2	positive regulation of synapse maturation	BP
5113	GO:0031053	0.0878056	2	2	primary miRNA processing	BP
2043	GO:0006342	0.0878233	2	2	chromatin silencing	BP
7987	GO:0045814	0.0878233	2	2	negative regulation of gene expression, epigenetic	BP
3709	GO:0015740	0.0879407	2	2	C4-dicarboxylate transport	BP
3728	GO:0015810	0.0879407	2	2	aspartate transport	BP
764	GO:0002692	0.0880061	2	2	negative regulation of cellular extravasation	BP
11154	GO:0097150	0.0885256	2	2	neuronal stem cell maintenance	BP
7681	GO:0044712	0.088611	143	442	single-organism catabolic process	BP
5921	GO:0033043	0.0887171	60	175	regulation of organelle organization	BP
11944	GO:2000404	0.0901018	5	9	regulation of T cell migration	BP
5515	GO:0032270	0.090136	53	153	positive regulation of cellular protein metabolic process	BP
680	GO:0002440	0.0902497	12	28	production of molecular mediator of immune response	BP
4835	GO:0030217	0.0903457	12	28	T cell differentiation	BP
472	GO:0001910	0.0904239	5	9	regulation of leukocyte mediated cytotoxicity	BP
5228	GO:0031341	0.0904239	5	9	regulation of cell killing	BP
7718	GO:0044848	0.091025	5	9	biological phase	BP
8878	GO:0050873	0.0911948	5	9	brown fat cell differentiation	BP
8073	GO:0046006	0.0912087	5	9	regulation of activated T cell proliferation	BP
11461	GO:1901532	0.0912098	5	9	regulation of hematopoietic progenitor cell differentiation	BP
7859	GO:0045429	0.0912586	5	9	positive regulation of nitric oxide biosynthetic process	BP
628	GO:0002286	0.0913033	5	9	T cell activation involved in immune response	BP
2321	GO:0006826	0.0913223	5	9	iron ion transport	BP
7889	GO:0045599	0.0913572	5	9	negative regulation of fat cell differentiation	BP
486	GO:0001937	0.0915389	5	9	negative regulation of endothelial cell proliferation	BP
3765	GO:0015918	0.0915589	5	9	sterol transport	BP
4875	GO:0030301	0.0915589	5	9	cholesterol transport	BP
7180	GO:0043029	0.0916014	5	9	T cell homeostasis	BP
2313	GO:0006814	0.0920562	12	28	sodium ion transport	BP
5728	GO:0032651	0.092086	5	9	regulation of interleukin-1 beta production	BP
5729	GO:0032652	0.092086	5	9	regulation of interleukin-1 production	BP
2970	GO:0009084	0.0921373	5	9	glutamine family amino acid biosynthetic process	BP
8804	GO:0050764	0.0921515	5	9	regulation of phagocytosis	BP
7556	GO:0044242	0.0921766	12	28	cellular lipid catabolic process	BP
9545	GO:0060135	0.0922028	5	9	maternal process involved in female pregnancy	BP
4405	GO:0019432	0.0924069	5	9	triglyceride biosynthetic process	BP
869	GO:0002920	0.0924425	5	9	regulation of humoral immune response	BP
4351	GO:0019217	0.0924439	5	9	regulation of fatty acid metabolic process	BP
2584	GO:0007431	0.0926143	5	9	salivary gland development	BP
6132	GO:0034121	0.092789	5	9	regulation of toll-like receptor signaling pathway	BP
10743	GO:0072210	0.0931504	5	9	metanephric nephron development	BP
5421	GO:0032012	0.0932044	5	9	regulation of ARF protein signal transduction	BP
10881	GO:0072676	0.0936669	8	17	lymphocyte migration	BP
2473	GO:0007126	0.0938165	13	31	meiotic nuclear division	BP
2516	GO:0007204	0.0939181	13	31	positive regulation of cytosolic calcium ion concentration	BP
778	GO:0002706	0.093971	8	17	regulation of lymphocyte mediated immunity	BP
3153	GO:0009791	0.0940107	8	17	post-embryonic development	BP
9327	GO:0051928	0.0941326	8	17	positive regulation of calcium ion transport	BP
822	GO:0002819	0.0942087	8	17	regulation of adaptive immune response	BP
9312	GO:0051897	0.0943985	8	17	positive regulation of protein kinase B signaling	BP
10421	GO:0071356	0.0944036	8	17	cellular response to tumor necrosis factor	BP
8895	GO:0050905	0.0947675	8	17	neuromuscular process	BP
4743	GO:0030042	0.0947987	8	17	actin filament depolymerization	BP
8011	GO:0045862	0.0948027	8	17	positive regulation of proteolysis	BP
11480	GO:1901616	0.0950599	8	17	organic hydroxy compound catabolic process	BP
2264	GO:0006694	0.0951813	14	34	steroid biosynthetic process	BP
608	GO:0002244	0.0952231	14	34	hematopoietic progenitor cell differentiation	BP
6770	GO:0038127	0.0952843	8	17	ERBB signaling pathway	BP
5843	GO:0032880	0.0953853	42	119	regulation of protein localization	BP
2523	GO:0007218	0.0954688	8	17	neuropeptide signaling pathway	BP
3459	GO:0010921	0.0964955	8	17	regulation of phosphatase activity	BP
9030	GO:0051173	0.0965511	87	262	positive regulation of nitrogen compound metabolic process	BP
9056	GO:0051224	0.0967936	14	34	negative regulation of protein transport	BP
3035	GO:0009187	0.0969174	14	34	cyclic nucleotide metabolic process	BP
5027	GO:0030833	0.0969183	15	37	regulation of actin filament polymerization	BP
2235	GO:0006644	0.0991428	28	76	phospholipid metabolic process	BP
2339	GO:0006869	0.0996553	17	43	lipid transport	BP
879	GO:0003007	0.0997443	15	37	heart morphogenesis	BP
5516	GO:0032271	0.099862	18	46	regulation of protein polymerization	BP
2500	GO:0007178	0.100347	17	43	transmembrane receptor protein serine/threonine kinase signaling pathway	BP
6325	GO:0034765	0.100352	16	40	regulation of ion transmembrane transport	BP
5833	GO:0032869	0.10104	9	20	cellular response to insulin stimulus	BP
8697	GO:0048871	0.101318	18	46	multicellular organismal homeostasis	BP
13	GO:0000041	0.101323	9	20	transition metal ion transport	BP
7344	GO:0043405	0.101394	18	46	regulation of MAP kinase activity	BP
3078	GO:0009266	0.101838	9	20	response to temperature stimulus	BP
10783	GO:0072330	0.1019	22	58	monocarboxylic acid biosynthetic process	BP
9463	GO:0055088	0.102268	9	20	lipid homeostasis	BP
8837	GO:0050808	0.102303	9	20	synapse organization	BP
4517	GO:0019915	0.102392	9	20	lipid storage	BP
10145	GO:0070374	0.102478	9	20	positive regulation of ERK1 and ERK2 cascade	BP
6926	GO:0042303	0.106211	10	23	molting cycle	BP
7061	GO:0042633	0.106211	10	23	hair cycle	BP
3745	GO:0015850	0.106612	10	23	organic hydroxy compound transport	BP
5580	GO:0032386	0.106664	32	89	regulation of intracellular transport	BP
11011	GO:0090199	0.106741	6	12	regulation of release of cytochrome c from mitochondria	BP
5722	GO:0032642	0.107378	6	12	regulation of chemokine production	BP
12132	GO:2001239	0.107827	6	12	regulation of extrinsic apoptotic signaling pathway in absence of ligand	BP
824	GO:0002821	0.107962	6	12	positive regulation of adaptive immune response	BP
827	GO:0002824	0.107962	6	12	positive regulation of adaptive immune response based on somatic recombination of immune receptors built from immunoglobulin superfamily domains	BP
5215	GO:0031324	0.108021	97	296	negative regulation of cellular metabolic process	BP
806	GO:0002768	0.108074	10	23	immune response-regulating cell surface receptor signaling pathway	BP
11046	GO:0090288	0.108196	6	12	negative regulation of cellular response to growth factor stimulus	BP
8614	GO:0048644	0.108407	6	12	muscle organ morphogenesis	BP
3407	GO:0010830	0.108417	6	12	regulation of myotube differentiation	BP
8326	GO:0046889	0.108571	6	12	positive regulation of lipid biosynthetic process	BP
10972	GO:0090101	0.108593	6	12	negative regulation of transmembrane receptor protein serine/threonine kinase signaling pathway	BP
8845	GO:0050819	0.108718	6	12	negative regulation of coagulation	BP
4762	GO:0030104	0.10898	6	12	water homeostasis	BP
2253	GO:0006672	0.109106	6	12	ceramide metabolic process	BP
6425	GO:0035303	0.109144	10	23	regulation of dephosphorylation	BP
11636	GO:1902476	0.109612	6	12	chloride transmembrane transport	BP
5011	GO:0030810	0.109658	6	12	positive regulation of nucleotide biosynthetic process	BP
11357	GO:1900373	0.109658	6	12	positive regulation of purine nucleotide biosynthetic process	BP
7568	GO:0044262	0.11076	30	83	cellular carbohydrate metabolic process	BP
9325	GO:0051924	0.110936	11	26	regulation of calcium ion transport	BP
2366	GO:0006909	0.111933	11	26	phagocytosis	BP
3168	GO:0009892	0.112879	107	329	negative regulation of metabolic process	BP
2543	GO:0007268	0.113699	27	74	synaptic transmission	BP
3808	GO:0016053	0.114631	37	105	organic acid biosynthetic process	BP
8164	GO:0046394	0.114631	37	105	carboxylic acid biosynthetic process	BP
6851	GO:0042098	0.115188	13	32	T cell proliferation	BP
5871	GO:0032944	0.115428	13	32	regulation of mononuclear cell proliferation	BP
8758	GO:0050670	0.115428	13	32	regulation of lymphocyte proliferation	BP
3483	GO:0010975	0.11609	13	32	regulation of neuron projection development	BP
8126	GO:0046165	0.116126	13	32	alcohol biosynthetic process	BP
11497	GO:1901652	0.116671	13	32	response to peptide	BP
10142	GO:0070371	0.116727	13	32	ERK1 and ERK2 cascade	BP
4650	GO:0022008	0.116788	60	178	neurogenesis	BP
10856	GO:0072593	0.116794	14	35	reactive oxygen species metabolic process	BP
6999	GO:0042493	0.116912	13	32	response to drug	BP
7284	GO:0043243	0.117162	4	7	positive regulation of protein complex disassembly	BP
8619	GO:0048661	0.117169	4	7	positive regulation of smooth muscle cell proliferation	BP
2292	GO:0006775	0.117173	4	7	fat-soluble vitamin metabolic process	BP
11012	GO:0090200	0.117178	4	7	positive regulation of release of cytochrome c from mitochondria	BP
2888	GO:0008610	0.117229	49	143	lipid biosynthetic process	BP
7074	GO:0042692	0.117362	23	62	muscle cell differentiation	BP
718	GO:0002548	0.117418	4	7	monocyte chemotaxis	BP
8495	GO:0048246	0.117432	4	7	macrophage chemotaxis	BP
8172	GO:0046427	0.117528	4	7	positive regulation of JAK-STAT cascade	BP
9570	GO:0060193	0.11756	4	7	positive regulation of lipase activity	BP
7159	GO:0042993	0.117622	4	7	positive regulation of transcription factor import into nucleus	BP
4812	GO:0030182	0.117658	48	140	neuron differentiation	BP
11294	GO:1900026	0.117687	4	7	positive regulation of substrate adhesion-dependent cell spreading	BP
5779	GO:0032770	0.117762	4	7	positive regulation of monooxygenase activity	BP
7213	GO:0043112	0.117851	14	35	receptor metabolic process	BP
3201	GO:0010001	0.117856	13	32	glial cell differentiation	BP
3261	GO:0010470	0.117893	4	7	regulation of gastrulation	BP
2536	GO:0007260	0.117972	4	7	tyrosine phosphorylation of STAT protein	BP
10078	GO:0070231	0.118003	4	7	T cell apoptotic process	BP
1892	GO:0006006	0.118096	18	47	glucose metabolic process	BP
9457	GO:0055081	0.118226	4	7	anion homeostasis	BP
8698	GO:0048872	0.118311	20	53	homeostasis of number of cells	BP
8933	GO:0050999	0.11836	4	7	regulation of nitric-oxide synthase activity	BP
8661	GO:0048762	0.118394	14	35	mesenchymal cell differentiation	BP
3485	GO:0010977	0.118398	4	7	negative regulation of neuron projection development	BP
483	GO:0001934	0.118419	34	96	positive regulation of protein phosphorylation	BP
7981	GO:0045786	0.1185	21	56	negative regulation of cell cycle	BP
8617	GO:0048659	0.118513	7	15	smooth muscle cell proliferation	BP
8618	GO:0048660	0.118513	7	15	regulation of smooth muscle cell proliferation	BP
23	GO:0000060	0.118536	4	7	protein import into nucleus, translocation	BP
5016	GO:0030816	0.118806	7	15	positive regulation of cAMP metabolic process	BP
4927	GO:0030501	0.118886	4	7	positive regulation of bone mineralization	BP
10059	GO:0070169	0.118886	4	7	positive regulation of biomineral tissue development	BP
7297	GO:0043277	0.118905	4	7	apoptotic cell clearance	BP
6355	GO:0035065	0.119111	4	7	regulation of histone acetylation	BP
5038	GO:0030857	0.119252	4	7	negative regulation of epithelial cell differentiation	BP
2499	GO:0007176	0.119289	4	7	regulation of epidermal growth factor-activated receptor activity	BP
7085	GO:0042730	0.119327	4	7	fibrinolysis	BP
8227	GO:0046579	0.119364	4	7	positive regulation of Ras protein signal transduction	BP
8970	GO:0051057	0.119364	4	7	positive regulation of small GTPase mediated signal transduction	BP
8832	GO:0050803	0.119364	4	7	regulation of synapse structure and activity	BP
3477	GO:0010959	0.119477	15	38	regulation of metal ion transport	BP
777	GO:0002705	0.119521	7	15	positive regulation of leukocyte mediated immunity	BP
780	GO:0002708	0.119521	7	15	positive regulation of lymphocyte mediated immunity	BP
6986	GO:0042471	0.119526	7	15	ear morphogenesis	BP
6375	GO:0035116	0.119752	4	7	embryonic hindlimb morphogenesis	BP
6377	GO:0035137	0.119752	4	7	hindlimb morphogenesis	BP
3434	GO:0010884	0.119803	4	7	positive regulation of lipid storage	BP
3419	GO:0010866	0.119834	4	7	regulation of triglyceride biosynthetic process	BP
5461	GO:0032103	0.120004	18	47	positive regulation of response to external stimulus	BP
8990	GO:0051100	0.120278	7	15	negative regulation of binding	BP
2309	GO:0006810	0.120687	311	1004	transport	BP
5548	GO:0032321	0.120747	7	15	positive regulation of Rho GTPase activity	BP
5869	GO:0032941	0.121212	7	15	secretion by tissue	BP
7202	GO:0043087	0.12296	32	90	regulation of GTPase activity	BP
5247	GO:0031401	0.126422	44	128	positive regulation of protein modification process	BP
7914	GO:0045639	0.126659	8	18	positive regulation of myeloid cell differentiation	BP
9303	GO:0051881	0.126947	8	18	regulation of mitochondrial membrane potential	BP
627	GO:0002285	0.127073	8	18	lymphocyte activation involved in immune response	BP
2229	GO:0006636	0.12716	8	18	unsaturated fatty acid biosynthetic process	BP
661	GO:0002377	0.128457	8	18	immunoglobulin production	BP
11283	GO:0098661	0.129355	8	18	inorganic anion transmembrane transport	BP
7577	GO:0044281	0.129512	239	766	small molecule metabolic process	BP
8657	GO:0048747	0.13388	9	21	muscle fiber development	BP
466	GO:0001892	0.134041	9	21	embryonic placenta development	BP
8989	GO:0051099	0.134251	9	21	positive regulation of binding	BP
5832	GO:0032868	0.13632	10	24	response to insulin	BP
2409	GO:0006986	0.136447	10	24	response to unfolded protein	BP
11584	GO:1902107	0.136789	10	24	positive regulation of leukocyte differentiation	BP
9451	GO:0055072	0.136839	10	24	iron ion homeostasis	BP
7676	GO:0044706	0.137027	10	24	multi-multicellular organism process	BP
6976	GO:0042445	0.137884	10	24	hormone metabolic process	BP
5951	GO:0033124	0.138235	32	91	regulation of GTP catabolic process	BP
9172	GO:0051493	0.138481	31	88	regulation of cytoskeleton organization	BP
8838	GO:0050810	0.139356	5	10	regulation of steroid biosynthetic process	BP
7438	GO:0043588	0.139411	20	54	skin development	BP
6070	GO:0033673	0.139543	20	54	negative regulation of kinase activity	BP
8829	GO:0050798	0.139686	5	10	activated T cell proliferation	BP
2569	GO:0007389	0.139746	20	54	pattern specification process	BP
10609	GO:0071900	0.13986	31	88	regulation of protein serine/threonine kinase activity	BP
4946	GO:0030534	0.139895	11	27	adult behavior	BP
5144	GO:0031111	0.139982	5	10	negative regulation of microtubule polymerization or depolymerization	BP
359	GO:0001667	0.140499	20	54	ameboidal cell migration	BP
2899	GO:0008637	0.140724	14	36	apoptotic mitochondrial changes	BP
6192	GO:0034341	0.140759	5	10	response to interferon-gamma	BP
11113	GO:0097006	0.140787	5	10	regulation of plasma lipoprotein particle levels	BP
9776	GO:0060674	0.14107	5	10	placenta blood vessel development	BP
5800	GO:0032800	0.141084	5	10	receptor biosynthetic process	BP
5450	GO:0032091	0.141123	5	10	negative regulation of protein binding	BP
8180	GO:0046460	0.141203	5	10	neutral lipid biosynthetic process	BP
8182	GO:0046463	0.141203	5	10	acylglycerol biosynthetic process	BP
5224	GO:0031333	0.141341	12	30	negative regulation of protein complex assembly	BP
10230	GO:0070663	0.141349	13	33	regulation of leukocyte proliferation	BP
7359	GO:0043434	0.141387	12	30	response to peptide hormone	BP
4820	GO:0030199	0.14143	5	10	collagen fibril organization	BP
3126	GO:0009593	0.141742	5	10	detection of chemical stimulus	BP
5451	GO:0032092	0.141787	5	10	positive regulation of protein binding	BP
2121	GO:0006473	0.141793	12	30	protein acetylation	BP
6345	GO:0035023	0.142023	11	27	regulation of Rho protein signal transduction	BP
10143	GO:0070372	0.142209	12	30	regulation of ERK1 and ERK2 cascade	BP
8833	GO:0050804	0.142218	13	33	regulation of synaptic transmission	BP
7348	GO:0043409	0.142409	12	30	negative regulation of MAPK cascade	BP
9454	GO:0055076	0.142493	14	36	transition metal ion homeostasis	BP
9420	GO:0055002	0.143011	14	36	striated muscle cell development	BP
8016	GO:0045893	0.143202	68	206	positive regulation of transcription, DNA-templated	BP
9111	GO:0051321	0.143225	13	33	meiotic cell cycle	BP
7399	GO:0043523	0.143272	14	36	regulation of neuron apoptotic process	BP
552	GO:0002064	0.143438	12	30	epithelial cell development	BP
7791	GO:0045165	0.1437	13	33	cell fate commitment	BP
5846	GO:0032886	0.143722	14	36	regulation of microtubule-based process	BP
8984	GO:0051093	0.144115	42	123	negative regulation of developmental process	BP
3313	GO:0010628	0.147238	75	229	positive regulation of gene expression	BP
8046	GO:0045935	0.147346	83	255	positive regulation of nucleobase-containing compound metabolic process	BP
4737	GO:0030030	0.147641	56	168	cell projection organization	BP
9059	GO:0051234	0.148878	315	1023	establishment of localization	BP
10883	GO:0072678	0.151092	6	13	T cell migration	BP
8587	GO:0048568	0.151601	25	70	embryonic organ development	BP
4736	GO:0030029	0.15244	39	114	actin filament-based process	BP
4741	GO:0030036	0.15244	39	114	actin cytoskeleton organization	BP
7578	GO:0044282	0.152469	25	70	small molecule catabolic process	BP
695	GO:0002474	0.152913	3	5	antigen processing and presentation of peptide antigen via MHC class I	BP
475	GO:0001914	0.153228	3	5	regulation of T cell mediated cytotoxicity	BP
476	GO:0001916	0.153228	3	5	positive regulation of T cell mediated cytotoxicity	BP
2785	GO:0008299	0.153411	6	13	isoprenoid biosynthetic process	BP
616	GO:0002260	0.153498	6	13	lymphocyte homeostasis	BP
5327	GO:0031640	0.153712	3	5	killing of cells of other organism	BP
7607	GO:0044364	0.153712	3	5	disruption of cells of other organism	BP
9752	GO:0060603	0.153825	3	5	mammary gland duct morphogenesis	BP
7063	GO:0042637	0.153885	3	5	catagen	BP
9505	GO:0060048	0.153894	6	13	cardiac muscle contraction	BP
3577	GO:0014904	0.153941	6	13	myotube cell development	BP
8654	GO:0048741	0.153941	6	13	skeletal muscle fiber development	BP
3532	GO:0014068	0.153942	6	13	positive regulation of phosphatidylinositol 3-kinase signaling	BP
3549	GO:0014812	0.153949	6	13	muscle cell migration	BP
7428	GO:0043567	0.154025	3	5	regulation of insulin-like growth factor receptor signaling pathway	BP
397	GO:0001773	0.154033	3	5	myeloid dendritic cell activation	BP
7576	GO:0044275	0.154045	6	13	cellular carbohydrate catabolic process	BP
629	GO:0002287	0.154061	3	5	alpha-beta T cell activation involved in immune response	BP
630	GO:0002292	0.154061	3	5	T cell differentiation involved in immune response	BP
631	GO:0002293	0.154061	3	5	alpha-beta T cell differentiation involved in immune response	BP
632	GO:0002294	0.154061	3	5	CD4-positive, alpha-beta T cell differentiation involved in immune response	BP
6848	GO:0042093	0.154061	3	5	T-helper cell differentiation	BP
3275	GO:0010518	0.154071	3	5	positive regulation of phospholipase activity	BP
11681	GO:1902742	0.154151	3	5	apoptotic process involved in development	BP
11544	GO:1901881	0.154216	3	5	positive regulation of protein depolymerization	BP
815	GO:0002792	0.154218	3	5	negative regulation of peptide secretion	BP
8269	GO:0046676	0.154218	3	5	negative regulation of insulin secretion	BP
11038	GO:0090278	0.154218	3	5	negative regulation of peptide hormone secretion	BP
3373	GO:0010761	0.154272	3	5	fibroblast migration	BP
3374	GO:0010762	0.154272	3	5	regulation of fibroblast migration	BP
5801	GO:0032801	0.154327	3	5	receptor catabolic process	BP
8515	GO:0048305	0.15437	3	5	immunoglobulin secretion	BP
8098	GO:0046085	0.154392	3	5	adenosine metabolic process	BP
6945	GO:0042359	0.154458	3	5	vitamin D metabolic process	BP
9607	GO:0060291	0.154511	3	5	long-term synaptic potentiation	BP
10945	GO:0090025	0.154522	3	5	regulation of monocyte chemotaxis	BP
10946	GO:0090026	0.154522	3	5	positive regulation of monocyte chemotaxis	BP
6365	GO:0035094	0.15456	3	5	response to nicotine	BP
2497	GO:0007173	0.154623	6	13	epidermal growth factor receptor signaling pathway	BP
11410	GO:1901184	0.154646	6	13	regulation of ERBB signaling pathway	BP
6965	GO:0042416	0.154653	3	5	dopamine biosynthetic process	BP
9328	GO:0051930	0.154696	3	5	regulation of sensory perception of pain	BP
9329	GO:0051931	0.154696	3	5	regulation of sensory perception	BP
3385	GO:0010800	0.154771	3	5	positive regulation of peptidyl-threonine phosphorylation	BP
7150	GO:0042982	0.15481	3	5	amyloid precursor protein metabolic process	BP
5202	GO:0031294	0.154842	3	5	lymphocyte costimulation	BP
5203	GO:0031295	0.154842	3	5	T cell costimulation	BP
3354	GO:0010718	0.154968	3	5	positive regulation of epithelial to mesenchymal transition	BP
6141	GO:0034143	0.155061	3	5	regulation of toll-like receptor 4 signaling pathway	BP
8860	GO:0050853	0.155098	3	5	B cell receptor signaling pathway	BP
534	GO:0002029	0.15519	3	5	desensitization of G-protein coupled receptor protein signaling pathway	BP
4659	GO:0022401	0.15519	3	5	negative adaptation of signaling pathway	BP
4721	GO:0023058	0.15519	3	5	adaptation of signaling pathway	BP
3512	GO:0014015	0.155205	3	5	positive regulation of gliogenesis	BP
12134	GO:2001241	0.155246	3	5	positive regulation of extrinsic apoptotic signaling pathway in absence of ligand	BP
8209	GO:0046513	0.155254	3	5	ceramide biosynthetic process	BP
3997	GO:0016601	0.155283	3	5	Rac protein signal transduction	BP
7769	GO:0045109	0.155294	3	5	intermediate filament organization	BP
7918	GO:0045649	0.155327	3	5	regulation of macrophage differentiation	BP
1911	GO:0006044	0.155378	3	5	N-acetylglucosamine metabolic process	BP
10167	GO:0070493	0.155378	3	5	thrombin receptor signaling pathway	BP
8885	GO:0050884	0.155388	3	5	neuromuscular process controlling posture	BP
784	GO:0002712	0.155414	3	5	regulation of B cell mediated immunity	BP
857	GO:0002889	0.155414	3	5	regulation of immunoglobulin mediated immune response	BP
8028	GO:0045912	0.155497	3	5	negative regulation of carbohydrate metabolic process	BP
2362	GO:0006903	0.155509	3	5	vesicle targeting	BP
8674	GO:0048806	0.155568	3	5	genitalia development	BP
8091	GO:0046068	0.155585	6	13	cGMP metabolic process	BP
6683	GO:0036065	0.155592	3	5	fucosylation	BP
10864	GO:0072606	0.155601	3	5	interleukin-8 secretion	BP
9245	GO:0051705	0.155614	3	5	multi-organism behavior	BP
4817	GO:0030194	0.155685	3	5	positive regulation of blood coagulation	BP
11304	GO:1900048	0.155685	3	5	positive regulation of hemostasis	BP
10639	GO:0072012	0.155702	3	5	glomerulus vasculature development	BP
5138	GO:0031099	0.155717	3	5	regeneration	BP
304	GO:0001504	0.155867	3	5	neurotransmitter uptake	BP
5629	GO:0032461	0.155892	3	5	positive regulation of protein oligomerization	BP
3420	GO:0010867	0.156166	3	5	positive regulation of triglyceride biosynthetic process	BP
2530	GO:0007250	0.156227	3	5	activation of NF-kappaB-inducing kinase activity	BP
6759	GO:0038061	0.156227	3	5	NIK/NF-kappaB signaling	BP
11421	GO:1901222	0.156227	3	5	regulation of NIK/NF-kappaB signaling	BP
3429	GO:0010878	0.156447	3	5	cholesterol storage	BP
3435	GO:0010885	0.156447	3	5	regulation of cholesterol storage	BP
7679	GO:0044710	0.156468	451	1481	single-organism metabolic process	BP
181	GO:0000768	0.156489	3	5	syncytium formation by plasma membrane fusion	BP
6747	GO:0036473	0.156526	3	5	cell death in response to oxidative stress	BP
4253	GO:0018149	0.156533	3	5	peptide cross-linking	BP
11362	GO:1900407	0.156561	3	5	regulation of cellular response to oxidative stress	BP
11363	GO:1900408	0.156561	3	5	negative regulation of cellular response to oxidative stress	BP
11697	GO:1902883	0.156561	3	5	negative regulation of response to oxidative stress	BP
6927	GO:0042304	0.156603	3	5	regulation of fatty acid biosynthetic process	BP
10414	GO:0071346	0.156866	3	5	cellular response to interferon-gamma	BP
6398	GO:0035239	0.156969	22	61	tube morphogenesis	BP
10711	GO:0072170	0.157309	3	5	metanephric tubule development	BP
10741	GO:0072207	0.157309	3	5	metanephric epithelium development	BP
9074	GO:0051254	0.157321	71	217	positive regulation of RNA metabolic process	BP
6942	GO:0042347	0.157346	3	5	negative regulation of NF-kappaB import into nucleus	BP
2519	GO:0007213	0.157503	3	5	G-protein coupled acetylcholine receptor signaling pathway	BP
9733	GO:0060562	0.158865	21	58	epithelial tube morphogenesis	BP
7366	GO:0043467	0.15992	7	16	regulation of generation of precursor metabolites and energy	BP
8226	GO:0046578	0.160675	22	61	regulation of Ras protein signal transduction	BP
825	GO:0002822	0.160763	7	16	regulation of adaptive immune response based on somatic recombination of immune receptors built from immunoglobulin superfamily domains	BP
2529	GO:0007249	0.160839	20	55	I-kappaB kinase/NF-kappaB signaling	BP
7604	GO:0044344	0.161025	7	16	cellular response to fibroblast growth factor stimulus	BP
10558	GO:0071774	0.161025	7	16	response to fibroblast growth factor	BP
3102	GO:0009408	0.161598	7	16	response to heat	BP
5673	GO:0032535	0.161641	19	52	regulation of cellular component size	BP
2348	GO:0006885	0.162199	7	16	regulation of pH	BP
5513	GO:0032268	0.162292	103	322	regulation of cellular protein metabolic process	BP
3530	GO:0014066	0.162329	7	16	regulation of phosphatidylinositol 3-kinase signaling	BP
3292	GO:0010565	0.162341	7	16	regulation of cellular ketone metabolic process	BP
5004	GO:0030802	0.162834	7	16	regulation of cyclic nucleotide biosynthetic process	BP
11676	GO:1902680	0.162866	69	211	positive regulation of RNA biosynthetic process	BP
2613	GO:0007589	0.16296	7	16	body fluid secretion	BP
3260	GO:0010469	0.163616	7	16	regulation of receptor activity	BP
11400	GO:1901135	0.164054	158	503	carbohydrate derivative metabolic process	BP
2284	GO:0006749	0.165294	8	19	glutathione metabolic process	BP
2544	GO:0007269	0.16553	8	19	neurotransmitter secretion	BP
5143	GO:0031110	0.165536	8	19	regulation of microtubule polymerization or depolymerization	BP
348	GO:0001654	0.165896	18	49	eye development	BP
4374	GO:0019319	0.16591	8	19	hexose biosynthetic process	BP
831	GO:0002831	0.166467	8	19	regulation of response to biotic stimulus	BP
12130	GO:2001237	0.166737	8	19	negative regulation of extrinsic apoptotic signaling pathway	BP
2873	GO:0008544	0.166749	17	46	epidermis development	BP
8858	GO:0050851	0.167317	8	19	antigen receptor-mediated signaling pathway	BP
9447	GO:0055067	0.16742	8	19	monovalent inorganic cation homeostasis	BP
4453	GO:0019751	0.167478	8	19	polyol metabolic process	BP
217	GO:0000904	0.167489	33	96	cell morphogenesis involved in differentiation	BP
7930	GO:0045664	0.167611	16	43	regulation of neuron differentiation	BP
885	GO:0003014	0.168037	8	19	renal system process	BP
4877	GO:0030307	0.16812	9	22	positive regulation of cell growth	BP
2896	GO:0008630	0.168713	9	22	intrinsic apoptotic signaling pathway in response to DNA damage	BP
2272	GO:0006720	0.168917	9	22	isoprenoid metabolic process	BP
6272	GO:0034612	0.16899	9	22	response to tumor necrosis factor	BP
2148	GO:0006518	0.169723	15	40	peptide metabolic process	BP
6322	GO:0034762	0.170145	16	43	regulation of transmembrane transport	BP
6868	GO:0042129	0.170301	10	25	regulation of T cell proliferation	BP
8088	GO:0046058	0.170591	9	22	cAMP metabolic process	BP
9419	GO:0055001	0.170747	14	37	muscle cell development	BP
6269	GO:0034599	0.170884	14	37	cellular response to oxidative stress	BP
2463	GO:0007093	0.170951	10	25	mitotic cell cycle checkpoint	BP
6809	GO:0040014	0.171678	10	25	regulation of multicellular organism growth	BP
5001	GO:0030799	0.172037	10	25	regulation of cyclic nucleotide metabolic process	BP
3979	GO:0016573	0.17215	10	25	histone acetylation	BP
6413	GO:0035264	0.172283	12	31	multicellular organism growth	BP
3827	GO:0016125	0.172413	13	34	sterol metabolic process	BP
4293	GO:0018394	0.172492	11	28	peptidyl-lysine acetylation	BP
2123	GO:0006475	0.172649	11	28	internal protein amino acid acetylation	BP
11562	GO:1901991	0.172899	11	28	negative regulation of mitotic cell cycle phase transition	BP
5234	GO:0031348	0.173591	10	25	negative regulation of defense response	BP
8439	GO:0048015	0.17366	10	25	phosphatidylinositol-mediated signaling	BP
8441	GO:0048017	0.17366	10	25	inositol lipid-mediated signaling	BP
11946	GO:2000406	0.181227	4	8	positive regulation of T cell migration	BP
8620	GO:0048662	0.181251	4	8	negative regulation of smooth muscle cell proliferation	BP
9088	GO:0051281	0.181563	4	8	positive regulation of release of sequestered calcium ion into cytosol	BP
8676	GO:0048812	0.181631	21	59	neuron projection morphogenesis	BP
11710	GO:1902930	0.181651	4	8	regulation of alcohol biosynthetic process	BP
473	GO:0001912	0.181767	4	8	positive regulation of leukocyte mediated cytotoxicity	BP
5229	GO:0031343	0.181767	4	8	positive regulation of cell killing	BP
8623	GO:0048667	0.181814	21	59	cell morphogenesis involved in neuron differentiation	BP
7029	GO:0042572	0.182093	4	8	retinol metabolic process	BP
8429	GO:0048002	0.182124	4	8	antigen processing and presentation of peptide antigen	BP
11292	GO:1900024	0.182281	4	8	regulation of substrate adhesion-dependent cell spreading	BP
3384	GO:0010799	0.182374	4	8	regulation of peptidyl-threonine phosphorylation	BP
5567	GO:0032370	0.182479	4	8	positive regulation of lipid transport	BP
3342	GO:0010676	0.182662	4	8	positive regulation of cellular carbohydrate metabolic process	BP
11306	GO:1900076	0.18301	4	8	regulation of cellular response to insulin stimulus	BP
2775	GO:0008286	0.183019	4	8	insulin receptor signaling pathway	BP
7563	GO:0044253	0.183049	4	8	positive regulation of multicellular organismal metabolic process	BP
2579	GO:0007416	0.183299	4	8	synapse assembly	BP
5772	GO:0032760	0.18335	4	8	positive regulation of tumor necrosis factor production	BP
9126	GO:0051351	0.183497	4	8	positive regulation of ligase activity	BP
513	GO:0001974	0.183541	4	8	blood vessel remodeling	BP
327	GO:0001569	0.183554	4	8	patterning of blood vessels	BP
4934	GO:0030512	0.183556	4	8	negative regulation of transforming growth factor beta receptor signaling pathway	BP
2439	GO:0007040	0.183668	4	8	lysosome organization	BP
4220	GO:0017158	0.183722	4	8	regulation of calcium ion-dependent exocytosis	BP
9465	GO:0055090	0.183768	4	8	acylglycerol homeostasis	BP
10130	GO:0070328	0.183768	4	8	triglyceride homeostasis	BP
5713	GO:0032620	0.183808	4	8	interleukin-17 production	BP
9755	GO:0060612	0.183838	4	8	adipose tissue development	BP
878	GO:0003006	0.184007	34	100	developmental process involved in reproduction	BP
9313	GO:0051898	0.184035	4	8	negative regulation of protein kinase B signaling	BP
8433	GO:0048009	0.184098	4	8	insulin-like growth factor receptor signaling pathway	BP
5151	GO:0031122	0.184131	4	8	cytoplasmic microtubule organization	BP
8215	GO:0046530	0.184269	4	8	photoreceptor cell differentiation	BP
11570	GO:1902041	0.184279	4	8	regulation of extrinsic apoptotic signaling pathway via death domain receptors	BP
3421	GO:0010869	0.184427	4	8	regulation of receptor biosynthetic process	BP
10521	GO:0071622	0.184438	4	8	regulation of granulocyte chemotaxis	BP
9870	GO:0061005	0.184537	4	8	cell differentiation involved in kidney development	BP
5627	GO:0032459	0.184691	4	8	regulation of protein oligomerization	BP
890	GO:0003044	0.184748	4	8	regulation of systemic arterial blood pressure mediated by a chemical signal	BP
9123	GO:0051348	0.184821	20	56	negative regulation of transferase activity	BP
8647	GO:0048730	0.185422	4	8	epidermis morphogenesis	BP
8632	GO:0048699	0.185646	52	158	generation of neurons	BP
10958	GO:0090075	0.185747	4	8	relaxation of muscle	BP
9858	GO:0060993	0.186114	4	8	kidney morphogenesis	BP
7219	GO:0043122	0.190149	18	50	regulation of I-kappaB kinase/NF-kappaB signaling	BP
5230	GO:0031344	0.190647	18	50	regulation of cell projection organization	BP
3284	GO:0010557	0.191368	79	246	positive regulation of macromolecule biosynthetic process	BP
9994	GO:0061564	0.192296	17	47	axon development	BP
11481	GO:1901617	0.192989	17	47	organic hydroxy compound biosynthetic process	BP
4433	GO:0019637	0.19334	153	490	organophosphate metabolic process	BP
11401	GO:1901136	0.193612	89	279	carbohydrate derivative catabolic process	BP
349	GO:0001655	0.193802	17	47	urogenital system development	BP
2227	GO:0006633	0.19455	17	47	fatty acid biosynthetic process	BP
9086	GO:0051279	0.194685	5	11	regulation of release of sequestered calcium ion into cytosol	BP
6636	GO:0035967	0.194999	5	11	cellular response to topologically incorrect protein	BP
2575	GO:0007409	0.195191	16	44	axonogenesis	BP
804	GO:0002763	0.195654	5	11	positive regulation of myeloid leukocyte differentiation	BP
314	GO:0001523	0.195754	5	11	retinoid metabolic process	BP
3824	GO:0016101	0.195754	5	11	diterpenoid metabolic process	BP
8514	GO:0048286	0.196055	5	11	lung alveolus development	BP
1879	GO:0005978	0.196462	5	11	glycogen biosynthetic process	BP
3068	GO:0009250	0.196462	5	11	glucan biosynthetic process	BP
8287	GO:0046785	0.196903	5	11	microtubule polymerization	BP
9587	GO:0060249	0.196908	16	44	anatomical structure homeostasis	BP
11465	GO:1901564	0.197051	198	640	organonitrogen compound metabolic process	BP
8611	GO:0048641	0.197108	5	11	regulation of skeletal muscle tissue development	BP
7290	GO:0043255	0.197119	5	11	regulation of carbohydrate biosynthetic process	BP
2872	GO:0008543	0.197144	5	11	fibroblast growth factor receptor signaling pathway	BP
691	GO:0002456	0.197169	5	11	T cell mediated immunity	BP
9115	GO:0051340	0.197347	5	11	regulation of ligase activity	BP
9201	GO:0051588	0.197735	5	11	regulation of neurotransmitter transport	BP
6037	GO:0033555	0.198309	5	11	multicellular organismal response to stress	BP
10025	GO:0070059	0.198389	5	11	intrinsic apoptotic signaling pathway in response to endoplasmic reticulum stress	BP
3392	GO:0010812	0.198398	5	11	negative regulation of cell-substrate adhesion	BP
2443	GO:0007044	0.198622	5	11	cell-substrate junction assembly	BP
3433	GO:0010883	0.198668	5	11	regulation of lipid storage	BP
540	GO:0002040	0.198983	5	11	sprouting angiogenesis	BP
6834	GO:0042058	0.199157	5	11	regulation of epidermal growth factor receptor signaling pathway	BP
4670	GO:0022414	0.199214	57	175	reproductive process	BP
2387	GO:0006942	0.199255	5	11	regulation of striated muscle contraction	BP
7168	GO:0043010	0.199704	15	41	camera-type eye development	BP
5545	GO:0032318	0.199806	16	44	regulation of Ras GTPase activity	BP
7439	GO:0043589	0.199812	5	11	skin morphogenesis	BP
3461	GO:0010923	0.200318	5	11	negative regulation of phosphatase activity	BP
8691	GO:0048858	0.200609	34	101	cell projection morphogenesis	BP
877	GO:0003002	0.200973	14	38	regionalization	BP
427	GO:0001822	0.201731	14	38	kidney development	BP
6320	GO:0034754	0.203181	6	14	cellular hormone metabolic process	BP
10456	GO:0071453	0.204641	6	14	cellular response to oxygen levels	BP
2364	GO:0006906	0.204664	6	14	vesicle fusion	BP
1976	GO:0006184	0.205152	55	169	GTP catabolic process	BP
4173	GO:0017015	0.205378	6	14	regulation of transforming growth factor beta receptor signaling pathway	BP
8125	GO:0046164	0.205632	6	14	alcohol catabolic process	BP
11633	GO:1902445	0.206151	2	3	regulation of mitochondrial membrane permeability involved in programmed necrotic cell death	BP
5292	GO:0031529	0.206176	2	3	ruffle organization	BP
11162	GO:0097178	0.206176	2	3	ruffle assembly	BP
6974	GO:0042439	0.206248	6	14	ethanolamine-containing compound metabolic process	BP
2368	GO:0006911	0.20633	2	3	phagocytosis, engulfment	BP
9326	GO:0051926	0.206356	2	3	negative regulation of calcium ion transport	BP
8567	GO:0048535	0.206399	2	3	lymph node development	BP
3322	GO:0010639	0.206504	21	60	negative regulation of organelle organization	BP
3360	GO:0010737	0.206528	2	3	protein kinase A signaling	BP
11712	GO:1902932	0.206591	2	3	positive regulation of alcohol biosynthetic process	BP
7864	GO:0045454	0.206645	10	26	cell redox homeostasis	BP
1970	GO:0006171	0.206725	6	14	cAMP biosynthetic process	BP
3885	GO:0016311	0.206857	33	98	dephosphorylation	BP
1002	GO:0003416	0.206874	2	3	endochondral bone growth	BP
8969	GO:0051056	0.206921	22	63	regulation of small GTPase mediated signal transduction	BP
10396	GO:0071294	0.206994	2	3	cellular response to zinc ion	BP
8272	GO:0046685	0.207031	2	3	response to arsenic-containing substance	BP
3924	GO:0016441	0.207049	6	14	posttranscriptional gene silencing	BP
6388	GO:0035194	0.207049	6	14	posttranscriptional gene silencing by RNA	BP
9270	GO:0051775	0.207065	2	3	response to redox state	BP
9756	GO:0060613	0.207083	2	3	fat pad development	BP
7325	GO:0043353	0.207094	2	3	enucleate erythrocyte differentiation	BP
5335	GO:0031650	0.207109	2	3	regulation of heat generation	BP
479	GO:0001921	0.207128	2	3	positive regulation of receptor recycling	BP
3442	GO:0010893	0.207217	2	3	positive regulation of steroid biosynthetic process	BP
4948	GO:0030540	0.207243	2	3	female genitalia development	BP
9518	GO:0060068	0.207243	2	3	vagina development	BP
6432	GO:0035313	0.207252	2	3	wound healing, spreading of epidermal cells	BP
7589	GO:0044319	0.207252	2	3	wound healing, spreading of cells	BP
11096	GO:0090504	0.207252	2	3	epiboly	BP
11097	GO:0090505	0.207252	2	3	epiboly involved in wound healing	BP
8267	GO:0046666	0.207312	2	3	retinal cell programmed cell death	BP
1935	GO:0006094	0.207351	7	17	gluconeogenesis	BP
9729	GO:0060558	0.207356	2	3	regulation of calcidiol 1-monooxygenase activity	BP
2806	GO:0008347	0.207367	2	3	glial cell migration	BP
2327	GO:0006837	0.207374	2	3	serotonin transport	BP
3894	GO:0016338	0.207384	2	3	calcium-independent cell-cell adhesion	BP
3371	GO:0010758	0.207467	2	3	regulation of macrophage chemotaxis	BP
3372	GO:0010759	0.207467	2	3	positive regulation of macrophage chemotaxis	BP
10537	GO:0071674	0.207467	2	3	mononuclear cell migration	BP
10538	GO:0071675	0.207467	2	3	regulation of mononuclear cell migration	BP
9310	GO:0051895	0.20748	2	3	negative regulation of focal adhesion assembly	BP
11546	GO:1901889	0.20748	2	3	negative regulation of cell junction assembly	BP
11782	GO:1903392	0.20748	2	3	negative regulation of adherens junction organization	BP
7895	GO:0045606	0.207522	2	3	positive regulation of epidermal cell differentiation	BP
7207	GO:0043096	0.207523	2	3	purine nucleobase salvage	BP
8255	GO:0046640	0.207561	2	3	regulation of alpha-beta T cell proliferation	BP
9795	GO:0060708	0.207575	2	3	spongiotrophoblast differentiation	BP
9740	GO:0060576	0.207579	2	3	intestinal epithelial cell development	BP
5525	GO:0032288	0.207642	2	3	myelin assembly	BP
3426	GO:0010874	0.207656	2	3	regulation of cholesterol efflux	BP
7758	GO:0045080	0.207691	2	3	positive regulation of chemokine biosynthetic process	BP
18	GO:0000052	0.207699	2	3	citrulline metabolic process	BP
8757	GO:0050665	0.207739	2	3	hydrogen peroxide biosynthetic process	BP
11784	GO:1903409	0.207739	2	3	reactive oxygen species biosynthetic process	BP
7225	GO:0043129	0.207744	2	3	surfactant homeostasis	BP
10566	GO:0071800	0.207746	2	3	podosome assembly	BP
6257	GO:0034505	0.207805	2	3	tooth mineralization	BP
9723	GO:0060544	0.207852	2	3	regulation of necroptotic process	BP
8559	GO:0048521	0.20787	2	3	negative regulation of behavior	BP
8909	GO:0050922	0.20787	2	3	negative regulation of chemotaxis	BP
7377	GO:0043489	0.207899	2	3	RNA stabilization	BP
8498	GO:0048255	0.207899	2	3	mRNA stabilization	BP
9640	GO:0060349	0.207941	7	17	bone morphogenesis	BP
10702	GO:0072161	0.207981	2	3	mesenchymal cell differentiation involved in kidney development	BP
12082	GO:2001012	0.207981	2	3	mesenchymal cell differentiation involved in renal system development	BP
12097	GO:2001046	0.207996	2	3	positive regulation of integrin-mediated signaling pathway	BP
6161	GO:0034205	0.20801	2	3	beta-amyloid formation	BP
2594	GO:0007512	0.208013	2	3	adult heart development	BP
7181	GO:0043030	0.208041	2	3	regulation of macrophage activation	BP
2525	GO:0007220	0.208187	2	3	Notch receptor processing	BP
2546	GO:0007271	0.208214	2	3	synaptic transmission, cholinergic	BP
7470	GO:0043691	0.208216	2	3	reverse cholesterol transport	BP
11604	GO:1902235	0.208232	2	3	regulation of endoplasmic reticulum stress-induced intrinsic apoptotic signaling pathway	BP
10551	GO:0071711	0.208235	2	3	basement membrane organization	BP
753	GO:0002679	0.208238	2	3	respiratory burst involved in defense response	BP
10093	GO:0070257	0.208244	2	3	positive regulation of mucus secretion	BP
3065	GO:0009240	0.208245	2	3	isopentenyl diphosphate biosynthetic process	BP
4370	GO:0019287	0.208245	2	3	isopentenyl diphosphate biosynthetic process, mevalonate pathway	BP
8198	GO:0046490	0.208245	2	3	isopentenyl diphosphate metabolic process	BP
9547	GO:0060142	0.208271	2	3	regulation of syncytium formation by plasma membrane fusion	BP
6026	GO:0033483	0.208275	2	3	gas homeostasis	BP
2190	GO:0006566	0.208279	2	3	threonine metabolic process	BP
5935	GO:0033081	0.208289	2	3	regulation of T cell differentiation in thymus	BP
2428	GO:0007020	0.2083	2	3	microtubule nucleation	BP
6874	GO:0042135	0.208316	2	3	neurotransmitter catabolic process	BP
2270	GO:0006706	0.208322	2	3	steroid catabolic process	BP
11559	GO:1901988	0.208328	11	29	negative regulation of cell cycle phase transition	BP
2661	GO:0008045	0.208368	2	3	motor neuron axon guidance	BP
6143	GO:0034145	0.208382	2	3	positive regulation of toll-like receptor 4 signaling pathway	BP
11572	GO:1902043	0.208402	2	3	positive regulation of extrinsic apoptotic signaling pathway via death domain receptors	BP
3082	GO:0009298	0.208408	2	3	GDP-mannose biosynthetic process	BP
4435	GO:0019673	0.208408	2	3	GDP-mannose metabolic process	BP
6850	GO:0042095	0.208416	2	3	interferon-gamma biosynthetic process	BP
8526	GO:0048384	0.208427	2	3	retinoic acid receptor signaling pathway	BP
11595	GO:1902175	0.208457	2	3	regulation of oxidative stress-induced intrinsic apoptotic signaling pathway	BP
11596	GO:1902176	0.208457	2	3	negative regulation of oxidative stress-induced intrinsic apoptotic signaling pathway	BP
9864	GO:0060999	0.208479	2	3	positive regulation of dendritic spine development	BP
8890	GO:0050892	0.208553	2	3	intestinal absorption	BP
7127	GO:0042822	0.208571	2	3	pyridoxal phosphate metabolic process	BP
11841	GO:2000058	0.208593	2	3	regulation of protein ubiquitination involved in ubiquitin-dependent protein catabolic process	BP
9632	GO:0060337	0.208595	2	3	type I interferon signaling pathway	BP
10422	GO:0071357	0.208595	2	3	cellular response to type I interferon	BP
1906	GO:0006030	0.208616	2	3	chitin metabolic process	BP
1907	GO:0006032	0.208616	2	3	chitin catabolic process	BP
6324	GO:0034764	0.208633	2	3	positive regulation of transmembrane transport	BP
8024	GO:0045907	0.208635	2	3	positive regulation of vasoconstriction	BP
8243	GO:0046627	0.208643	2	3	negative regulation of insulin receptor signaling pathway	BP
6125	GO:0034110	0.208663	2	3	regulation of homotypic cell-cell adhesion	BP
11067	GO:0090330	0.208663	2	3	regulation of platelet aggregation	BP
1947	GO:0006109	0.208671	10	26	regulation of carbohydrate metabolic process	BP
4214	GO:0017145	0.208682	2	3	stem cell division	BP
3087	GO:0009308	0.208701	11	29	amine metabolic process	BP
5778	GO:0032769	0.208721	2	3	negative regulation of monooxygenase activity	BP
626	GO:0002283	0.208733	2	3	neutrophil activation involved in immune response	BP
11130	GO:0097049	0.208739	2	3	motor neuron apoptotic process	BP
8737	GO:0050482	0.208758	2	3	arachidonic acid secretion	BP
6075	GO:0033688	0.208806	2	3	regulation of osteoblast proliferation	BP
1941	GO:0006102	0.208813	2	3	isocitrate metabolic process	BP
7436	GO:0043586	0.20883	2	3	tongue development	BP
2632	GO:0007618	0.208832	2	3	mating	BP
5570	GO:0032373	0.208869	2	3	positive regulation of sterol transport	BP
5573	GO:0032376	0.208869	2	3	positive regulation of cholesterol transport	BP
551	GO:0002063	0.208885	2	3	chondrocyte development	BP
5073	GO:0030947	0.208887	2	3	regulation of vascular endothelial growth factor receptor signaling pathway	BP
8434	GO:0048010	0.208887	2	3	vascular endothelial growth factor receptor signaling pathway	BP
7888	GO:0045598	0.209075	9	23	regulation of fat cell differentiation	BP
2254	GO:0006684	0.209079	2	3	sphingomyelin metabolic process	BP
8983	GO:0051092	0.209085	11	29	positive regulation of NF-kappaB transcription factor activity	BP
7896	GO:0045616	0.209117	2	3	regulation of keratinocyte differentiation	BP
12085	GO:2001016	0.209127	2	3	positive regulation of skeletal muscle cell differentiation	BP
2210	GO:0006600	0.209151	2	3	creatine metabolic process	BP
7663	GO:0044557	0.209186	2	3	relaxation of smooth muscle	BP
9532	GO:0060087	0.209186	2	3	relaxation of vascular smooth muscle	BP
6065	GO:0033631	0.209211	2	3	cell-cell adhesion mediated by integrin	BP
9116	GO:0051341	0.209213	8	20	regulation of oxidoreductase activity	BP
9972	GO:0061430	0.20925	2	3	bone trabecula morphogenesis	BP
8191	GO:0046475	0.209276	2	3	glycerophospholipid catabolic process	BP
3185	GO:0009954	0.209297	2	3	proximal/distal pattern formation	BP
5550	GO:0032328	0.2093	2	3	alanine transport	BP
9080	GO:0051261	0.209301	10	26	protein depolymerization	BP
6216	GO:0034383	0.209341	2	3	low-density lipoprotein particle clearance	BP
4429	GO:0019563	0.209342	2	3	glycerol catabolic process	BP
903	GO:0003094	0.209361	2	3	glomerular filtration	BP
11177	GO:0097205	0.209361	2	3	renal filtration	BP
529	GO:0002024	0.20937	2	3	diet induced thermogenesis	BP
6194	GO:0034349	0.209384	2	3	glial cell apoptotic process	BP
4637	GO:0021952	0.209404	2	3	central nervous system projection neuron axonogenesis	BP
4640	GO:0021955	0.209404	2	3	central nervous system neuron axonogenesis	BP
6659	GO:0036022	0.209451	2	3	limb joint morphogenesis	BP
6660	GO:0036023	0.209451	2	3	embryonic skeletal limb joint morphogenesis	BP
2659	GO:0008038	0.209478	2	3	neuron recognition	BP
896	GO:0003071	0.20949	2	3	renal system process involved in regulation of systemic arterial blood pressure	BP
5326	GO:0031639	0.209492	2	3	plasminogen activation	BP
785	GO:0002714	0.209548	2	3	positive regulation of B cell mediated immunity	BP
858	GO:0002891	0.209548	2	3	positive regulation of immunoglobulin mediated immune response	BP
94	GO:0000271	0.209598	8	20	polysaccharide biosynthetic process	BP
6284	GO:0034637	0.20961	9	23	cellular carbohydrate biosynthetic process	BP
8058	GO:0045956	0.209632	2	3	positive regulation of calcium ion-dependent exocytosis	BP
7433	GO:0043576	0.209636	2	3	regulation of respiratory gaseous exchange	BP
5634	GO:0032466	0.209644	2	3	negative regulation of cytokinesis	BP
2576	GO:0007411	0.209665	9	23	axon guidance	BP
11227	GO:0097485	0.209665	9	23	neuron projection guidance	BP
1889	GO:0006002	0.209681	2	3	fructose 6-phosphate metabolic process	BP
686	GO:0002446	0.20974	2	3	neutrophil mediated immunity	BP
4292	GO:0018393	0.209743	10	26	internal peptidyl-lysine acetylation	BP
9710	GO:0060502	0.209747	2	3	epithelial cell proliferation involved in lung morphogenesis	BP
9806	GO:0060742	0.209759	2	3	epithelial cell differentiation involved in prostate gland development	BP
9680	GO:0060431	0.209779	2	3	primary lung bud formation	BP
4393	GO:0019377	0.209827	2	3	glycolipid catabolic process	BP
8944	GO:0051017	0.209879	7	17	actin filament bundle assembly	BP
9995	GO:0061572	0.209879	7	17	actin filament bundle organization	BP
2315	GO:0006817	0.209913	2	3	phosphate ion transport	BP
11309	GO:1900087	0.209921	2	3	positive regulation of G1/S transition of mitotic cell cycle	BP
11692	GO:1902808	0.209921	2	3	positive regulation of cell cycle G1/S phase transition	BP
8871	GO:0050866	0.209944	7	17	negative regulation of cell activation	BP
6719	GO:0036295	0.209945	2	3	cellular response to increased oxygen levels	BP
10457	GO:0071455	0.209945	2	3	cellular response to hyperoxia	BP
9188	GO:0051561	0.210005	2	3	positive regulation of mitochondrial calcium ion concentration	BP
3736	GO:0015824	0.210035	2	3	proline transport	BP
3556	GO:0014829	0.210066	2	3	vascular smooth muscle contraction	BP
5971	GO:0033158	0.210071	2	3	regulation of protein import into nucleus, translocation	BP
872	GO:0002923	0.21011	2	3	regulation of humoral immune response mediated by circulating immunoglobulin	BP
871	GO:0002922	0.210158	2	3	positive regulation of humoral immune response	BP
3697	GO:0015693	0.210226	2	3	magnesium ion transport	BP
6653	GO:0036003	0.210233	2	3	positive regulation of transcription from RNA polymerase II promoter in response to stress	BP
5546	GO:0032319	0.210239	7	17	regulation of Rho GTPase activity	BP
7533	GO:0044126	0.210402	2	3	regulation of growth of symbiont in host	BP
7534	GO:0044130	0.210402	2	3	negative regulation of growth of symbiont in host	BP
7535	GO:0044144	0.210402	2	3	modulation of growth of symbiont involved in interaction with host	BP
7536	GO:0044146	0.210402	2	3	negative regulation of growth of symbiont involved in interaction with host	BP
3436	GO:0010886	0.210407	2	3	positive regulation of cholesterol storage	BP
6570	GO:0035767	0.210408	2	3	endothelial cell chemotaxis	BP
10663	GO:0072075	0.210442	2	3	metanephric mesenchyme development	BP
3944	GO:0016486	0.210494	2	3	peptide hormone processing	BP
2531	GO:0007252	0.21051	2	3	I-kappaB phosphorylation	BP
8306	GO:0046850	0.210518	2	3	regulation of bone remodeling	BP
3723	GO:0015803	0.210542	2	3	branched-chain amino acid transport	BP
2489	GO:0007162	0.210595	9	23	negative regulation of cell adhesion	BP
10045	GO:0070102	0.210676	2	3	interleukin-6-mediated signaling pathway	BP
6614	GO:0035886	0.210748	2	3	vascular smooth muscle cell differentiation	BP
2231	GO:0006638	0.210892	8	20	neutral lipid metabolic process	BP
8506	GO:0048266	0.210945	2	3	behavioral response to pain	BP
7617	GO:0044406	0.211073	2	3	adhesion of symbiont to host	BP
95	GO:0000272	0.211171	2	3	polysaccharide catabolic process	BP
7559	GO:0044247	0.211171	2	3	cellular polysaccharide catabolic process	BP
4908	GO:0030422	0.211304	2	3	production of siRNA involved in RNA interference	BP
5893	GO:0032990	0.211322	36	108	cell part morphogenesis	BP
8492	GO:0048240	0.211486	2	3	sperm capacitation	BP
6136	GO:0034134	0.213598	2	3	toll-like receptor 2 signaling pathway	BP
3809	GO:0016054	0.215566	19	54	organic acid catabolic process	BP
8165	GO:0046395	0.215566	19	54	carboxylic acid catabolic process	BP
10212	GO:0070588	0.215677	10	26	calcium ion transmembrane transport	BP
5892	GO:0032989	0.225002	65	203	cellular component morphogenesis	BP
3807	GO:0016052	0.229676	15	42	carbohydrate catabolic process	BP
9060	GO:0051235	0.229961	22	64	maintenance of location	BP
10634	GO:0072001	0.230007	15	42	renal system development	BP
5314	GO:0031589	0.230713	15	42	cell-substrate adhesion	BP
3470	GO:0010948	0.230719	15	42	negative regulation of cell cycle process	BP
4794	GO:0030155	0.233185	21	61	regulation of cell adhesion	BP
3315	GO:0010631	0.235835	14	39	epithelial cell migration	BP
10981	GO:0090130	0.235835	14	39	tissue migration	BP
10982	GO:0090132	0.235835	14	39	epithelium migration	BP
11390	GO:1901069	0.235999	55	171	guanosine-containing compound catabolic process	BP
10444	GO:0071417	0.239084	20	58	cellular response to organonitrogen compound	BP
3291	GO:0010564	0.239157	30	90	regulation of cell cycle process	BP
8693	GO:0048863	0.239293	20	58	stem cell differentiation	BP
8807	GO:0050767	0.241619	19	55	regulation of neurogenesis	BP
11013	GO:0090201	0.242014	3	6	negative regulation of release of cytochrome c from mitochondria	BP
9158	GO:0051452	0.242378	3	6	intracellular pH reduction	BP
8699	GO:0048873	0.242504	3	6	homeostasis of number of cells within a tissue	BP
2733	GO:0008203	0.242643	12	33	cholesterol metabolic process	BP
5785	GO:0032781	0.242836	3	6	positive regulation of ATPase activity	BP
1877	GO:0005976	0.242842	12	33	polysaccharide metabolic process	BP
2604	GO:0007566	0.243188	3	6	embryo implantation	BP
8467	GO:0048147	0.243228	3	6	negative regulation of fibroblast proliferation	BP
7956	GO:0045730	0.243375	3	6	respiratory burst	BP
5881	GO:0032965	0.243376	3	6	regulation of collagen biosynthetic process	BP
5055	GO:0030890	0.243628	3	6	positive regulation of B cell proliferation	BP
6989	GO:0042474	0.243701	3	6	middle ear morphogenesis	BP
12095	GO:2001044	0.243732	3	6	regulation of integrin-mediated signaling pathway	BP
3143	GO:0009713	0.244068	3	6	catechol-containing compound biosynthetic process	BP
6969	GO:0042423	0.244068	3	6	catecholamine biosynthetic process	BP
7457	GO:0043647	0.24419	3	6	inositol phosphate metabolic process	BP
7007	GO:0042509	0.244324	3	6	regulation of tyrosine phosphorylation of STAT protein	BP
3090	GO:0009311	0.24439	3	6	oligosaccharide metabolic process	BP
5330	GO:0031644	0.244466	3	6	regulation of neurological system process	BP
842	GO:0002861	0.244479	3	6	regulation of inflammatory response to antigenic stimulus	BP
6396	GO:0035234	0.244495	3	6	ectopic germ cell programmed cell death	BP
406	GO:0001782	0.244512	3	6	B cell homeostasis	BP
3763	GO:0015909	0.24453	3	6	long-chain fatty acid transport	BP
6983	GO:0042461	0.244566	3	6	photoreceptor cell development	BP
10498	GO:0071559	0.244586	12	33	response to transforming growth factor beta	BP
10499	GO:0071560	0.244586	12	33	cellular response to transforming growth factor beta stimulus	BP
9095	GO:0051291	0.244675	3	6	protein heterooligomerization	BP
7609	GO:0044380	0.24473	3	6	protein localization to cytoskeleton	BP
541	GO:0002042	0.244732	3	6	cell migration involved in sprouting angiogenesis	BP
8601	GO:0048608	0.244788	24	71	reproductive structure development	BP
9981	GO:0061458	0.244788	24	71	reproductive system development	BP
4840	GO:0030225	0.244838	3	6	macrophage differentiation	BP
6872	GO:0042133	0.244841	3	6	neurotransmitter metabolic process	BP
6820	GO:0040036	0.244951	3	6	regulation of fibroblast growth factor receptor signaling pathway	BP
5557	GO:0032355	0.244954	3	6	response to estradiol	BP
6864	GO:0042119	0.245006	3	6	neutrophil activation	BP
2612	GO:0007588	0.245048	3	6	excretion	BP
3123	GO:0009583	0.245082	3	6	detection of light stimulus	BP
5771	GO:0032757	0.245136	3	6	positive regulation of interleukin-8 production	BP
6058	GO:0033622	0.24515	3	6	integrin activation	BP
9253	GO:0051726	0.245245	53	165	regulation of cell cycle	BP
2257	GO:0006687	0.245285	3	6	glycosphingolipid metabolic process	BP
3970	GO:0016559	0.24531	3	6	peroxisome fission	BP
9173	GO:0051494	0.245727	11	30	negative regulation of cytoskeleton organization	BP
2388	GO:0006949	0.245783	3	6	syncytium formation	BP
9907	GO:0061099	0.245912	3	6	negative regulation of protein tyrosine kinase activity	BP
11411	GO:1901185	0.246033	3	6	negative regulation of ERBB signaling pathway	BP
10670	GO:0072088	0.246035	3	6	nephron epithelium morphogenesis	BP
11017	GO:0090208	0.246035	3	6	positive regulation of triglyceride metabolic process	BP
8836	GO:0050807	0.246155	3	6	regulation of synapse organization	BP
3837	GO:0016192	0.246193	88	280	vesicle-mediated transport	BP
5022	GO:0030823	0.246205	3	6	regulation of cGMP metabolic process	BP
613	GO:0002251	0.246269	3	6	organ or tissue specific immune response	BP
664	GO:0002385	0.246269	3	6	mucosal immune response	BP
11696	GO:1902882	0.246279	3	6	regulation of response to oxidative stress	BP
11571	GO:1902042	0.246321	3	6	negative regulation of extrinsic apoptotic signaling pathway via death domain receptors	BP
10172	GO:0070507	0.246326	11	30	regulation of microtubule cytoskeleton organization	BP
3515	GO:0014031	0.246374	11	30	mesenchymal cell development	BP
2375	GO:0006925	0.246692	3	6	inflammatory cell apoptotic process	BP
388	GO:0001754	0.247059	3	6	eye photoreceptor cell differentiation	BP
9818	GO:0060766	0.247129	3	6	negative regulation of androgen receptor signaling pathway	BP
7411	GO:0043542	0.24723	11	30	endothelial cell migration	BP
464	GO:0001890	0.247396	11	30	placenta development	BP
11367	GO:1900543	0.247457	3	6	negative regulation of purine nucleotide metabolic process	BP
5711	GO:0032615	0.247704	3	6	interleukin-12 production	BP
5731	GO:0032655	0.247704	3	6	regulation of interleukin-12 production	BP
179	GO:0000737	0.24926	10	27	DNA catabolic process, endonucleolytic	BP
2215	GO:0006612	0.249688	10	27	protein targeting to membrane	BP
9639	GO:0060348	0.250184	10	27	bone development	BP
[truncated: 10,157 more rows]

## Sheet: Day 21 between groups
	category	FDR corrected P value	numDEInCat	numInCat	term	ontology
2398	GO:0006952	1.91019e-20	68	245	defense response	BP
662	GO:0002376	9.99357e-19	86	389	immune system process	BP
2401	GO:0006955	1.84423e-16	56	206	immune response	BP
2400	GO:0006954	3.50641e-15	43	138	inflammatory response	BP
8916	GO:0050896	2.80391e-14	190	1453	response to stimulus	BP
2397	GO:0006950	3.53045e-14	110	667	response to stress	BP
3136	GO:0009605	6.47171e-14	72	351	response to external stimulus	BP
756	GO:0002682	6.59817e-14	51	200	regulation of immune system process	BP
616	GO:0002252	1.01935e-11	35	120	immune effector process	BP
758	GO:0002684	4.66888e-11	35	126	positive regulation of immune system process	BP
10036	GO:0065007	6.03792e-11	237	2099	biological regulation	BP
8613	GO:0048583	3.75387e-10	92	598	regulation of response to stimulus	BP
8847	GO:0050789	4.5639e-10	224	1982	regulation of biological process	BP
8918	GO:0050900	1.20509e-09	21	56	leukocyte migration	BP
6919	GO:0042221	1.23365e-09	80	499	response to chemical	BP
2489	GO:0007154	1.36791e-09	126	941	cell communication	BP
7697	GO:0044707	1.53109e-09	134	1021	single-multicellular organism process	BP
400	GO:0001775	3.43193e-09	34	136	cell activation	BP
4729	GO:0023052	3.7617e-09	122	916	signaling	BP
7692	GO:0044700	3.7617e-09	122	916	single organism signaling	BP
5673	GO:0032501	4.10237e-09	135	1047	multicellular organismal process	BP
8579	GO:0048518	5.83065e-09	112	818	positive regulation of biological process	BP
8841	GO:0050776	9.65788e-09	28	104	regulation of immune response	BP
10316	GO:0070887	1.01919e-08	61	355	cellular response to chemical stimulus	BP
8614	GO:0048584	1.17362e-08	54	299	positive regulation of response to stimulus	BP
7691	GO:0044699	1.21218e-08	308	3084	single-organism process	BP
5250	GO:0031347	1.37592e-08	25	87	regulation of defense response	BP
2500	GO:0007165	1.49919e-08	113	846	signal transduction	BP
7783	GO:0045087	1.78892e-08	28	107	innate immune response	BP
3138	GO:0009611	3.64413e-08	29	116	response to wounding	BP
9088	GO:0051239	4.09205e-08	64	395	regulation of multicellular organismal process	BP
3214	GO:0010033	5.06353e-08	60	362	response to organic substance	BP
7852	GO:0045321	5.06701e-08	29	116	leukocyte activation	BP
2782	GO:0008283	5.39858e-08	54	310	cell proliferation	BP
6885	GO:0042127	5.58568e-08	44	228	regulation of cell proliferation	BP
2389	GO:0006935	2.2752e-07	24	90	chemotaxis	BP
6956	GO:0042330	2.2752e-07	24	90	taxis	BP
8818	GO:0050727	2.81772e-07	17	51	regulation of inflammatory response	BP
8851	GO:0050794	3.05851e-07	198	1814	regulation of cellular process	BP
685	GO:0002443	3.18562e-07	17	51	leukocyte mediated immunity	BP
2514	GO:0007186	3.7332e-07	31	141	G-protein coupled receptor signaling pathway	BP
11285	GO:0098542	4.27583e-07	23	87	defense response to other organism	BP
7708	GO:0044763	4.40336e-07	270	2682	single-organism cellular process	BP
10037	GO:0065008	5.5123e-07	83	602	regulation of biological quality	BP
11764	GO:1903034	5.79946e-07	20	71	regulation of response to wounding	BP
5477	GO:0032101	7.12721e-07	27	117	regulation of response to external stimulus	BP
5252	GO:0031349	7.97332e-07	16	49	positive regulation of defense response	BP
614	GO:0002250	8.71541e-07	15	43	adaptive immune response	BP
7284	GO:0043207	9.31757e-07	32	154	response to external biotic stimulus	BP
9273	GO:0051707	9.31757e-07	32	154	response to other organism	BP
8843	GO:0050778	1.24909e-06	21	81	positive regulation of immune response	BP
3137	GO:0009607	1.46819e-06	32	157	response to biotic stimulus	BP
10256	GO:0070661	1.58277e-06	16	49	leukocyte proliferation	BP
7108	GO:0042742	1.72497e-06	15	44	defense response to bacterium	BP
3141	GO:0009617	1.7309e-06	23	93	response to bacterium	BP
10932	GO:0080134	1.78072e-06	36	192	regulation of response to stress	BP
5887	GO:0032944	1.90746e-06	13	34	regulation of mononuclear cell proliferation	BP
8783	GO:0050670	1.90746e-06	13	34	regulation of lymphocyte proliferation	BP
5858	GO:0032879	1.93436e-06	57	372	regulation of localization	BP
694	GO:0002460	1.96987e-06	14	40	adaptive immune response based on somatic recombination of immune receptors built from immunoglobulin superfamily domains	BP
422	GO:0001816	2.385e-06	25	110	cytokine production	BP
10258	GO:0070663	2.85871e-06	13	35	regulation of leukocyte proliferation	BP
8280	GO:0046649	2.88101e-06	23	96	lymphocyte activation	BP
5886	GO:0032943	3.44822e-06	15	46	mononuclear cell proliferation	BP
8281	GO:0046651	3.44822e-06	15	46	lymphocyte proliferation	BP
8987	GO:0051049	3.82119e-06	44	263	regulation of transport	BP
768	GO:0002694	3.88441e-06	18	65	regulation of leukocyte activation	BP
9275	GO:0051716	5.70898e-06	132	1136	cellular response to stimulus	BP
9654	GO:0060326	6.90847e-06	15	49	cell chemotaxis	BP
9271	GO:0051704	7.78481e-06	48	304	multi-organism process	BP
617	GO:0002253	9.55519e-06	17	65	activation of immune response	BP
8671	GO:0048731	1.12883e-05	86	666	system development	BP
771	GO:0002697	1.17286e-05	15	51	regulation of immune effector process	BP
8820	GO:0050729	1.20734e-05	9	20	positive regulation of inflammatory response	BP
10428	GO:0071310	1.38275e-05	43	267	cellular response to organic substance	BP
691	GO:0002449	1.46174e-05	13	41	lymphocyte mediated immunity	BP
8895	GO:0050865	1.53339e-05	18	71	regulation of cell activation	BP
707	GO:0002521	1.55735e-05	19	78	leukocyte differentiation	BP
423	GO:0001817	1.74565e-05	21	93	regulation of cytokine production	BP
2405	GO:0006959	1.75462e-05	12	36	humoral immune response	BP
8988	GO:0051050	1.99078e-05	26	130	positive regulation of transport	BP
8583	GO:0048522	2.07515e-05	91	724	positive regulation of cellular process	BP
6136	GO:0034097	2.08499e-05	21	94	response to cytokine	BP
425	GO:0001819	2.15504e-05	14	48	positive regulation of cytokine production	BP
8576	GO:0048513	2.32436e-05	66	482	organ development	BP
710	GO:0002526	2.54592e-05	10	26	acute inflammatory response	BP
620	GO:0002263	2.5533e-05	11	31	cell activation involved in immune response	BP
657	GO:0002366	2.5533e-05	11	31	leukocyte activation involved in immune response	BP
7712	GO:0044767	2.93449e-05	111	940	single-organism developmental process	BP
9094	GO:0051249	3.97783e-05	15	56	regulation of lymphocyte activation	BP
5674	GO:0032502	4.33952e-05	111	948	developmental process	BP
11766	GO:1903036	4.47919e-05	9	23	positive regulation of response to wounding	BP
8712	GO:0048856	6.05451e-05	99	829	anatomical structure development	BP
2501	GO:0007166	6.06872e-05	60	441	cell surface receptor signaling pathway	BP
2402	GO:0006956	6.14322e-05	8	19	complement activation	BP
6823	GO:0040011	6.18476e-05	40	257	locomotion	BP
759	GO:0002685	6.67644e-05	10	29	regulation of leukocyte migration	BP
3819	GO:0016064	6.91817e-05	9	24	immunoglobulin mediated immune response	BP
9389	GO:0052548	7.06485e-05	19	85	regulation of endopeptidase activity	BP
10441	GO:0071345	7.35216e-05	18	80	cellular response to cytokine stimulus	BP
5755	GO:0032675	7.66477e-05	9	24	regulation of interleukin-6 production	BP
4769	GO:0030097	7.91991e-05	25	132	hemopoiesis	BP
774	GO:0002700	8.2758e-05	8	19	regulation of production of molecular mediator of immune response	BP
5479	GO:0032103	8.28671e-05	13	47	positive regulation of response to external stimulus	BP
8905	GO:0050878	8.81156e-05	17	74	regulation of body fluid levels	BP
8984	GO:0051046	9.35889e-05	21	103	regulation of secretion	BP
10829	GO:0072376	9.70005e-05	8	20	protein activation cascade	BP
4805	GO:0030154	9.71431e-05	76	603	cell differentiation	BP
4457	GO:0019724	9.75958e-05	9	25	B cell mediated immunity	BP
8580	GO:0048519	0.000107906	89	737	negative regulation of biological process	BP
5735	GO:0032635	0.000111069	9	25	interleukin-6 production	BP
8718	GO:0048869	0.00011141	82	666	cellular developmental process	BP
4983	GO:0030595	0.000118421	11	36	leukocyte chemotaxis	BP
7960	GO:0045682	0.000124528	7	15	regulation of epidermis development	BP
7962	GO:0045684	0.000135139	6	11	positive regulation of epidermis development	BP
2557	GO:0007275	0.000140914	91	762	multicellular organismal development	BP
5889	GO:0032946	0.000153013	9	25	positive regulation of mononuclear cell proliferation	BP
8784	GO:0050671	0.000153013	9	25	positive regulation of lymphocyte proliferation	BP
11856	GO:2000026	0.000162652	36	231	regulation of multicellular organismal development	BP
11199	GO:0097193	0.000164676	14	56	intrinsic apoptotic signaling pathway	BP
9010	GO:0051094	0.000175626	26	147	positive regulation of developmental process	BP
9388	GO:0052547	0.000177855	19	91	regulation of peptidase activity	BP
608	GO:0002237	0.000179876	14	57	response to molecule of bacterial origin	BP
9090	GO:0051241	0.000186663	17	78	negative regulation of multicellular organismal process	BP
3196	GO:0009966	0.000195872	59	450	regulation of signal transduction	BP
770	GO:0002696	0.000214284	12	44	positive regulation of leukocyte activation	BP
8897	GO:0050867	0.000214284	12	44	positive regulation of cell activation	BP
8589	GO:0048534	0.000214703	25	140	hematopoietic or lymphoid organ development	BP
10260	GO:0070665	0.000219009	9	26	positive regulation of leukocyte proliferation	BP
5786	GO:0032755	0.000220563	6	12	positive regulation of interleukin-6 production	BP
621	GO:0002274	0.00022753	9	27	myeloid leukocyte activation	BP
9089	GO:0051240	0.000230305	21	110	positive regulation of multicellular organismal process	BP
11265	GO:0097529	0.000233674	9	27	myeloid leukocyte migration	BP
8985	GO:0051047	0.000240757	13	51	positive regulation of secretion	BP
900	GO:0003073	0.000245824	7	17	regulation of systemic arterial blood pressure	BP
6870	GO:0042100	0.000249941	6	12	B cell proliferation	BP
10972	GO:0090025	0.000250457	4	5	regulation of monocyte chemotaxis	BP
10973	GO:0090026	0.000250457	4	5	positive regulation of monocyte chemotaxis	BP
4728	GO:0023051	0.000256155	63	493	regulation of signaling	BP
3336	GO:0010646	0.000270865	63	494	regulation of cell communication	BP
2753	GO:0008217	0.000277757	10	34	regulation of blood pressure	BP
5345	GO:0031640	0.000280915	4	5	killing of cells of other organism	BP
7627	GO:0044364	0.000280915	4	5	disruption of cells of other organism	BP
471	GO:0001906	0.000287478	7	17	cell killing	BP
8354	GO:0046903	0.000288061	27	160	secretion	BP
4366	GO:0019221	0.000305904	13	53	cytokine-mediated signaling pathway	BP
8850	GO:0050793	0.000311513	46	330	regulation of developmental process	BP
6342	GO:0034765	0.000311557	11	41	regulation of ion transmembrane transport	BP
3482	GO:0010951	0.000314557	14	59	negative regulation of endopeptidase activity	BP
3949	GO:0016477	0.000317636	32	206	cell migration	BP
2783	GO:0008284	0.0003232	22	118	positive regulation of cell proliferation	BP
3197	GO:0009967	0.000328489	32	204	positive regulation of signal transduction	BP
6524	GO:0035556	0.000340721	57	440	intracellular signal transduction	BP
622	GO:0002275	0.000346625	6	13	myeloid cell activation involved in immune response	BP
706	GO:0002520	0.000384479	25	145	immune system development	BP
3510	GO:0012501	0.000399371	51	379	programmed cell death	BP
682	GO:0002440	0.000411869	9	29	production of molecular mediator of immune response	BP
2379	GO:0006915	0.000422696	50	370	apoptotic process	BP
2754	GO:0008219	0.00043359	52	390	cell death	BP
740	GO:0002637	0.000436567	5	9	regulation of immunoglobulin production	BP
5070	GO:0030888	0.000440271	5	9	regulation of B cell proliferation	BP
3142	GO:0009620	0.000455002	5	9	response to fungus	BP
886	GO:0003013	0.000456542	16	77	circulatory system process	BP
2654	GO:0008015	0.000456542	16	77	blood circulation	BP
3265	GO:0010466	0.000457121	14	61	negative regulation of peptidase activity	BP
3872	GO:0016265	0.000488688	52	392	death	BP
9531	GO:0060046	0.000536816	3	3	regulation of acrosome reaction	BP
6822	GO:0040008	0.000546747	22	124	regulation of growth	BP
6854	GO:0042060	0.000549636	14	63	wound healing	BP
2399	GO:0006953	0.00059916	6	14	acute-phase response	BP
4730	GO:0023056	0.000609696	32	211	positive regulation of signaling	BP
6075	GO:0033622	0.0006257	4	6	integrin activation	BP
6339	GO:0034762	0.000633892	11	44	regulation of transmembrane transport	BP
3337	GO:0010647	0.000656385	32	212	positive regulation of cell communication	BP
3589	GO:0014910	0.00066459	4	6	regulation of smooth muscle cell migration	BP
761	GO:0002687	0.000705976	7	19	positive regulation of leukocyte migration	BP
2150	GO:0006508	0.000719644	45	334	proteolysis	BP
692	GO:0002455	0.00073358	6	15	humoral immune response mediated by circulating immunoglobulin	BP
4770	GO:0030098	0.000782008	11	44	lymphocyte differentiation	BP
6397	GO:0035150	0.000917725	9	32	regulation of tube size	BP
8907	GO:0050880	0.000917725	9	32	regulation of blood vessel size	BP
6877	GO:0042110	0.00092666	14	66	T cell activation	BP
5716	GO:0032602	0.000928299	6	15	chemokine production	BP
4809	GO:0030162	0.000971675	21	120	regulation of proteolysis	BP
11609	GO:1902105	0.00102284	11	45	regulation of leukocyte differentiation	BP
6886	GO:0042129	0.00104345	8	26	regulation of T cell proliferation	BP
6872	GO:0042102	0.00105798	7	20	positive regulation of T cell proliferation	BP
59	GO:0000165	0.00106093	20	115	MAPK cascade	BP
2784	GO:0008285	0.0010683	18	98	negative regulation of cell proliferation	BP
11671	GO:1902531	0.00106978	38	276	regulation of intracellular signal transduction	BP
2403	GO:0006957	0.0010758	4	7	complement activation, alternative pathway	BP
2490	GO:0007155	0.00108075	28	187	cell adhesion	BP
10038	GO:0065009	0.00110345	59	480	regulation of molecular function	BP
11673	GO:1902533	0.00112272	24	147	positive regulation of intracellular signal transduction	BP
2623	GO:0007596	0.00114252	11	46	blood coagulation	BP
4975	GO:0030574	0.0011725	5	11	collagen catabolic process	BP
7577	GO:0044243	0.0011725	5	11	multicellular organismal catabolic process	BP
7906	GO:0045595	0.00120661	32	218	regulation of cell differentiation	BP
7104	GO:0042730	0.00121588	4	7	fibrinolysis	BP
7987	GO:0045744	0.0012362	7	21	negative regulation of G-protein coupled receptor protein signaling pathway	BP
686	GO:0002444	0.00125757	5	11	myeloid leukocyte mediated immunity	BP
4689	GO:0022610	0.00126049	28	189	biological adhesion	BP
773	GO:0002699	0.00134255	8	27	positive regulation of immune effector process	BP
9107	GO:0051270	0.00135623	22	134	regulation of cellular component movement	BP
2625	GO:0007599	0.00137949	11	47	hemostasis	BP
890	GO:0003018	0.00144472	9	34	vascular process in circulatory system	BP
7062	GO:0042592	0.0014531	39	288	homeostatic process	BP
9146	GO:0051346	0.00145681	16	84	negative regulation of hydrolase activity	BP
882	GO:0003008	0.00146922	31	214	system process	BP
5275	GO:0031424	0.00151383	4	7	keratinization	BP
7179	GO:0042993	0.00155099	4	7	positive regulation of transcription factor import into nucleus	BP
8719	GO:0048870	0.00157085	32	225	cell motility	BP
9264	GO:0051674	0.00157085	32	225	localization of cell	BP
10981	GO:0090066	0.00157131	16	84	regulation of anatomical structure size	BP
720	GO:0002548	0.00157341	4	7	monocyte chemotaxis	BP
8875	GO:0050832	0.00162976	4	7	defense response to fungus	BP
7369	GO:0043410	0.00164833	13	63	positive regulation of MAPK cascade	BP
8868	GO:0050817	0.00165057	11	48	coagulation	BP
4722	GO:0023014	0.00165833	20	119	signal transduction by phosphorylation	BP
2779	GO:0008277	0.00165958	9	35	regulation of G-protein coupled receptor protein signaling pathway	BP
2404	GO:0006958	0.00167377	5	12	complement activation, classical pathway	BP
5722	GO:0032609	0.00167462	7	22	interferon-gamma production	BP
9312	GO:0051798	0.00167698	4	7	positive regulation of hair follicle development	BP
5884	GO:0032940	0.00169178	23	143	secretion by cell	BP
9096	GO:0051251	0.00181349	10	41	positive regulation of lymphocyte activation	BP
8894	GO:0050864	0.00182776	6	17	regulation of B cell activation	BP
7710	GO:0044765	0.00183251	84	749	single-organism transport	BP
2909	GO:0008643	0.00192805	9	36	carbohydrate transport	BP
898	GO:0003071	0.0019586	3	4	renal system process involved in regulation of systemic arterial blood pressure	BP
12036	GO:2000649	0.00206989	3	4	regulation of sodium ion transmembrane transporter activity	BP
2568	GO:0007340	0.00208171	3	4	acrosome reaction	BP
777	GO:0002703	0.00215487	7	23	regulation of leukocyte mediated immunity	BP
7572	GO:0044236	0.00217271	7	23	multicellular organismal metabolic process	BP
790	GO:0002718	0.00222439	5	12	regulation of cytokine production involved in immune response	BP
3149	GO:0009653	0.00223617	52	423	anatomical structure morphogenesis	BP
6878	GO:0042113	0.00224343	9	36	B cell activation	BP
5738	GO:0032642	0.002263	5	12	regulation of chemokine production	BP
3591	GO:0014912	0.00234333	3	4	negative regulation of smooth muscle cell migration	BP
8724	GO:0048878	0.00244592	26	175	chemical homeostasis	BP
663	GO:0002377	0.00247129	6	18	immunoglobulin production	BP
6843	GO:0042033	0.00247939	3	4	chemokine biosynthetic process	BP
7772	GO:0045073	0.00247939	3	4	regulation of chemokine biosynthetic process	BP
8828	GO:0050755	0.00247939	3	4	chemokine metabolic process	BP
718	GO:0002544	0.00250657	3	4	chronic inflammatory response	BP
3219	GO:0010043	0.00250662	3	4	response to zinc ion	BP
7347	GO:0043368	0.0025187	3	4	positive T cell selection	BP
7211	GO:0043062	0.00253772	9	37	extracellular structure organization	BP
7784	GO:0045088	0.00254202	9	38	regulation of innate immune response	BP
602	GO:0002218	0.00257737	7	25	activation of innate immune response	BP
3588	GO:0014909	0.00258691	4	8	smooth muscle cell migration	BP
6079	GO:0033628	0.00260362	4	8	regulation of cell adhesion mediated by integrin	BP
325	GO:0001562	0.0026112	3	4	response to protozoan	BP
7149	GO:0042832	0.0026112	3	4	defense response to protozoan	BP
752	GO:0002675	0.00261549	3	4	positive regulation of acute inflammatory response	BP
6436	GO:0035272	0.00265803	5	13	exocrine system development	BP
700	GO:0002478	0.00268765	3	4	antigen processing and presentation of exogenous peptide antigen	BP
6115	GO:0033993	0.00271312	18	106	response to lipid	BP
7312	GO:0043269	0.00272982	14	74	regulation of ion transport	BP
3721	GO:0015758	0.00278654	6	19	glucose transport	BP
7758	GO:0045055	0.00291677	5	13	regulated secretory pathway	BP
8452	GO:0048002	0.00293208	4	8	antigen processing and presentation of peptide antigen	BP
8642	GO:0048661	0.00294632	4	8	positive regulation of smooth muscle cell proliferation	BP
5343	GO:0031638	0.00298542	7	24	zymogen activation	BP
2390	GO:0006936	0.00303219	9	38	muscle contraction	BP
7785	GO:0045089	0.00303934	8	32	positive regulation of innate immune response	BP
7081	GO:0042634	0.00313833	4	8	regulation of hair cycle	BP
9311	GO:0051797	0.00313833	4	8	regulation of hair follicle development	BP
6950	GO:0042311	0.00313867	5	13	vasodilation	BP
11975	GO:2000406	0.00315923	4	8	positive regulation of T cell migration	BP
3487	GO:0010959	0.00320898	9	38	regulation of metal ion transport	BP
4912	GO:0030334	0.00331493	19	117	regulation of cell migration	BP
5669	GO:0032496	0.00332008	11	52	response to lipopolysaccharide	BP
7367	GO:0043408	0.00341311	17	101	regulation of MAPK cascade	BP
9137	GO:0051336	0.00347808	31	225	regulation of hydrolase activity	BP
5052	GO:0030855	0.00360135	17	101	epithelial cell differentiation	BP
2494	GO:0007159	0.00363794	5	14	leukocyte cell-cell adhesion	BP
2385	GO:0006928	0.00367633	36	276	cellular component movement	BP
5895	GO:0032963	0.00372326	6	19	collagen metabolic process	BP
7586	GO:0044259	0.00372326	6	19	multicellular organismal macromolecule metabolic process	BP
892	GO:0003044	0.00383144	4	9	regulation of systemic arterial blood pressure mediated by a chemical signal	BP
2592	GO:0007431	0.00383599	4	9	salivary gland development	BP
4734	GO:0030001	0.00405119	20	129	metal ion transport	BP
2374	GO:0006909	0.00415872	7	26	phagocytosis	BP
887	GO:0003014	0.00421339	6	20	renal system process	BP
6078	GO:0033627	0.00425908	4	9	cell adhesion mediated by integrin	BP
8900	GO:0050870	0.0043001	8	32	positive regulation of T cell activation	BP
8267	GO:0046631	0.00434177	5	14	alpha-beta T cell activation	BP
5726	GO:0032613	0.00435088	3	5	interleukin-10 production	BP
6533	GO:0035587	0.00443795	4	9	purinergic receptor signaling pathway	BP
472	GO:0001909	0.00447575	5	14	leukocyte mediated cytotoxicity	BP
4264	GO:0018149	0.00456939	3	5	peptide cross-linking	BP
11389	GO:1900407	0.00460737	3	5	regulation of cellular response to oxidative stress	BP
11390	GO:1900408	0.00460737	3	5	negative regulation of cellular response to oxidative stress	BP
11726	GO:1902883	0.00460737	3	5	negative regulation of response to oxidative stress	BP
181	GO:0000768	0.00467653	3	5	syncytium formation by plasma membrane fusion	BP
8302	GO:0046716	0.00476259	3	5	muscle cell cellular homeostasis	BP
2566	GO:0007338	0.00480737	6	20	single fertilization	BP
11640	GO:1902305	0.004829	3	5	regulation of sodium ion transmembrane transport	BP
10401	GO:0071222	0.00495787	8	33	cellular response to lipopolysaccharide	BP
8087	GO:0045986	0.00503299	3	5	negative regulation of smooth muscle contraction	BP
11584	GO:1901985	0.00504959	3	5	positive regulation of protein acetylation	BP
12073	GO:2000758	0.00504959	3	5	positive regulation of peptidyl-lysine acetylation	BP
5743	GO:0032649	0.00508887	6	20	regulation of interferon-gamma production	BP
12164	GO:2001242	0.00509874	8	33	regulation of intrinsic apoptotic signaling pathway	BP
513	GO:0001973	0.00518363	3	5	adenosine receptor signaling pathway	BP
7550	GO:0044110	0.00519716	3	5	growth involved in symbiotic interaction	BP
7551	GO:0044116	0.00519716	3	5	growth of symbiont involved in interaction with host	BP
7552	GO:0044117	0.00519716	3	5	growth of symbiont in host	BP
10072	GO:0070098	0.00531668	5	14	chemokine-mediated signaling pathway	BP
8584	GO:0048523	0.00531841	73	657	negative regulation of cellular process	BP
11973	GO:2000404	0.00531938	4	9	regulation of T cell migration	BP
9079	GO:0051222	0.00532435	11	55	positive regulation of protein transport	BP
11972	GO:2000403	0.00538467	4	9	positive regulation of lymphocyte migration	BP
4913	GO:0030335	0.00549208	12	63	positive regulation of cell migration	BP
766	GO:0002692	0.00554301	2	2	negative regulation of cellular extravasation	BP
6869	GO:0042098	0.00558026	8	33	T cell proliferation	BP
6058	GO:0033561	0.00576408	3	5	regulation of water loss via skin	BP
10001	GO:0061436	0.00576408	3	5	establishment of skin barrier	BP
10400	GO:0071219	0.00576559	8	34	cellular response to molecule of bacterial origin	BP
9788	GO:0060627	0.00578736	12	63	regulation of vesicle-mediated transport	BP
661	GO:0002374	0.00578931	3	5	cytokine secretion involved in immune response	BP
795	GO:0002739	0.00578931	3	5	regulation of cytokine secretion involved in immune response	BP
398	GO:0001773	0.00588172	3	5	myeloid dendritic cell activation	BP
3378	GO:0010757	0.00590306	2	2	negative regulation of plasminogen activation	BP
11897	GO:2000145	0.0059057	19	123	regulation of cell motility	BP
8893	GO:0050863	0.00593086	9	41	regulation of T cell activation	BP
2431	GO:0007015	0.005943	13	72	actin filament organization	BP
534	GO:0002028	0.0059775	4	10	regulation of sodium ion transport	BP
603	GO:0002221	0.00604142	6	22	pattern recognition receptor signaling pathway	BP
802	GO:0002758	0.00604142	6	22	innate immune response-activating signal transduction	BP
7920	GO:0045619	0.00606882	6	21	regulation of lymphocyte differentiation	BP
658	GO:0002367	0.00609418	5	15	cytokine production involved in immune response	BP
9663	GO:0060341	0.00610816	26	186	regulation of cellular localization	BP
8268	GO:0046632	0.00625209	4	10	alpha-beta T cell differentiation	BP
9539	GO:0060055	0.00626183	2	2	angiogenesis involved in wound healing	BP
6495	GO:0035456	0.00627615	2	2	response to interferon-beta	BP
6497	GO:0035458	0.00627615	2	2	cellular response to interferon-beta	BP
8780	GO:0050663	0.00629136	7	28	cytokine secretion	BP
10431	GO:0071318	0.00632655	2	2	cellular response to ATP	BP
6821	GO:0040007	0.00636161	24	167	growth	BP
8874	GO:0050830	0.00636162	5	15	defense response to Gram-positive bacterium	BP
8815	GO:0050715	0.00638644	5	15	positive regulation of cytokine secretion	BP
697	GO:0002474	0.00639662	3	5	antigen processing and presentation of peptide antigen via MHC class I	BP
3172	GO:0009888	0.00643031	38	303	tissue development	BP
2910	GO:0008645	0.00651028	6	22	hexose transport	BP
3719	GO:0015749	0.00651028	6	22	monosaccharide transport	BP
4832	GO:0030195	0.00654457	4	10	negative regulation of blood coagulation	BP
11330	GO:1900047	0.00654457	4	10	negative regulation of hemostasis	BP
8270	GO:0046634	0.00662696	4	10	regulation of alpha-beta T cell activation	BP
326	GO:0001568	0.00671245	20	135	blood vessel development	BP
493	GO:0001944	0.00675204	21	144	vasculature development	BP
7536	GO:0044057	0.00682357	12	65	regulation of system process	BP
7626	GO:0044351	0.0069742	2	2	macropinocytosis	BP
4515	GO:0019896	0.00700897	2	2	axon transport of mitochondrion	BP
2366	GO:0006897	0.00702485	17	109	endocytosis	BP
6083	GO:0033632	0.00708301	2	2	regulation of cell-cell adhesion mediated by integrin	BP
8073	GO:0045944	0.00717587	22	153	positive regulation of transcription from RNA polymerase II promoter	BP
799	GO:0002755	0.00722856	3	6	MyD88-dependent toll-like receptor signaling pathway	BP
6074	GO:0033619	0.00724871	4	10	membrane protein proteolysis	BP
10950	GO:0086010	0.00731739	2	2	membrane depolarization during action potential	BP
10952	GO:0086012	0.00731739	2	2	membrane depolarization during cardiac muscle cell action potential	BP
4944	GO:0030502	0.0074314	2	2	negative regulation of bone mineralization	BP
7313	GO:0043270	0.00749247	7	28	positive regulation of ion transport	BP
10329	GO:0070935	0.00752707	2	2	3'-UTR-mediated mRNA stabilization	BP
4914	GO:0030336	0.00758543	8	36	negative regulation of cell migration	BP
8163	GO:0046325	0.0076737	2	2	negative regulation of glucose import	BP
9316	GO:0051818	0.00775713	2	2	disruption of cells of other organism involved in symbiotic interaction	BP
9321	GO:0051852	0.00775713	2	2	disruption by host of symbiont cells	BP
9326	GO:0051873	0.00775713	2	2	killing by host of symbiont cells	BP
9332	GO:0051883	0.00775713	2	2	killing of cells in other organism involved in symbiotic interaction	BP
10334	GO:0070942	0.00775713	2	2	neutrophil mediated cytotoxicity	BP
10335	GO:0070943	0.00775713	2	2	neutrophil mediated killing of symbiont cell	BP
10336	GO:0070944	0.00775713	2	2	neutrophil mediated killing of bacterium	BP
2408	GO:0006968	0.00777507	2	2	cellular defense response	BP
635	GO:0002295	0.00788788	2	2	T-helper cell lineage commitment	BP
656	GO:0002363	0.00788788	2	2	alpha-beta T cell lineage commitment	BP
7348	GO:0043369	0.00788788	2	2	CD4-positive or CD8-positive, alpha-beta T cell lineage commitment	BP
7352	GO:0043373	0.00788788	2	2	CD4-positive, alpha-beta T cell lineage commitment	BP
10861	GO:0072538	0.00788788	2	2	T-helper 17 type immune response	BP
10862	GO:0072539	0.00788788	2	2	T-helper 17 cell differentiation	BP
10863	GO:0072540	0.00788788	2	2	T-helper 17 cell lineage commitment	BP
9926	GO:0061061	0.00791717	16	99	muscle structure development	BP
4833	GO:0030198	0.00792492	8	36	extracellular matrix organization	BP
9720	GO:0060445	0.00795954	3	6	branching involved in salivary gland morphogenesis	BP
9800	GO:0060664	0.00800518	2	2	epithelial cell proliferation involved in salivary gland morphogenesis	BP
760	GO:0002686	0.00801036	3	6	negative regulation of leukocyte migration	BP
8983	GO:0051045	0.00811579	2	2	negative regulation of membrane protein ectodomain proteolysis	BP
11899	GO:2000147	0.00825423	12	66	positive regulation of cell motility	BP
3485	GO:0010955	0.0082897	5	16	negative regulation of protein processing	BP
11800	GO:1903318	0.0082897	5	16	negative regulation of protein maturation	BP
4849	GO:0030217	0.00829372	7	29	T cell differentiation	BP
10398	GO:0071216	0.00834532	8	36	cellular response to biotic stimulus	BP
7061	GO:0042590	0.00837422	2	2	antigen processing and presentation of exogenous peptide antigen via MHC class I	BP
708	GO:0002523	0.00839727	2	2	leukocyte migration involved in inflammatory response	BP
10192	GO:0070488	0.00839727	2	2	neutrophil aggregation	BP
2904	GO:0008630	0.00850507	6	22	intrinsic apoptotic signaling pathway in response to DNA damage	BP
8831	GO:0050766	0.00863852	3	6	positive regulation of phagocytosis	BP
779	GO:0002705	0.00872906	5	16	positive regulation of leukocyte mediated immunity	BP
782	GO:0002708	0.00872906	5	16	positive regulation of lymphocyte mediated immunity	BP
5214	GO:0031281	0.00878154	3	6	positive regulation of cyclase activity	BP
11725	GO:1902882	0.00887561	3	6	regulation of response to oxidative stress	BP
857	GO:0002886	0.0090528	3	6	regulation of myeloid leukocyte mediated immunity	BP
7799	GO:0045123	0.0090796	3	6	cellular extravasation	BP
8873	GO:0050829	0.00916533	3	6	defense response to Gram-negative bacterium	BP
4509	GO:0019884	0.00919829	3	6	antigen processing and presentation of exogenous antigen	BP
2396	GO:0006949	0.00921207	3	6	syncytium formation	BP
8640	GO:0048659	0.00927215	5	16	smooth muscle cell proliferation	BP
8641	GO:0048660	0.00927215	5	16	regulation of smooth muscle cell proliferation	BP
8344	GO:0046883	0.00939053	7	29	regulation of hormone secretion	BP
6882	GO:0042119	0.00959493	3	6	neutrophil activation	BP
3302	GO:0010573	0.00960482	3	6	vascular endothelial growth factor production	BP
3303	GO:0010574	0.00960482	3	6	regulation of vascular endothelial growth factor production	BP
8914	GO:0050891	0.00980184	4	11	multicellular organismal water homeostasis	BP
6824	GO:0040012	0.00986384	19	129	regulation of locomotion	BP
5613	GO:0032412	0.00992485	5	17	regulation of ion transmembrane transporter activity	BP
6638	GO:0035914	0.0100563	4	11	skeletal muscle cell differentiation	BP
807	GO:0002764	0.0100728	9	46	immune response-regulating signaling pathway	BP
750	GO:0002673	0.0102145	4	11	regulation of acute inflammatory response	BP
6286	GO:0034599	0.0102354	8	37	cellular response to oxidative stress	BP
9109	GO:0051272	0.0102814	12	68	positive regulation of cellular component movement	BP
9615	GO:0060249	0.0103107	9	45	anatomical structure homeostasis	BP
604	GO:0002224	0.0103772	5	18	toll-like receptor signaling pathway	BP
2316	GO:0006809	0.0104495	5	17	nitric oxide biosynthetic process	BP
5768	GO:0032715	0.0105659	3	6	negative regulation of interleukin-6 production	BP
7977	GO:0045730	0.0106271	3	6	respiratory burst	BP
4508	GO:0019882	0.0106718	5	17	antigen processing and presentation	BP
8981	GO:0051043	0.0106832	3	6	regulation of membrane protein ectodomain proteolysis	BP
7043	GO:0042554	0.0107483	3	6	superoxide anion generation	BP
11898	GO:2000146	0.0107793	8	38	negative regulation of cell motility	BP
2612	GO:0007566	0.0108227	3	6	embryo implantation	BP
8808	GO:0050707	0.0111038	6	24	regulation of cytokine secretion	BP
7547	GO:0044092	0.0113902	26	196	negative regulation of molecular function	BP
8314	GO:0046824	0.0115967	5	17	positive regulation of nucleocytoplasmic transport	BP
11544	GO:1901700	0.0116248	25	186	response to oxygen-containing compound	BP
5757	GO:0032680	0.0116712	5	17	regulation of tumor necrosis factor production	BP
10908	GO:0072676	0.0116739	5	17	lymphocyte migration	BP
5775	GO:0032729	0.0117832	4	11	positive regulation of interferon-gamma production	BP
9914	GO:0061041	0.0118146	6	24	regulation of wound healing	BP
3412	GO:0010827	0.0121231	4	12	regulation of glucose transport	BP
7696	GO:0044706	0.012549	6	24	multi-multicellular organism process	BP
8167	GO:0046330	0.0125736	4	12	positive regulation of JNK cascade	BP
315	GO:0001525	0.0128223	15	97	angiogenesis	BP
11611	GO:1902107	0.0129297	6	24	positive regulation of leukocyte differentiation	BP
4719	GO:0022898	0.0130898	5	18	regulation of transmembrane transporter activity	BP
2417	GO:0006986	0.0132539	6	24	response to unfolded protein	BP
7357	GO:0043393	0.0132821	6	25	regulation of protein binding	BP
11542	GO:1901698	0.0135341	15	98	response to nitrogen compound	BP
8156	GO:0046209	0.0136629	5	18	nitric oxide metabolic process	BP
4774	GO:0030104	0.0137383	4	12	water homeostasis	BP
8870	GO:0050819	0.0138072	4	12	negative regulation of coagulation	BP
727	GO:0002573	0.0138575	8	39	myeloid leukocyte differentiation	BP
11196	GO:0097190	0.0141053	18	122	apoptotic signaling pathway	BP
7498	GO:0043900	0.0141084	10	54	regulation of multi-organism process	BP
9108	GO:0051271	0.0141464	8	40	negative regulation of cellular component movement	BP
8577	GO:0048514	0.0142265	17	117	blood vessel morphogenesis	BP
6773	GO:0038032	0.0142871	4	12	termination of G-protein coupled receptor signaling pathway	BP
9236	GO:0051604	0.0143357	13	79	protein maturation	BP
6828	GO:0040017	0.0144641	12	71	positive regulation of locomotion	BP
2391	GO:0006937	0.0144709	6	25	regulation of muscle contraction	BP
8558	GO:0048469	0.0145415	6	25	cell maturation	BP
6141	GO:0034109	0.0146782	4	12	homotypic cell-cell adhesion	BP
6825	GO:0040013	0.0148939	8	40	negative regulation of locomotion	BP
3153	GO:0009725	0.0149605	13	80	response to hormone	BP
3184	GO:0009913	0.0149638	6	25	epidermal cell differentiation	BP
5737	GO:0032640	0.0149767	5	18	tumor necrosis factor production	BP
10578	GO:0071706	0.0149767	5	18	tumor necrosis factor superfamily cytokine production	BP
629	GO:0002285	0.0150321	5	18	lymphocyte activation involved in immune response	BP
780	GO:0002706	0.0150527	5	18	regulation of lymphocyte mediated immunity	BP
9149	GO:0051349	0.0152197	3	7	positive regulation of lyase activity	BP
6831	GO:0040020	0.0152513	3	7	regulation of meiosis	BP
5212	GO:0031279	0.0152878	3	7	regulation of cyclase activity	BP
9707	GO:0060429	0.0155584	24	182	epithelium development	BP
6955	GO:0042327	0.0158377	17	117	positive regulation of phosphorylation	BP
2394	GO:0006941	0.0159044	5	19	striated muscle contraction	BP
7908	GO:0045597	0.0159467	15	98	positive regulation of cell differentiation	BP
7041	GO:0042551	0.0160016	3	7	neuron maturation	BP
8814	GO:0050714	0.0160737	6	25	positive regulation of protein secretion	BP
625	GO:0002279	0.0163034	3	7	mast cell activation involved in immune response	BP
690	GO:0002448	0.0163034	3	7	mast cell mediated immunity	BP
7330	GO:0043303	0.0163034	3	7	mast cell degranulation	BP
7895	GO:0045576	0.0163034	3	7	mast cell activation	BP
757	GO:0002683	0.0163569	8	41	negative regulation of immune system process	BP
6729	GO:0036230	0.0163972	3	7	granulocyte activation	BP
95	GO:0000272	0.0164321	2	3	polysaccharide catabolic process	BP
7579	GO:0044247	0.0164321	2	3	cellular polysaccharide catabolic process	BP
10505	GO:0071496	0.0168685	9	48	cellular response to external stimulus	BP
7346	GO:0043367	0.0170527	3	7	CD4-positive, alpha-beta T cell differentiation	BP
8989	GO:0051051	0.017103	12	73	negative regulation of transport	BP
10170	GO:0070371	0.0171851	7	33	ERK1 and ERK2 cascade	BP
5771	GO:0032722	0.0171875	3	7	positive regulation of chemokine production	BP
10073	GO:0070102	0.0172166	2	3	interleukin-6-mediated signaling pathway	BP
5974	GO:0033138	0.0173369	5	19	positive regulation of peptidyl-serine phosphorylation	BP
6670	GO:0036003	0.0173454	2	3	positive regulation of transcription from RNA polymerase II promoter in response to stress	BP
5598	GO:0032388	0.017454	9	48	positive regulation of intracellular transport	BP
6844	GO:0042035	0.0175088	5	19	regulation of cytokine biosynthetic process	BP
7314	GO:0043271	0.0178428	3	7	negative regulation of ion transport	BP
5358	GO:0031663	0.0179004	5	19	lipopolysaccharide-mediated signaling pathway	BP
765	GO:0002691	0.0179374	2	3	regulation of cellular extravasation	BP
3559	GO:0014812	0.0179511	4	13	muscle cell migration	BP
3297	GO:0010562	0.0180275	19	137	positive regulation of phosphorus metabolic process	BP
8069	GO:0045937	0.0180275	19	137	positive regulation of phosphate metabolic process	BP
11336	GO:1900087	0.0181824	2	3	positive regulation of G1/S transition of mitotic cell cycle	BP
11721	GO:1902808	0.0181824	2	3	positive regulation of cell cycle G1/S phase transition	BP
11266	GO:0097530	0.0182366	5	19	granulocyte migration	BP
5215	GO:0031282	0.0183269	2	3	regulation of guanylate cyclase activity	BP
5216	GO:0031284	0.0183269	2	3	positive regulation of guanylate cyclase activity	BP
2571	GO:0007343	0.0183615	2	3	egg activation	BP
9727	GO:0060466	0.0183615	2	3	activation of meiosis involved in egg activation	BP
5778	GO:0032733	0.0183793	2	3	positive regulation of interleukin-10 production	BP
9972	GO:0061302	0.0184409	2	3	smooth muscle cell-matrix adhesion	BP
11875	GO:2000097	0.0184409	2	3	regulation of smooth muscle cell-matrix adhesion	BP
7116	GO:0042755	0.0184646	2	3	eating behavior	BP
11915	GO:2000241	0.0184927	5	19	regulation of reproductive process	BP
688	GO:0002446	0.0186144	2	3	neutrophil mediated immunity	BP
3376	GO:0010755	0.0186684	2	3	regulation of plasminogen activation	BP
4648	GO:0021952	0.0187159	2	3	central nervous system projection neuron axonogenesis	BP
4651	GO:0021955	0.0187159	2	3	central nervous system neuron axonogenesis	BP
4724	GO:0023021	0.0189536	4	13	termination of signal transduction	BP
6082	GO:0033631	0.0191422	2	3	cell-cell adhesion mediated by integrin	BP
885	GO:0003012	0.0191608	9	50	muscle system process	BP
2367	GO:0006898	0.0192682	8	42	receptor-mediated endocytosis	BP
626	GO:0002281	0.0193447	2	3	macrophage activation involved in immune response	BP
581	GO:0002115	0.0193581	2	3	store-operated calcium entry	BP
12169	GO:2001256	0.0193581	2	3	regulation of store-operated calcium entry	BP
6951	GO:0042312	0.0194	2	3	regulation of vasodilation	BP
8723	GO:0048875	0.0195284	2	3	chemical homeostasis within a tissue	BP
7879	GO:0045428	0.0195689	4	13	regulation of nitric oxide biosynthetic process	BP
741	GO:0002639	0.0196526	2	3	positive regulation of immunoglobulin production	BP
628	GO:0002283	0.0196588	2	3	neutrophil activation involved in immune response	BP
3236	GO:0010243	0.0196658	13	84	response to organonitrogen compound	BP
3385	GO:0010765	0.019734	2	3	positive regulation of sodium ion transport	BP
6652	GO:0035966	0.0197551	6	26	response to topologically incorrect protein	BP
10086	GO:0070168	0.0198262	2	3	negative regulation of biomineral tissue development	BP
11622	GO:1902175	0.0199445	2	3	regulation of oxidative stress-induced intrinsic apoptotic signaling pathway	BP
11623	GO:1902176	0.0199445	2	3	negative regulation of oxidative stress-induced intrinsic apoptotic signaling pathway	BP
755	GO:0002679	0.020272	2	3	respiratory burst involved in defense response	BP
11970	GO:2000401	0.0204286	4	13	regulation of lymphocyte migration	BP
826	GO:0002821	0.0204759	4	13	positive regulation of adaptive immune response	BP
829	GO:0002824	0.0204759	4	13	positive regulation of adaptive immune response based on somatic recombination of immune receptors built from immunoglobulin superfamily domains	BP
8911	GO:0050885	0.0205996	3	8	neuromuscular process controlling balance	BP
11223	GO:0097320	0.0206146	2	3	membrane tubulation	BP
9575	GO:0060142	0.0207138	2	3	regulation of syncytium formation by plasma membrane fusion	BP
5541	GO:0032288	0.0210347	2	3	myelin assembly	BP
8848	GO:0050790	0.0210893	45	400	regulation of catalytic activity	BP
7397	GO:0043489	0.021134	2	3	RNA stabilization	BP
8521	GO:0048255	0.021134	2	3	mRNA stabilization	BP
5610	GO:0032409	0.0211975	5	20	regulation of transporter activity	BP
8276	GO:0046640	0.0213355	2	3	regulation of alpha-beta T cell proliferation	BP
9503	GO:0055117	0.0213536	3	8	regulation of cardiac muscle contraction	BP
7779	GO:0045080	0.0213545	2	3	positive regulation of chemokine biosynthetic process	BP
2593	GO:0007435	0.0213672	3	8	salivary gland morphogenesis	BP
7157	GO:0042886	0.021397	7	34	amide transport	BP
4682	GO:0022417	0.0214073	2	3	protein maturation by protein folding	BP
9824	GO:0060708	0.0214663	2	3	spongiotrophoblast differentiation	BP
7351	GO:0043372	0.0214813	2	3	positive regulation of CD4-positive, alpha-beta T cell differentiation	BP
12012	GO:2000516	0.0214813	2	3	positive regulation of CD4-positive, alpha-beta T cell activation	BP
10871	GO:0072567	0.021576	2	3	chemokine (C-X-C motif) ligand 2 production	BP
5918	GO:0033005	0.0216038	2	3	positive regulation of mast cell activation	BP
5921	GO:0033008	0.0216038	2	3	positive regulation of mast cell activation involved in immune response	BP
7333	GO:0043306	0.0216038	2	3	positive regulation of mast cell degranulation	BP
8615	GO:0048585	0.0217209	28	227	negative regulation of response to stimulus	BP
7049	GO:0042573	0.0219853	2	3	retinoic acid metabolic process	BP
10910	GO:0072678	0.0219918	4	13	T cell migration	BP
753	GO:0002676	0.0221068	2	3	regulation of chronic inflammatory response	BP
754	GO:0002678	0.0221068	2	3	positive regulation of chronic inflammatory response	BP
4830	GO:0030193	0.0221167	5	20	regulation of blood coagulation	BP
11329	GO:1900046	0.0221167	5	20	regulation of hemostasis	BP
10424	GO:0071294	0.0221634	2	3	cellular response to zinc ion	BP
8804	GO:0050702	0.0221712	3	8	interleukin-1 beta secretion	BP
11582	GO:1901983	0.0226034	3	8	regulation of protein acetylation	BP
12071	GO:2000756	0.0226034	3	8	regulation of peptidyl-lysine acetylation	BP
10284	GO:0070741	0.0226881	3	8	response to interleukin-6	BP
9091	GO:0051246	0.0226979	47	420	regulation of protein metabolic process	BP
801	GO:0002757	0.0228071	8	44	immune response-activating signal transduction	BP
796	GO:0002740	0.0228824	2	3	negative regulation of cytokine secretion involved in immune response	BP
8456	GO:0048009	0.0229009	3	8	insulin-like growth factor receptor signaling pathway	BP
2376	GO:0006911	0.0229982	2	3	phagocytosis, engulfment	BP
2604	GO:0007519	0.023038	7	35	skeletal muscle tissue development	BP
9749	GO:0060538	0.023038	7	35	skeletal muscle organ development	BP
5853	GO:0032874	0.0230612	4	14	positive regulation of stress-activated MAPK cascade	BP
10145	GO:0070304	0.0230612	4	14	positive regulation of stress-activated protein kinase signaling cascade	BP
846	GO:0002863	0.0232305	2	3	positive regulation of inflammatory response to antigenic stimulus	BP
3128	GO:0009566	0.0232323	6	27	fertilization	BP
2546	GO:0007263	0.0233183	2	3	nitric oxide mediated signal transduction	BP
8271	GO:0046635	0.0234413	3	8	positive regulation of alpha-beta T cell activation	BP
4230	GO:0017158	0.0235844	3	8	regulation of calcium ion-dependent exocytosis	BP
9822	GO:0060706	0.0237927	3	8	cell differentiation involved in embryonic placenta development	BP
9080	GO:0051223	0.0240002	14	95	regulation of protein transport	BP
6534	GO:0035588	0.024098	3	8	G-protein coupled purinergic receptor signaling pathway	BP
9533	GO:0060048	0.0241573	4	14	cardiac muscle contraction	BP
3204	GO:0009991	0.0241868	9	51	response to extracellular stimulus	BP
776	GO:0002702	0.0243287	3	8	positive regulation of production of molecular mediator of immune response	BP
5788	GO:0032760	0.0244069	3	8	positive regulation of tumor necrosis factor production	BP
11835	GO:1990267	0.0245717	3	8	response to transition metal nanoparticle	BP
5932	GO:0033028	0.0246011	3	8	myeloid cell apoptotic process	BP
5736	GO:0032637	0.0247047	4	14	interleukin-8 production	BP
2358	GO:0006887	0.0253022	10	59	exocytosis	BP
4753	GO:0030041	0.025315	7	35	actin filament polymerization	BP
6947	GO:0042307	0.0255318	4	14	positive regulation of protein import into nucleus	BP
2712	GO:0008154	0.0256774	8	43	actin polymerization or depolymerization	BP
6572	GO:0035710	0.0256811	3	8	CD4-positive, alpha-beta T cell activation	BP
3321	GO:0010628	0.0256919	28	232	positive regulation of gene expression	BP
7760	GO:0045058	0.0257865	3	8	T cell selection	BP
12166	GO:2001244	0.0258576	4	14	positive regulation of intrinsic apoptotic signaling pathway	BP
10466	GO:0071396	0.0259547	10	60	cellular response to lipid	BP
467	GO:0001892	0.0259709	5	21	embryonic placenta development	BP
10883	GO:0072593	0.026041	7	35	reactive oxygen species metabolic process	BP
6862	GO:0042089	0.0263661	5	21	cytokine biosynthetic process	BP
6875	GO:0042107	0.0263661	5	21	cytokine metabolic process	BP
7914	GO:0045604	0.0263796	3	8	regulation of epidermal cell differentiation	BP
764	GO:0002690	0.0265195	4	14	positive regulation of leukocyte chemotaxis	BP
4899	GO:0030316	0.0266095	5	21	osteoclast differentiation	BP
7975	GO:0045727	0.027003	4	14	positive regulation of translation	BP
4229	GO:0017157	0.0270884	6	28	regulation of exocytosis	BP
2611	GO:0007565	0.0271048	5	21	female pregnancy	BP
8933	GO:0050921	0.0271103	5	21	positive regulation of chemotaxis	BP
4281	GO:0018209	0.0276965	8	44	peptidyl-serine modification	BP
4458	GO:0019725	0.0282757	18	133	cellular homeostasis	BP
11719	GO:1902806	0.028332	3	9	regulation of cell cycle G1/S phase transition	BP
11865	GO:2000045	0.028332	3	9	regulation of G1/S transition of mitotic cell cycle	BP
7221	GO:0043086	0.0284308	20	152	negative regulation of catalytic activity	BP
4747	GO:0030029	0.028626	16	116	actin filament-based process	BP
4752	GO:0030036	0.028626	16	116	actin cytoskeleton organization	BP
7176	GO:0042990	0.0288075	4	15	regulation of transcription factor import into nucleus	BP
2603	GO:0007517	0.0290327	10	61	muscle organ development	BP
8061	GO:0045927	0.0296351	7	36	positive regulation of growth	BP
7169	GO:0042981	0.0296609	30	250	regulation of apoptotic process	BP
8340	GO:0046879	0.0296825	7	36	hormone secretion	BP
3540	GO:0014066	0.02988	4	15	regulation of phosphatidylinositol 3-kinase signaling	BP
12155	GO:2001233	0.0301782	12	78	regulation of apoptotic signaling pathway	BP
10823	GO:0072358	0.0304183	24	195	cardiovascular system development	BP
10824	GO:0072359	0.0304183	24	195	circulatory system development	BP
2550	GO:0007267	0.0306041	17	125	cell-cell signaling	BP
8064	GO:0045932	0.0307757	3	9	negative regulation of muscle contraction	BP
12157	GO:2001235	0.0310833	6	29	positive regulation of apoptotic signaling pathway	BP
7899	GO:0045580	0.0315172	4	15	regulation of T cell differentiation	BP
554	GO:0002064	0.0316452	6	30	epithelial cell development	BP
3216	GO:0010038	0.0323575	7	37	response to metal ion	BP
5363	GO:0031668	0.0324235	7	37	cellular response to extracellular stimulus	BP
8803	GO:0050701	0.0324396	3	9	interleukin-1 secretion	BP
5667	GO:0032494	0.0324508	2	4	response to peptidoglycan	BP
8829	GO:0050764	0.0324584	3	9	regulation of phagocytosis	BP
5053	GO:0030856	0.0325686	5	22	regulation of epithelial cell differentiation	BP
10963	GO:0086091	0.0327055	2	4	regulation of heart rate by cardiac conduction	BP
9482	GO:0055076	0.0327463	7	37	transition metal ion homeostasis	BP
5971	GO:0033135	0.0328559	5	22	regulation of peptidyl-serine phosphorylation	BP
8361	GO:0046916	0.0328794	5	22	cellular transition metal ion homeostasis	BP
5746	GO:0032653	0.0333286	2	4	regulation of interleukin-10 production	BP
7458	GO:0043588	0.0333794	9	54	skin development	BP
5043	GO:0030833	0.0336219	7	37	regulation of actin filament polymerization	BP
9178	GO:0051445	0.033631	3	9	regulation of meiotic cell cycle	BP
11783	GO:1903201	0.0336833	2	4	regulation of oxidative stress-induced cell death	BP
7950	GO:0045663	0.033691	2	4	positive regulation of myoblast differentiation	BP
7467	GO:0043618	0.0338408	2	4	regulation of transcription from RNA polymerase II promoter in response to stress	BP
7468	GO:0043620	0.0338408	2	4	regulation of DNA-templated transcription in response to stress	BP
4802	GO:0030149	0.0340634	2	4	sphingolipid catabolic process	BP
3185	GO:0009914	0.0341296	7	37	hormone transport	BP
6607	GO:0035821	0.0341889	4	15	modification of morphology or physiology of other organism	BP
9139	GO:0051339	0.034418	3	9	regulation of lyase activity	BP
8986	GO:0051048	0.0344344	6	30	negative regulation of secretion	BP
2329	GO:0006826	0.0345153	3	9	iron ion transport	BP
492	GO:0001942	0.0345696	5	22	hair follicle development	BP
4672	GO:0022404	0.0345696	5	22	molting cycle process	BP
4673	GO:0022405	0.0345696	5	22	hair cycle process	BP
5344	GO:0031639	0.0345908	2	4	plasminogen activation	BP
630	GO:0002286	0.0347538	3	9	T cell activation involved in immune response	BP
5806	GO:0032787	0.0348381	17	128	monocarboxylic acid metabolic process	BP
8056	GO:0045921	0.0348818	3	9	positive regulation of exocytosis	BP
2151	GO:0006509	0.0349907	3	9	membrane protein ectodomain proteolysis	BP
2881	GO:0008544	0.0350257	8	46	epidermis development	BP
6005	GO:0033198	0.0354905	2	4	response to ATP	BP
9644	GO:0060307	0.0355088	2	4	regulation of ventricular cardiac muscle cell membrane repolarization	BP
4771	GO:0030099	0.0359404	11	72	myeloid cell differentiation	BP
10772	GO:0072215	0.0360798	2	4	regulation of metanephros development	BP
769	GO:0002695	0.0360836	4	16	negative regulation of leukocyte activation	BP
10959	GO:0086065	0.0361445	2	4	cell communication involved in cardiac conduction	BP
3304	GO:0010575	0.036163	2	4	positive regulation vascular endothelial growth factor production	BP
3140	GO:0009615	0.0362091	10	64	response to virus	BP
7553	GO:0044126	0.0364101	2	4	regulation of growth of symbiont in host	BP
7554	GO:0044130	0.0364101	2	4	negative regulation of growth of symbiont in host	BP
7555	GO:0044144	0.0364101	2	4	modulation of growth of symbiont involved in interaction with host	BP
7556	GO:0044146	0.0364101	2	4	negative regulation of growth of symbiont involved in interaction with host	BP
11114	GO:0090427	0.0364152	2	4	activation of meiosis	BP
6373	GO:0035066	0.036464	2	4	positive regulation of histone acetylation	BP
702	GO:0002495	0.0368027	2	4	antigen processing and presentation of peptide antigen via MHC class II	BP
7746	GO:0045019	0.0368037	2	4	negative regulation of nitric oxide biosynthetic process	BP
10246	GO:0070613	0.0369037	7	38	regulation of protein processing	BP
11799	GO:1903317	0.0369037	7	38	regulation of protein maturation	BP
8037	GO:0045893	0.0370039	25	209	positive regulation of transcription, DNA-templated	BP
4877	GO:0030279	0.0370654	2	4	negative regulation of ossification	BP
8720	GO:0048871	0.037188	8	47	multicellular organismal homeostasis	BP
4848	GO:0030216	0.0373671	4	16	keratinocyte differentiation	BP
473	GO:0001910	0.0374414	3	9	regulation of leukocyte mediated cytotoxicity	BP
5245	GO:0031341	0.0374414	3	9	regulation of cell killing	BP
11334	GO:1900077	0.03748	2	4	negative regulation of cellular response to insulin stimulus	BP
3414	GO:0010829	0.0374816	2	4	negative regulation of glucose transport	BP
5916	GO:0033003	0.0375474	2	4	regulation of mast cell activation	BP
5919	GO:0033006	0.0375474	2	4	regulation of mast cell activation involved in immune response	BP
7331	GO:0043304	0.0375474	2	4	regulation of mast cell degranulation	BP
8632	GO:0048639	0.037663	2	4	positive regulation of developmental growth	BP
903	GO:0003085	0.0376883	2	4	negative regulation of systemic arterial blood pressure	BP
7997	GO:0045776	0.0376883	2	4	negative regulation of blood pressure	BP
787	GO:0002714	0.0377663	2	4	positive regulation of B cell mediated immunity	BP
860	GO:0002891	0.0377663	2	4	positive regulation of immunoglobulin mediated immune response	BP
3952	GO:0016485	0.0377914	11	72	protein processing	BP
9118	GO:0051289	0.0378507	5	23	protein homotetramerization	BP
2235	GO:0006633	0.0378521	8	47	fatty acid biosynthetic process	BP
2392	GO:0006939	0.037869	4	16	smooth muscle contraction	BP
10098	GO:0070201	0.0382243	14	101	regulation of establishment of protein localization	BP
3292	GO:0010557	0.0382539	29	250	positive regulation of macromolecule biosynthetic process	BP
7215	GO:0043067	0.0382924	30	256	regulation of programmed cell death	BP
2905	GO:0008631	0.0383484	2	4	intrinsic apoptotic signaling pathway in response to oxidative stress	BP
4422	GO:0019471	0.038434	2	4	4-hydroxyproline metabolic process	BP
8581	GO:0048520	0.0386376	5	23	positive regulation of behavior	BP
433	GO:0001829	0.0386537	2	4	trophectodermal cell differentiation	BP
4695	GO:0022617	0.0387941	2	4	extracellular matrix disassembly	BP
10190	GO:0070486	0.0389175	2	4	leukocyte aggregation	BP
11545	GO:1901701	0.0389401	17	129	cellular response to oxygen-containing compound	BP
9099	GO:0051254	0.0390765	26	220	positive regulation of RNA metabolic process	BP
3152	GO:0009719	0.0393071	22	179	response to endogenous stimulus	BP
3245	GO:0010324	0.0394433	2	4	membrane invagination	BP
762	GO:0002688	0.0396652	4	16	regulation of leukocyte chemotaxis	BP
7329	GO:0043302	0.039672	2	4	positive regulation of leukocyte degranulation	BP
11792	GO:1903307	0.039672	2	4	positive regulation of regulated secretory pathway	BP
10171	GO:0070372	0.0397696	6	31	regulation of ERK1 and ERK2 cascade	BP
7349	GO:0043370	0.0398523	2	4	regulation of CD4-positive, alpha-beta T cell differentiation	BP
12010	GO:2000514	0.0398523	2	4	regulation of CD4-positive, alpha-beta T cell activation	BP
8462	GO:0048015	0.0399389	5	24	phosphatidylinositol-mediated signaling	BP
8464	GO:0048017	0.0399389	5	24	inositol lipid-mediated signaling	BP
6352	GO:0034976	0.0401968	6	31	response to endoplasmic reticulum stress	BP
5469	GO:0032092	0.0403337	3	10	positive regulation of protein binding	BP
7766	GO:0045064	0.0403689	2	4	T-helper 2 cell differentiation	BP
7449	GO:0043568	0.0405245	2	4	positive regulation of insulin-like growth factor receptor signaling pathway	BP
655	GO:0002360	0.0405506	2	4	T cell lineage commitment	BP
4365	GO:0019220	0.0410117	38	346	regulation of phosphate metabolic process	BP
9056	GO:0051174	0.0410117	38	346	regulation of phosphorus metabolic process	BP
7943	GO:0045653	0.0410701	2	4	negative regulation of megakaryocyte differentiation	BP
8975	GO:0051023	0.0411658	2	4	regulation of immunoglobulin secretion	BP
8269	GO:0046633	0.0412515	2	4	alpha-beta T cell proliferation	BP
4681	GO:0022414	0.0413066	22	180	reproductive process	BP
2655	GO:0008016	0.04152	5	24	regulation of heart contraction	BP
8260	GO:0046622	0.041621	2	4	positive regulation of organ growth	BP
6944	GO:0042303	0.04176	5	23	molting cycle	BP
7080	GO:0042633	0.04176	5	23	hair cycle	BP
2543	GO:0007259	0.0422628	4	17	JAK-STAT cascade	BP
3177	GO:0009893	0.0425776	47	440	positive regulation of metabolic process	BP
9805	GO:0060674	0.0427963	3	10	placenta blood vessel development	BP
7901	GO:0045582	0.0430903	3	10	positive regulation of T cell differentiation	BP
2517	GO:0007189	0.0432878	3	10	adenylate cyclase-activating G-protein coupled receptor signaling pathway	BP
9042	GO:0051149	0.0433153	3	10	positive regulation of muscle cell differentiation	BP
8809	GO:0050708	0.0433229	7	40	regulation of protein secretion	BP
2380	GO:0006919	0.0435425	4	16	activation of cysteine-type endopeptidase activity involved in apoptotic process	BP
6953	GO:0042325	0.0436693	26	221	regulation of phosphorylation	BP
4851	GO:0030219	0.0438654	3	10	megakaryocyte differentiation	BP
871	GO:0002920	0.0439425	3	10	regulation of humoral immune response	BP
353	GO:0001659	0.0440646	3	10	temperature homeostasis	BP
6209	GO:0034341	0.0442249	3	10	response to interferon-gamma	BP
7326	GO:0043299	0.0444911	3	10	leukocyte degranulation	BP
2454	GO:0007050	0.0450816	6	32	cell cycle arrest	BP
7177	GO:0042991	0.0452618	4	17	transcription factor import into nucleus	BP
4254	GO:0018105	0.045308	7	40	peptidyl-serine phosphorylation	BP
3215	GO:0010035	0.0457676	9	57	response to inorganic substance	BP
2352	GO:0006879	0.0458758	3	10	cellular iron ion homeostasis	BP
5901	GO:0032970	0.0458869	10	66	regulation of actin filament-based process	BP
8869	GO:0050818	0.0460503	5	24	regulation of coagulation	BP
469	GO:0001894	0.0461405	6	32	tissue homeostasis	BP
8639	GO:0048646	0.046216	24	201	anatomical structure formation involved in morphogenesis	BP
9338	GO:0051896	0.0465122	5	24	regulation of protein kinase B signaling	BP
8007	GO:0045807	0.0465587	4	17	positive regulation of endocytosis	BP
11086	GO:0090316	0.0467119	6	32	positive regulation of intracellular protein transport	BP
9479	GO:0055072	0.046766	5	24	iron ion homeostasis	BP
11703	GO:1902680	0.0473192	25	214	positive regulation of RNA biosynthetic process	BP
10810	GO:0072330	0.0477737	9	58	monocarboxylic acid biosynthetic process	BP
3753	GO:0015850	0.0477811	5	24	organic hydroxy compound transport	BP
7398	GO:0043491	0.0481889	6	32	protein kinase B signaling	BP
9045	GO:0051153	0.0484645	4	17	regulation of striated muscle cell differentiation	BP
3747	GO:0015833	0.0488435	6	32	peptide transport	BP
3175	GO:0009891	0.0491983	31	276	positive regulation of biosynthetic process	BP
804	GO:0002761	0.0492087	5	24	regulation of myeloid leukocyte differentiation	BP
2312	GO:0006801	0.0492988	3	10	superoxide metabolic process	BP
9339	GO:0051897	0.0493102	4	17	positive regulation of protein kinase B signaling	BP
3438	GO:0010876	0.0495437	9	58	lipid localization	BP
7694	GO:0044703	0.0497876	16	124	multi-organism reproductive process	BP
7320	GO:0043280	0.0510712	5	24	positive regulation of cysteine-type endopeptidase activity involved in apoptotic process	BP
5100	GO:0030968	0.0510978	3	10	endoplasmic reticulum unfolded protein response	BP
6293	GO:0034620	0.0510978	3	10	cellular response to unfolded protein	BP
11066	GO:0090279	0.051132	2	5	regulation of calcium ion import	BP
827	GO:0002822	0.0512392	4	17	regulation of adaptive immune response based on somatic recombination of immune receptors built from immunoglobulin superfamily domains	BP
5236	GO:0031328	0.0515785	30	267	positive regulation of cellular biosynthetic process	BP
8932	GO:0050920	0.0517119	5	25	regulation of chemotaxis	BP
901	GO:0003081	0.0517204	2	5	regulation of systemic arterial blood pressure by renin-angiotensin	BP
2395	GO:0006942	0.0523869	3	11	regulation of striated muscle contraction	BP
10943	GO:0086001	0.0525504	2	5	cardiac muscle cell action potential	BP
10944	GO:0086002	0.0525504	2	5	cardiac muscle cell action potential involved in contraction	BP
10945	GO:0086004	0.0525504	2	5	regulation of cardiac muscle cell contraction	BP
11779	GO:1903115	0.0525504	2	5	regulation of actin filament-based movement	BP
10202	GO:0070509	0.053062	3	11	calcium ion import	BP
11543	GO:1901699	0.0531145	10	69	cellular response to nitrogen compound	BP
8274	GO:0046638	0.0534859	2	5	positive regulation of alpha-beta T cell differentiation	BP
4814	GO:0030168	0.0535256	4	17	platelet activation	BP
5233	GO:0031325	0.053798	44	415	positive regulation of cellular metabolic process	BP
9238	GO:0051607	0.0540713	7	42	defense response to virus	BP
9001	GO:0051085	0.0543606	2	5	chaperone mediated protein folding requiring cofactor	BP
8205	GO:0046466	0.0546131	2	5	membrane lipid catabolic process	BP
5040	GO:0030826	0.054633	2	5	regulation of cGMP biosynthetic process	BP
8896	GO:0050866	0.0546996	4	18	negative regulation of cell activation	BP
10442	GO:0071346	0.0549312	2	5	cellular response to interferon-gamma	BP
5915	GO:0033002	0.0552181	5	25	muscle cell proliferation	BP
6764	GO:0036473	0.0552255	2	5	cell death in response to oxidative stress	BP
8373	GO:0046949	0.0555857	1	1	fatty-acyl-CoA biosynthetic process	BP
12183	GO:2001293	0.0555857	1	1	malonyl-CoA metabolic process	BP
12184	GO:2001295	0.0555857	1	1	malonyl-CoA biosynthetic process	BP
9341	GO:0051899	0.0558329	4	18	membrane depolarization	BP
9095	GO:0051250	0.0559339	3	11	negative regulation of lymphocyte activation	BP
3477	GO:0010941	0.0560471	30	265	regulation of cell death	BP
2414	GO:0006979	0.056053	11	77	response to oxidative stress	BP
560	GO:0002070	0.0561228	2	5	epithelial cell maturation	BP
8920	GO:0050905	0.0565746	4	18	neuromuscular process	BP
8816	GO:0050716	0.0567277	2	5	positive regulation of interleukin-1 secretion	BP
8817	GO:0050718	0.0567277	2	5	positive regulation of interleukin-1 beta secretion	BP
303	GO:0001503	0.056876	11	77	ossification	BP
2393	GO:0006940	0.0569942	3	11	regulation of smooth muscle contraction	BP
10471	GO:0071407	0.0574158	9	61	cellular response to organic cyclic compound	BP
4909	GO:0030330	0.0575057	3	11	DNA damage response, signal transduction by p53 class mediator	BP
10053	GO:0070059	0.0575572	3	11	intrinsic apoptotic signaling pathway in response to endoplasmic reticulum stress	BP
9823	GO:0060707	0.057623	2	5	trophoblast giant cell differentiation	BP
3713	GO:0015718	0.0576327	4	18	monocarboxylic acid transport	BP
7881	GO:0045444	0.0578044	7	42	fat cell differentiation	BP
5414	GO:0031960	0.0584835	3	11	response to corticosteroid	BP
9160	GO:0051384	0.0584835	3	11	response to glucocorticoid	BP
10891	GO:0072606	0.0584991	2	5	interleukin-8 secretion	BP
9024	GO:0051125	0.0586002	2	5	regulation of actin nucleation	BP
4006	GO:0016601	0.0588088	2	5	Rac protein signal transduction	BP
8298	GO:0046697	0.0588367	2	5	decidualization	BP
401	GO:0001776	0.0589275	4	18	leukocyte homeostasis	BP
10195	GO:0070493	0.059	2	5	thrombin receptor signaling pathway	BP
8910	GO:0050884	0.0590405	2	5	neuromuscular process controlling posture	BP
9825	GO:0060711	0.0593279	3	11	labyrinthine layer development	BP
693	GO:0002456	0.0593616	3	11	T cell mediated immunity	BP
5781	GO:0032740	0.059557	2	5	positive regulation of interleukin-17 production	BP
703	GO:0002504	0.0599242	2	5	antigen processing and presentation of peptide or polysaccharide antigen via MHC class II	BP
7882	GO:0045445	0.059926	3	11	myoblast differentiation	BP
8018	GO:0045836	0.0599336	2	5	positive regulation of meiosis	BP
9039	GO:0051146	0.0599384	8	51	striated muscle cell differentiation	BP
4178	GO:0016998	0.0600454	2	5	cell wall macromolecule catabolic process	BP
7534	GO:0044036	0.0600454	2	5	cell wall macromolecule metabolic process	BP
10524	GO:0071554	0.0600454	2	5	cell wall organization or biogenesis	BP
10548	GO:0071621	0.0601889	4	18	granulocyte chemotaxis	BP
824	GO:0002819	0.0605416	4	18	regulation of adaptive immune response	BP
3544	GO:0014070	0.0609366	13	99	response to organic cyclic compound	BP
11147	GO:0097028	0.0610544	2	5	dendritic cell differentiation	BP
6577	GO:0035725	0.0611317	3	12	sodium ion transmembrane transport	BP
7933	GO:0045637	0.0614705	7	42	regulation of myeloid cell differentiation	BP
7623	GO:0044342	0.0616334	2	5	type B pancreatic cell proliferation	BP
1908	GO:0006022	0.0619059	5	27	aminoglycan metabolic process	BP
6845	GO:0042036	0.0619887	2	5	negative regulation of cytokine biosynthetic process	BP
516	GO:0001976	0.0620272	2	5	neurological system process involved in regulation of systemic arterial blood pressure	BP
6983	GO:0042416	0.0622161	2	5	dopamine biosynthetic process	BP
7921	GO:0045620	0.062265	2	5	negative regulation of lymphocyte differentiation	BP
2676	GO:0008064	0.0626161	7	42	regulation of actin polymerization or depolymerization	BP
5042	GO:0030832	0.0626161	7	42	regulation of actin filament length	BP
9826	GO:0060712	0.0627612	2	5	spongiotrophoblast layer development	BP
8538	GO:0048305	0.062927	2	5	immunoglobulin secretion	BP
7309	GO:0043254	0.0630371	10	69	regulation of protein complex assembly	BP
7959	GO:0045672	0.0632391	2	5	positive regulation of osteoclast differentiation	BP
4806	GO:0030155	0.0633561	9	61	regulation of cell adhesion	BP
11203	GO:0097202	0.0634887	4	18	activation of cysteine-type endopeptidase activity	BP
806	GO:0002763	0.0637354	3	11	positive regulation of myeloid leukocyte differentiation	BP
3893	GO:0016310	0.0637805	42	401	phosphorylation	BP
2980	GO:0009100	0.0640335	10	71	glycoprotein metabolic process	BP
7448	GO:0043567	0.0642104	2	5	regulation of insulin-like growth factor receptor signaling pathway	BP
4878	GO:0030282	0.0642596	4	19	bone mineralization	BP
8294	GO:0046686	0.064301	2	5	response to cadmium ion	BP
631	GO:0002287	0.0643127	2	5	alpha-beta T cell activation involved in immune response	BP
632	GO:0002292	0.0643127	2	5	T cell differentiation involved in immune response	BP
633	GO:0002293	0.0643127	2	5	alpha-beta T cell differentiation involved in immune response	BP
634	GO:0002294	0.0643127	2	5	CD4-positive, alpha-beta T cell differentiation involved in immune response	BP
6866	GO:0042093	0.0643127	2	5	T-helper cell differentiation	BP
5048	GO:0030838	0.0643691	4	18	positive regulation of actin filament polymerization	BP
11916	GO:2000242	0.0647121	2	5	negative regulation of reproductive process	BP
2322	GO:0006816	0.0647145	9	62	calcium ion transport	BP
6959	GO:0042346	0.0647396	2	5	positive regulation of NF-kappaB import into nucleus	BP
7548	GO:0044093	0.0647595	30	272	positive regulation of molecular function	BP
11056	GO:0090257	0.0647787	6	35	regulation of muscle system process	BP
8904	GO:0050877	0.0648629	14	108	neurological system process	BP
11489	GO:1901533	0.0650241	2	5	negative regulation of hematopoietic progenitor cell differentiation	BP
1969	GO:0006145	0.0654161	1	1	purine nucleobase catabolic process	BP
2990	GO:0009115	0.0654161	1	1	xanthine catabolic process	BP
8127	GO:0046110	0.0654161	1	1	xanthine metabolic process	BP
2633	GO:0007610	0.0656591	13	99	behavior	BP
6653	GO:0035967	0.0659228	3	11	cellular response to topologically incorrect protein	BP
3539	GO:0014065	0.0665404	4	19	phosphatidylinositol 3-kinase signaling	BP
10906	GO:0072674	0.0670754	1	1	multinuclear osteoclast differentiation	BP
10907	GO:0072675	0.0670754	1	1	osteoclast fusion	BP
6569	GO:0035696	0.0673645	1	1	monocyte extravasation	BP
6574	GO:0035722	0.0673645	1	1	interleukin-12-mediated signaling pathway	BP
6575	GO:0035723	0.0673645	1	1	interleukin-15-mediated signaling pathway	BP
6576	GO:0035724	0.0673645	1	1	CD24 biosynthetic process	BP
6650	GO:0035962	0.0673645	1	1	response to interleukin-13	BP
6830	GO:0040019	0.0673645	1	1	positive regulation of embryonic development	BP
10444	GO:0071349	0.0673645	1	1	cellular response to interleukin-12	BP
10445	GO:0071350	0.0673645	1	1	cellular response to interleukin-15	BP
11955	GO:2000344	0.0673645	1	1	positive regulation of acrosome reaction	BP
11985	GO:2000437	0.0673645	1	1	regulation of monocyte extravasation	BP
11986	GO:2000438	0.0673645	1	1	negative regulation of monocyte extravasation	BP
12016	GO:2000559	0.0673645	1	1	regulation of CD24 biosynthetic process	BP
12017	GO:2000560	0.0673645	1	1	positive regulation of CD24 biosynthetic process	BP
306	GO:0001508	0.068051	3	12	action potential	BP
2321	GO:0006814	0.0682291	5	28	sodium ion transport	BP
12129	GO:2001056	0.0682905	5	26	positive regulation of cysteine-type endopeptidase activity	BP
3403	GO:0010817	0.0683135	9	61	regulation of hormone levels	BP
5326	GO:0031581	0.0687616	1	1	hemidesmosome assembly	BP
7885	GO:0045454	0.0688705	5	26	cell redox homeostasis	BP
3251	GO:0010412	0.0690014	1	1	mannan metabolic process	BP
8175	GO:0046355	0.0690014	1	1	mannan catabolic process	BP
569	GO:0002086	0.0692425	1	1	diaphragm contraction	BP
884	GO:0003011	0.0692425	1	1	involuntary skeletal muscle contraction	BP
7271	GO:0043181	0.0692425	1	1	vacuolar sequestering	BP
4465	GO:0019752	0.0694233	30	274	carboxylic acid metabolic process	BP
1884	GO:0005975	0.0694634	23	200	carbohydrate metabolic process	BP
3094	GO:0009306	0.0697508	8	53	protein secretion	BP
610	GO:0002244	0.0701235	6	35	hematopoietic progenitor cell differentiation	BP
2061	GO:0006357	0.070257	29	263	regulation of transcription from RNA polymerase II promoter	BP
3542	GO:0014068	0.0703166	3	12	positive regulation of phosphatidylinositol 3-kinase signaling	BP
8901	GO:0050871	0.0713208	3	12	positive regulation of B cell activation	BP
12165	GO:2001243	0.071499	4	19	negative regulation of intrinsic apoptotic signaling pathway	BP
4981	GO:0030593	0.0719672	3	12	neutrophil chemotaxis	BP
11834	GO:1990266	0.0719672	3	12	neutrophil migration	BP
8060	GO:0045926	0.0728455	7	44	negative regulation of growth	BP
10509	GO:0071503	0.0730241	1	1	response to heparin	BP
10510	GO:0071504	0.0730241	1	1	cellular response to heparin	BP
10511	GO:0071505	0.0730241	1	1	response to mycophenolic acid	BP
10512	GO:0071506	0.0730241	1	1	cellular response to mycophenolic acid	BP
10719	GO:0072126	0.0730241	1	1	positive regulation of glomerular mesangial cell proliferation	BP
10776	GO:0072223	0.0730241	1	1	metanephric glomerular mesangium development	BP
10790	GO:0072262	0.0730241	1	1	metanephric glomerular mesangial cell proliferation involved in metanephros development	BP
10800	GO:0072298	0.0730241	1	1	regulation of metanephric glomerulus development	BP
10801	GO:0072301	0.0730241	1	1	regulation of metanephric glomerular mesangial cell proliferation	BP
10802	GO:0072303	0.0730241	1	1	positive regulation of glomerular metanephric mesangial cell proliferation	BP
11548	GO:1901724	0.0730241	1	1	positive regulation of cell proliferation involved in kidney development	BP
9704	GO:0060425	0.0731797	3	12	lung morphogenesis	BP
11765	GO:1903035	0.0733117	4	20	negative regulation of response to wounding	BP
30	GO:0000082	0.0736467	5	28	G1/S transition of mitotic cell cycle	BP
7737	GO:0044843	0.0736467	5	28	cell cycle G1/S phase transition	BP
297	GO:0001300	0.0738189	1	1	chronological cell aging	BP
6080	GO:0033629	0.0738189	1	1	negative regulation of cell adhesion mediated by integrin	BP
6500	GO:0035490	0.0738189	1	1	regulation of leukotriene production involved in inflammatory response	BP
6501	GO:0035491	0.0738189	1	1	positive regulation of leukotriene production involved in inflammatory response	BP
9348	GO:0051917	0.0738189	1	1	regulation of fibrinolysis	BP
9349	GO:0051918	0.0738189	1	1	negative regulation of fibrinolysis	BP
9915	GO:0061042	0.0738189	1	1	vascular wound healing	BP
9916	GO:0061043	0.0738189	1	1	regulation of vascular wound healing	BP
9917	GO:0061044	0.0738189	1	1	negative regulation of vascular wound healing	BP
9918	GO:0061045	0.0738189	1	1	negative regulation of wound healing	BP
5859	GO:0032880	0.0739154	15	121	regulation of protein localization	BP
3415	GO:0010830	0.0740538	3	12	regulation of myotube differentiation	BP
10120	GO:0070256	0.0745099	1	1	negative regulation of mucus secretion	BP
7380	GO:0043436	0.0746644	31	287	oxoacid metabolic process	BP
9026	GO:0051127	0.0747679	1	1	positive regulation of actin nucleation	BP
12022	GO:2000601	0.0747679	1	1	positive regulation of Arp2/3 complex-mediated actin nucleation	BP
519	GO:0001990	0.0748079	2	6	regulation of systemic arterial blood pressure by hormone	BP
5196	GO:0031247	0.0748699	1	1	actin rod assembly	BP
5727	GO:0032615	0.0751729	2	6	interleukin-12 production	BP
5747	GO:0032655	0.0751729	2	6	regulation of interleukin-12 production	BP
5776	GO:0032731	0.0752982	2	6	positive regulation of interleukin-1 beta production	BP
5777	GO:0032732	0.0752982	2	6	positive regulation of interleukin-1 production	BP
6047	GO:0033514	0.0754881	1	1	L-lysine catabolic process to acetyl-CoA via L-pipecolate	BP
9643	GO:0060306	0.0755706	2	6	regulation of membrane repolarization	BP
10949	GO:0086009	0.0755706	2	6	membrane repolarization	BP
883	GO:0003009	0.0757333	2	6	skeletal muscle contraction	BP
7212	GO:0043063	0.075887	1	1	intercellular bridge organization	BP
9132	GO:0051306	0.075887	1	1	mitotic sister chromatid separation	BP
4228	GO:0017156	0.0759305	3	12	calcium ion-dependent exocytosis	BP
8346	GO:0046887	0.0764867	3	12	positive regulation of hormone secretion	BP
3586	GO:0014902	0.0764915	4	20	myotube differentiation	BP
7702	GO:0044723	0.0765873	20	171	single-organism carbohydrate metabolic process	BP
9998	GO:0061419	0.0768117	1	1	positive regulation of transcription from RNA polymerase II promoter in response to hypoxia	BP
310	GO:0001516	0.0770755	3	12	prostaglandin biosynthetic process	BP
8200	GO:0046457	0.0770755	3	12	prostanoid biosynthetic process	BP
5989	GO:0033160	0.0772003	1	1	positive regulation of protein import into nucleus, translocation	BP
2383	GO:0006925	0.0774418	2	6	inflammatory cell apoptotic process	BP
4528	GO:0019915	0.0774516	4	20	lipid storage	BP
8273	GO:0046637	0.0775128	2	6	regulation of alpha-beta T cell differentiation	BP
7093	GO:0042692	0.0776704	9	63	muscle cell differentiation	BP
3481	GO:0010950	0.0778496	5	27	positive regulation of endopeptidase activity	BP
9058	GO:0051179	0.0782642	115	1229	localization	BP
7327	GO:0043300	0.0785995	2	6	regulation of leukocyte degranulation	BP
11790	GO:1903305	0.0785995	2	6	regulation of regulated secretory pathway	BP
7321	GO:0043281	0.0792178	7	44	regulation of cysteine-type endopeptidase activity involved in apoptotic process	BP
2710	GO:0008150	0.079272	363	4203	biological_process	BP
6865	GO:0042092	0.0797994	2	6	type 2 immune response	BP
10448	GO:0071354	0.0799578	2	6	cellular response to interleukin-6	BP
539	GO:0002034	0.0800095	1	1	regulation of blood vessel size by renin-angiotensin	BP
899	GO:0003072	0.0800095	1	1	renal control of peripheral vascular resistance involved in regulation of systemic arterial blood pressure	BP
2416	GO:0006984	0.0803122	3	12	ER-nucleus signaling pathway	BP
2258	GO:0006665	0.0804764	5	28	sphingolipid metabolic process	BP
797	GO:0002741	0.080537	1	1	positive regulation of cytokine secretion involved in immune response	BP
6641	GO:0035926	0.080537	1	1	chemokine (C-C motif) ligand 2 secretion	BP
8046	GO:0045909	0.080537	1	1	positive regulation of vasodilation	BP
10892	GO:0072608	0.080537	1	1	interleukin-10 secretion	BP
11037	GO:0090195	0.080537	1	1	chemokine secretion	BP
11148	GO:0097029	0.080537	1	1	mature dendritic cell differentiation	BP
11353	GO:1900135	0.080537	1	1	positive regulation of renin secretion into blood stream	BP
6957	GO:0042335	0.0812269	1	1	cuticle development	BP
9040	GO:0051147	0.0812718	4	20	regulation of muscle cell differentiation	BP
6972	GO:0042391	0.081278	7	46	regulation of membrane potential	BP
6152	GO:0034124	0.0814197	1	1	regulation of MyD88-dependent toll-like receptor signaling pathway	BP
6580	GO:0035740	0.0814197	1	1	CD8-positive, alpha-beta T cell proliferation	BP
6687	GO:0036037	0.0814197	1	1	CD8-positive, alpha-beta T cell activation	BP
7353	GO:0043374	0.0814197	1	1	CD8-positive, alpha-beta T cell differentiation	BP
7767	GO:0045066	0.0814197	1	1	regulatory T cell differentiation	BP
7904	GO:0045589	0.0814197	1	1	regulation of regulatory T cell differentiation	BP
7905	GO:0045590	0.0814197	1	1	negative regulation of regulatory T cell differentiation	BP
12018	GO:2000564	0.0814197	1	1	regulation of CD8-positive, alpha-beta T cell proliferation	BP
12144	GO:2001185	0.0814197	1	1	regulation of CD8-positive, alpha-beta T cell activation	BP
7183	GO:0042997	0.0814293	1	1	negative regulation of Golgi to plasma membrane protein transport	BP
4569	GO:0021538	0.0814677	1	1	epithalamus development	BP
4658	GO:0021986	0.0814677	1	1	habenula development	BP
9325	GO:0051866	0.0814677	1	1	general adaptation syndrome	BP
6077	GO:0033624	0.0816546	1	1	negative regulation of integrin activation	BP
10911	GO:0072682	0.0816546	1	1	eosinophil extravasation	BP
11978	GO:2000416	0.0816546	1	1	regulation of eosinophil migration	BP
11979	GO:2000417	0.0816546	1	1	negative regulation of eosinophil migration	BP
11980	GO:2000419	0.0816546	1	1	regulation of eosinophil extravasation	BP
11981	GO:2000420	0.0816546	1	1	negative regulation of eosinophil extravasation	BP
2265	GO:0006687	0.0817478	2	6	glycosphingolipid metabolic process	BP
3386	GO:0010766	0.0821334	1	1	negative regulation of sodium ion transport	BP
4989	GO:0030643	0.0821334	1	1	cellular phosphate ion homeostasis	BP
5617	GO:0032416	0.0821334	1	1	negative regulation of sodium:proton antiporter activity	BP
5802	GO:0032782	0.0821334	1	1	bile acid secretion	BP
6300	GO:0034635	0.0821334	1	1	glutathione transport	BP
7164	GO:0042939	0.0821334	1	1	tripeptide transport	BP
9472	GO:0055062	0.0821334	1	1	phosphate ion homeostasis	BP
10841	GO:0072502	0.0821334	1	1	cellular trivalent inorganic anion homeostasis	BP
10843	GO:0072506	0.0821334	1	1	trivalent inorganic anion homeostasis	BP
11217	GO:0097291	0.0821334	1	1	renal phosphate ion absorption	BP
12037	GO:2000650	0.0821334	1	1	negative regulation of sodium ion transmembrane transporter activity	BP
10631	GO:0071887	0.0822351	4	20	leukocyte apoptotic process	BP
8855	GO:0050801	0.0823683	15	122	ion homeostasis	BP
1991	GO:0006203	0.0827404	1	1	dGTP catabolic process	BP
8110	GO:0046060	0.0827404	1	1	dATP metabolic process	BP
8111	GO:0046061	0.0827404	1	1	dATP catabolic process	BP
8114	GO:0046070	0.0827404	1	1	dGTP metabolic process	BP
8806	GO:0050704	0.0827905	2	6	regulation of interleukin-1 secretion	BP
8807	GO:0050706	0.0827905	2	6	regulation of interleukin-1 beta secretion	BP
1937	GO:0006082	0.0829794	31	290	organic acid metabolic process	BP
3284	GO:0010519	0.082994	1	1	negative regulation of phospholipase activity	BP
5551	GO:0032304	0.082994	1	1	negative regulation of icosanoid secretion	BP
5864	GO:0032891	0.082994	1	1	negative regulation of organic acid transport	BP
11354	GO:1900138	0.082994	1	1	negative regulation of phospholipase A2 activity	BP
11355	GO:1900139	0.082994	1	1	negative regulation of arachidonic acid secretion	BP
11909	GO:2000192	0.082994	1	1	negative regulation of fatty acid transport	BP
538	GO:0002032	0.0831237	1	1	desensitization of G-protein coupled receptor protein signaling pathway by arrestin	BP
2354	GO:0006882	0.0831247	2	6	cellular zinc ion homeostasis	BP
9476	GO:0055069	0.0831247	2	6	zinc ion homeostasis	BP
3796	GO:0015993	0.0833096	1	1	molecular hydrogen transport	BP
991	GO:0003339	0.083665	1	1	regulation of mesenchymal to epithelial transition involved in metanephros morphogenesis	BP
5975	GO:0033139	0.083665	1	1	regulation of peptidyl-serine phosphorylation of STAT protein	BP
5976	GO:0033141	0.083665	1	1	positive regulation of peptidyl-serine phosphorylation of STAT protein	BP
7517	GO:0043974	0.083665	1	1	histone H3-K27 acetylation	BP
8715	GO:0048861	0.083665	1	1	leukemia inhibitory factor signaling pathway	BP
9725	GO:0060462	0.083665	1	1	lung lobe development	BP
9726	GO:0060463	0.083665	1	1	lung lobe morphogenesis	BP
10712	GO:0072108	0.083665	1	1	positive regulation of mesenchymal to epithelial transition involved in metanephros morphogenesis	BP
10787	GO:0072257	0.083665	1	1	metanephric nephron tubule epithelial cell differentiation	BP
10803	GO:0072307	0.083665	1	1	regulation of metanephric nephron tubule epithelial cell differentiation	BP
11535	GO:1901674	0.083665	1	1	regulation of histone H3-K27 acetylation	BP
11536	GO:1901676	0.083665	1	1	positive regulation of histone H3-K27 acetylation	BP
2596	GO:0007494	0.0837161	1	1	midgut development	BP
2597	GO:0007497	0.0837161	1	1	posterior midgut development	BP
6556	GO:0035645	0.0837161	1	1	enteric smooth muscle cell differentiation	BP
2620	GO:0007588	0.0837226	2	6	excretion	BP
719	GO:0002545	0.0840918	1	1	chronic inflammatory response to non-antigenic stimulus	BP
853	GO:0002880	0.0840918	1	1	regulation of chronic inflammatory response to non-antigenic stimulus	BP
854	GO:0002882	0.0840918	1	1	positive regulation of chronic inflammatory response to non-antigenic stimulus	BP
535	GO:0002029	0.0841957	2	6	desensitization of G-protein coupled receptor protein signaling pathway	BP
4670	GO:0022401	0.0841957	2	6	negative adaptation of signaling pathway	BP
4732	GO:0023058	0.0841957	2	6	adaptation of signaling pathway	BP
2614	GO:0007568	0.0842886	4	20	aging	BP
9815	GO:0060689	0.0842942	1	1	cell differentiation involved in salivary gland development	BP
9816	GO:0060690	0.0842942	1	1	epithelial cell differentiation involved in salivary gland development	BP
9817	GO:0060691	0.0842942	1	1	epithelial cell maturation involved in salivary gland development	BP
9087	GO:0051238	0.0843765	3	13	sequestering of metal ion	BP
2133	GO:0006477	0.0844293	1	1	protein sulfation	BP
2134	GO:0006478	0.0844293	1	1	peptidyl-tyrosine sulfation	BP
9085	GO:0051235	0.0845605	9	65	maintenance of location	BP
609	GO:0002238	0.0845624	1	1	response to molecule of fungal origin	BP
5783	GO:0032747	0.0845624	1	1	positive regulation of interleukin-23 production	BP
11132	GO:0090557	0.0845624	1	1	establishment of endothelial intestinal barrier	BP
1891	GO:0005984	0.0845935	1	1	disaccharide metabolic process	BP
1892	GO:0005988	0.0845935	1	1	lactose metabolic process	BP
1893	GO:0005989	0.0845935	1	1	lactose biosynthetic process	BP
2569	GO:0007341	0.0845935	1	1	penetration of zona pellucida	BP
8174	GO:0046351	0.0845935	1	1	disaccharide biosynthetic process	BP
9538	GO:0060054	0.0845935	1	1	positive regulation of epithelial cell proliferation involved in wound healing	BP
9833	GO:0060736	0.0847395	1	1	prostate gland growth	BP
664	GO:0002378	0.0847775	1	1	immunoglobulin biosynthetic process	BP
742	GO:0002640	0.0847775	1	1	regulation of immunoglobulin biosynthetic process	BP
743	GO:0002642	0.0847775	1	1	positive regulation of immunoglobulin biosynthetic process	BP
5642	GO:0032458	0.0847775	1	1	slow endocytic recycling	BP
12179	GO:2001274	0.0847775	1	1	negative regulation of glucose import in response to insulin stimulus	BP
6345	GO:0034769	0.0848229	1	1	basement membrane disassembly	BP
10206	GO:0070527	0.0849817	2	6	platelet aggregation	BP
3788	GO:0015939	0.0851272	1	1	pantothenate metabolic process	BP
5957	GO:0033089	0.0851272	1	1	positive regulation of T cell differentiation in thymus	BP
9448	GO:0055002	0.0852782	6	37	striated muscle cell development	BP
5813	GO:0032796	0.0854496	1	1	uropod organization	BP
3746	GO:0015826	0.0854847	1	1	threonine transport	BP
6282	GO:0034589	0.0854847	1	1	hydroxyproline transport	BP
9474	GO:0055065	0.0855451	12	93	metal ion homeostasis	BP
2175	GO:0006542	0.0857232	1	1	glutamine biosynthetic process	BP
3873	GO:0016266	0.0858485	1	1	O-glycan processing	BP
2971	GO:0009072	0.0859534	2	6	aromatic amino acid family metabolic process	BP
7159	GO:0042904	0.0860809	1	1	9-cis-retinoic acid biosynthetic process	BP
7160	GO:0042905	0.0860809	1	1	9-cis-retinoic acid metabolic process	BP
8627	GO:0048627	0.0861852	1	1	myoblast development	BP
6185	GO:0034242	0.0862143	1	1	negative regulation of syncytium formation by plasma membrane fusion	BP
2250	GO:0006657	0.0862175	1	1	CDP-choline pathway	BP
2256	GO:0006663	0.0862175	1	1	platelet activating factor biosynthetic process	BP
3098	GO:0009311	0.0864716	2	6	oligosaccharide metabolic process	BP
4652	GO:0021957	0.0864974	1	1	corticospinal tract morphogenesis	BP
4654	GO:0021966	0.0864974	1	1	corticospinal neuron axon guidance	BP
10954	GO:0086017	0.0864974	1	1	Purkinje myocyte action potential	BP
10955	GO:0086019	0.0864974	1	1	cell-cell signaling involved in cardiac conduction	BP
10956	GO:0086029	0.0864974	1	1	Purkinje myocyte to ventricular cardiac muscle cell signaling	BP
10957	GO:0086047	0.0864974	1	1	membrane depolarization during Purkinje myocyte cell action potential	BP
10961	GO:0086068	0.0864974	1	1	Purkinje myocyte to ventricular cardiac muscle cell communication	BP
431	GO:0001825	0.0865483	2	6	blastocyst formation	BP
786	GO:0002712	0.0865537	2	6	regulation of B cell mediated immunity	BP
859	GO:0002889	0.0865537	2	6	regulation of immunoglobulin mediated immune response	BP
463	GO:0001887	0.0867021	1	1	selenium compound metabolic process	BP
9589	GO:0060169	0.0867082	1	1	negative regulation of adenosine receptor signaling pathway	BP
6876	GO:0042108	0.0867251	3	13	positive regulation of cytokine biosynthetic process	BP
3401	GO:0010813	0.0867266	1	1	neuropeptide catabolic process	BP
9721	GO:0060448	0.0867266	1	1	dichotomous subdivision of terminal units involved in lung branching	BP
792	GO:0002720	0.0868193	2	6	positive regulation of cytokine production involved in immune response	BP
7922	GO:0045621	0.0868282	3	13	positive regulation of lymphocyte differentiation	BP
7007	GO:0042473	0.0868362	1	1	outer ear morphogenesis	BP
8912	GO:0050886	0.0868966	3	13	endocrine process	BP
457	GO:0001878	0.0869806	1	1	response to yeast	BP
10338	GO:0070946	0.0869806	1	1	neutrophil mediated killing of gram-positive bacterium	BP
10339	GO:0070947	0.0869806	1	1	neutrophil mediated killing of fungus	BP
4942	GO:0030500	0.0871573	3	13	regulation of bone mineralization	BP
3750	GO:0015840	0.0871583	1	1	urea transport	BP
11663	GO:1902476	0.0872067	3	13	chloride transmembrane transport	BP
11470	GO:1901342	0.0872225	7	47	regulation of vasculature development	BP
5934	GO:0033033	0.0874691	2	6	negative regulation of myeloid cell apoptotic process	BP
3151	GO:0009713	0.0875429	2	6	catechol-containing compound biosynthetic process	BP
6987	GO:0042423	0.0875429	2	6	catecholamine biosynthetic process	BP
5068	GO:0030885	0.0875965	1	1	regulation of myeloid dendritic cell activation	BP
5069	GO:0030886	0.0875965	1	1	negative regulation of myeloid dendritic cell activation	BP
2570	GO:0007342	0.0879271	1	1	fusion of sperm to egg plasma membrane	BP
5085	GO:0030913	0.0879271	1	1	paranodal junction assembly	BP
7749	GO:0045026	0.0879271	1	1	plasma membrane fusion	BP
2319	GO:0006812	0.0880379	25	225	cation transport	BP
9029	GO:0051130	0.0880976	16	133	positive regulation of cellular component organization	BP
5072	GO:0030890	0.0881959	2	6	positive regulation of B cell proliferation	BP
6795	GO:0038169	0.088452	1	1	somatostatin receptor signaling pathway	BP
6796	GO:0038170	0.088452	1	1	somatostatin signaling pathway	BP
405	GO:0001780	0.0885331	1	1	neutrophil homeostasis	BP
406	GO:0001781	0.0885331	1	1	neutrophil apoptotic process	BP
3357	GO:0010713	0.0885331	1	1	negative regulation of collagen metabolic process	BP
5898	GO:0032966	0.0885331	1	1	negative regulation of collagen biosynthetic process	BP
7778	GO:0045079	0.0885331	1	1	negative regulation of chemokine biosynthetic process	BP
7930	GO:0045630	0.0885331	1	1	positive regulation of T-helper 2 cell differentiation	BP
10070	GO:0070091	0.0885331	1	1	glucagon secretion	BP
10300	GO:0070838	0.0885503	9	66	divalent metal ion transport	BP
2515	GO:0007187	0.0886014	4	21	G-protein coupled receptor signaling pathway, coupled to cyclic nucleotide second messenger	BP
2516	GO:0007188	0.0886014	4	21	adenylate cyclase-modulating G-protein coupled receptor signaling pathway	BP
6827	GO:0040015	0.0886067	2	6	negative regulation of multicellular organism growth	BP
2555	GO:0007272	0.0887102	3	13	ensheathment of neurons	BP
2822	GO:0008366	0.0887102	3	13	axon ensheathment	BP
7042	GO:0042552	0.0887102	3	13	myelination	BP
5756	GO:0032677	0.0887875	3	13	regulation of interleukin-8 production	BP
5894	GO:0032959	0.0888716	1	1	inositol trisphosphate biosynthetic process	BP
11922	GO:2000255	0.0891437	1	1	negative regulation of male germ cell proliferation	BP
9606	GO:0060218	0.0892924	1	1	hematopoietic stem cell differentiation	BP
8852	GO:0050795	0.0893218	5	29	regulation of behavior	BP
9274	GO:0051709	0.0893639	1	1	regulation of killing of cells of other organism	BP
10337	GO:0070945	0.0893639	1	1	neutrophil mediated killing of gram-negative bacterium	BP
10340	GO:0070948	0.0893639	1	1	regulation of neutrophil mediated cytotoxicity	BP
10341	GO:0070949	0.0893639	1	1	regulation of neutrophil mediated killing of symbiont cell	BP
10342	GO:0070950	0.0893639	1	1	regulation of neutrophil mediated killing of bacterium	BP
10343	GO:0070951	0.0893639	1	1	regulation of neutrophil mediated killing of gram-negative bacterium	BP
8490	GO:0048147	0.0894113	2	6	negative regulation of fibroblast proliferation	BP
2353	GO:0006880	0.0894142	1	1	intracellular sequestering of iron ion	BP
11269	GO:0097577	0.0894142	1	1	sequestering of iron ion	BP
7761	GO:0045059	0.0895647	1	1	positive thymic T cell selection	BP
10173	GO:0070374	0.0897412	4	21	positive regulation of ERK1 and ERK2 cascade	BP
4867	GO:0030252	0.0899768	1	1	growth hormone secretion	BP
9570	GO:0060123	0.0899768	1	1	regulation of growth hormone secretion	BP
9571	GO:0060124	0.0899768	1	1	positive regulation of growth hormone secretion	BP
8603	GO:0048553	0.0900134	1	1	negative regulation of metalloenzyme activity	BP
11435	GO:1901164	0.0900134	1	1	negative regulation of trophoblast cell migration	BP
988	GO:0003334	0.0903572	1	1	keratinocyte development	BP
3270	GO:0010481	0.0903572	1	1	epidermal cell division	BP
3271	GO:0010482	0.0903572	1	1	regulation of epidermal cell division	BP
5071	GO:0030889	0.0903624	1	1	negative regulation of B cell proliferation	BP
7776	GO:0045077	0.0903624	1	1	negative regulation of interferon-gamma biosynthetic process	BP
7976	GO:0045728	0.0903987	1	1	respiratory burst after phagocytosis	BP
2114	GO:0006447	0.0906085	1	1	regulation of translational initiation by iron	BP
6921	GO:0042228	0.0906085	1	1	interleukin-8 biosynthetic process	BP
7877	GO:0045414	0.0906085	1	1	regulation of interleukin-8 biosynthetic process	BP
7878	GO:0045416	0.0906085	1	1	positive regulation of interleukin-8 biosynthetic process	BP
8092	GO:0045994	0.0906085	1	1	positive regulation of translational initiation by iron	BP
8140	GO:0046136	0.0906085	1	1	positive regulation of vitamin metabolic process	BP
9205	GO:0051533	0.0906085	1	1	positive regulation of NFAT protein import into nucleus	BP
9757	GO:0060557	0.0906085	1	1	positive regulation of vitamin D biosynthetic process	BP
9921	GO:0061048	0.0906085	1	1	negative regulation of branching involved in lung morphogenesis	BP
10430	GO:0071316	0.0906085	1	1	cellular response to nicotine	BP
11850	GO:2000010	0.0906085	1	1	positive regulation of protein localization to cell surface	BP
93	GO:0000270	0.0906524	1	1	peptidoglycan metabolic process	BP
643	GO:0002325	0.0906524	1	1	natural killer cell differentiation involved in immune response	BP
3078	GO:0009253	0.0906524	1	1	peptidoglycan catabolic process	BP
5825	GO:0032815	0.0906524	1	1	negative regulation of natural killer cell activation	BP
5830	GO:0032824	0.0906524	1	1	negative regulation of natural killer cell differentiation	BP
5832	GO:0032826	0.0906524	1	1	regulation of natural killer cell differentiation involved in immune response	BP
5833	GO:0032827	0.0906524	1	1	negative regulation of natural killer cell differentiation involved in immune response	BP
9009	GO:0051093	0.0907087	15	124	negative regulation of developmental process	BP
3212	GO:0010015	0.0907144	1	1	root morphogenesis	BP
3220	GO:0010053	0.0907144	1	1	root epidermal cell differentiation	BP
3221	GO:0010054	0.0907144	1	1	trichoblast differentiation	BP
4697	GO:0022622	0.0907144	1	1	root system development	BP
7361	GO:0043400	0.0907144	1	1	cortisol secretion	BP
8546	GO:0048364	0.0907144	1	1	root development	BP
8686	GO:0048764	0.0907144	1	1	trichoblast maturation	BP
8687	GO:0048765	0.0907144	1	1	root hair cell differentiation	BP
8688	GO:0048767	0.0907144	1	1	root hair elongation	BP
9188	GO:0051462	0.0907144	1	1	regulation of cortisol secretion	BP
9189	GO:0051464	0.0907144	1	1	positive regulation of cortisol secretion	BP
10935	GO:0080147	0.0907144	1	1	root hair cell development	BP
11407	GO:1901018	0.0907144	1	1	positive regulation of potassium ion transmembrane transporter activity	BP
11697	GO:1902606	0.0907144	1	1	regulation of large conductance calcium-activated potassium channel activity	BP
11698	GO:1902608	0.0907144	1	1	positive regulation of large conductance calcium-activated potassium channel activity	BP
11727	GO:1902890	0.0907144	1	1	regulation of root hair elongation	BP
11728	GO:1902891	0.0907144	1	1	negative regulation of root hair elongation	BP
11873	GO:2000067	0.0907144	1	1	regulation of root morphogenesis	BP
11938	GO:2000280	0.0907144	1	1	regulation of root development	BP
12094	GO:2000833	0.0907144	1	1	positive regulation of steroid hormone secretion	BP
12096	GO:2000848	0.0907144	1	1	positive regulation of corticosteroid hormone secretion	BP
12098	GO:2000851	0.0907144	1	1	positive regulation of glucocorticoid secretion	BP
623	GO:0002277	0.0907299	1	1	myeloid dendritic cell activation involved in immune response	BP
731	GO:0002580	0.0907299	1	1	regulation of antigen processing and presentation of peptide or polysaccharide antigen via MHC class II	BP
732	GO:0002582	0.0907299	1	1	positive regulation of antigen processing and presentation of peptide or polysaccharide antigen via MHC class II	BP
733	GO:0002583	0.0907299	1	1	regulation of antigen processing and presentation of peptide antigen	BP
734	GO:0002585	0.0907299	1	1	positive regulation of antigen processing and presentation of peptide antigen	BP
735	GO:0002586	0.0907299	1	1	regulation of antigen processing and presentation of peptide antigen via MHC class II	BP
736	GO:0002588	0.0907299	1	1	positive regulation of antigen processing and presentation of peptide antigen via MHC class II	BP
3590	GO:0014911	0.090766	1	1	positive regulation of smooth muscle cell migration	BP
10561	GO:0071670	0.090766	1	1	smooth muscle cell chemotaxis	BP
10562	GO:0071671	0.090766	1	1	regulation of smooth muscle cell chemotaxis	BP
10563	GO:0071672	0.090766	1	1	negative regulation of smooth muscle cell chemotaxis	BP
10564	GO:0071673	0.090766	1	1	positive regulation of smooth muscle cell chemotaxis	BP
300	GO:0001315	0.0908021	1	1	age-dependent response to reactive oxygen species	BP
891	GO:0003032	0.0908021	1	1	detection of oxygen	BP
895	GO:0003068	0.0908021	1	1	regulation of systemic arterial blood pressure by acetylcholine	BP
896	GO:0003069	0.0908021	1	1	vasodilation by acetylcholine involved in regulation of systemic arterial blood pressure	BP
897	GO:0003070	0.0908021	1	1	regulation of systemic arterial blood pressure by neurotransmitter	BP
8692	GO:0048773	0.0908021	1	1	erythrophore differentiation	BP
7373	GO:0043415	0.0908536	1	1	positive regulation of skeletal muscle tissue regeneration	BP
7374	GO:0043416	0.0908536	1	1	regulation of skeletal muscle tissue regeneration	BP
414	GO:0001794	0.0909977	1	1	type IIa hypersensitivity	BP
415	GO:0001796	0.0909977	1	1	regulation of type IIa hypersensitivity	BP
416	GO:0001798	0.0909977	1	1	positive regulation of type IIa hypersensitivity	BP
417	GO:0001802	0.0909977	1	1	type III hypersensitivity	BP
418	GO:0001803	0.0909977	1	1	regulation of type III hypersensitivity	BP
419	GO:0001805	0.0909977	1	1	positive regulation of type III hypersensitivity	BP
420	GO:0001810	0.0909977	1	1	regulation of type I hypersensitivity	BP
421	GO:0001812	0.0909977	1	1	positive regulation of type I hypersensitivity	BP
426	GO:0001820	0.0909977	1	1	serotonin secretion	BP
652	GO:0002351	0.0909977	1	1	serotonin production involved in inflammatory response	BP
684	GO:0002442	0.0909977	1	1	serotonin secretion involved in inflammatory response	BP
687	GO:0002445	0.0909977	1	1	type II hypersensitivity	BP
709	GO:0002524	0.0909977	1	1	hypersensitivity	BP
723	GO:0002554	0.0909977	1	1	serotonin secretion by platelet	BP
849	GO:0002866	0.0909977	1	1	positive regulation of acute inflammatory response to antigenic stimulus	BP
855	GO:0002883	0.0909977	1	1	regulation of hypersensitivity	BP
856	GO:0002885	0.0909977	1	1	positive regulation of hypersensitivity	BP
858	GO:0002888	0.0909977	1	1	positive regulation of myeloid leukocyte mediated immunity	BP
861	GO:0002892	0.0909977	1	1	regulation of type II hypersensitivity	BP
862	GO:0002894	0.0909977	1	1	positive regulation of type II hypersensitivity	BP
3820	GO:0016068	0.0909977	1	1	type I hypersensitivity	BP
5790	GO:0032763	0.0909977	1	1	regulation of mast cell cytokine production	BP
5791	GO:0032765	0.0909977	1	1	positive regulation of mast cell cytokine production	BP
6783	GO:0038095	0.0909977	1	1	Fc-epsilon receptor signaling pathway	BP
9036	GO:0051140	0.0911901	1	1	regulation of NK T cell proliferation	BP
9037	GO:0051142	0.0911901	1	1	positive regulation of NK T cell proliferation	BP
4690	GO:0022612	0.0912443	4	21	gland morphogenesis	BP
5532	GO:0032271	0.0913026	7	46	regulation of protein polymerization	BP
5051	GO:0030852	0.0915557	1	1	regulation of granulocyte differentiation	BP
6002	GO:0033189	0.0915557	1	1	response to vitamin A	BP
673	GO:0002428	0.0921859	1	1	antigen processing and presentation of peptide antigen via MHC class Ib	BP
699	GO:0002477	0.0921859	1	1	antigen processing and presentation of exogenous peptide antigen via MHC class Ib	BP
701	GO:0002481	0.0921859	1	1	antigen processing and presentation of exogenous protein antigen via MHC class Ib, TAP-dependent	BP
3374	GO:0010749	0.0922365	1	1	regulation of nitric oxide mediated signal transduction	BP
3375	GO:0010751	0.0922365	1	1	negative regulation of nitric oxide mediated signal transduction	BP
6340	GO:0034763	0.0922365	1	1	negative regulation of transmembrane transport	BP
6343	GO:0034766	0.0922365	1	1	negative regulation of ion transmembrane transport	BP
11068	GO:0090281	0.0922365	1	1	negative regulation of calcium ion import	BP
11315	GO:1900003	0.0922365	1	1	regulation of serine-type endopeptidase activity	BP
11316	GO:1900004	0.0922365	1	1	negative regulation of serine-type endopeptidase activity	BP
11684	GO:1902571	0.0922365	1	1	regulation of serine-type peptidase activity	BP
11685	GO:1902572	0.0922365	1	1	negative regulation of serine-type peptidase activity	BP
8596	GO:0048545	0.0923543	6	38	response to steroid hormone	BP
8722	GO:0048873	0.0927026	2	6	homeostasis of number of cells within a tissue	BP
5719	GO:0032606	0.0927569	3	14	type I interferon production	BP
3242	GO:0010273	0.0927972	1	1	detoxification of copper ion	BP
11256	GO:0097501	0.0927972	1	1	stress response to metal ion	BP
11828	GO:1990169	0.0927972	1	1	stress response to copper ion	BP
526	GO:0002014	0.0928174	1	1	vasoconstriction of artery involved in ischemic response to lowering of systemic arterial blood pressure	BP
394	GO:0001763	0.0929951	6	38	morphogenesis of a branching structure	BP
9945	GO:0061138	0.0929951	6	38	morphogenesis of a branching epithelium	BP
2429	GO:0007009	0.0931772	6	37	plasma membrane organization	BP
475	GO:0001913	0.0936971	2	6	T cell mediated cytotoxicity	BP
815	GO:0002790	0.0940665	5	29	peptide secretion	BP
4766	GO:0030072	0.0940665	5	29	peptide hormone secretion	BP
9447	GO:0055001	0.0947641	6	38	muscle cell development	BP
10846	GO:0072511	0.0952467	9	67	divalent inorganic cation transport	BP
11965	GO:2000377	0.0953903	3	13	regulation of reactive oxygen species metabolic process	BP
465	GO:0001890	0.096503	5	30	placenta development	BP
3135	GO:0009595	0.0965679	2	7	detection of biotic stimulus	BP
11294	GO:0098581	0.0965679	2	7	detection of external biotic stimulus	BP
13	GO:0000041	0.0965876	4	21	transition metal ion transport	BP
7045	GO:0042558	0.0971486	3	14	pteridine-containing compound metabolic process	BP
8282	GO:0046653	0.0977266	2	7	tetrahydrofolate metabolic process	BP
3312	GO:0010604	0.0993169	40	392	positive regulation of macromolecule metabolic process	BP
497	GO:0001952	0.0995812	3	14	regulation of cell-matrix adhesion	BP
9987	GO:0061337	0.100352	2	7	cardiac conduction	BP
5658	GO:0032481	0.100935	2	7	positive regulation of type I interferon production	BP
3902	GO:0016337	0.101007	7	49	single organismal cell-cell adhesion	BP
2326	GO:0006821	0.101823	3	14	chloride transport	BP
3444	GO:0010884	0.102583	2	7	positive regulation of lipid storage	BP
8906	GO:0050879	0.102918	2	7	multicellular organismal movement	BP
8908	GO:0050881	0.102918	2	7	musculoskeletal movement	BP
3587	GO:0014904	0.103283	3	14	myotube cell development	BP
8677	GO:0048741	0.103283	3	14	skeletal muscle fiber development	BP
10085	GO:0070167	0.103448	3	14	regulation of biomineral tissue development	BP
5724	GO:0032611	0.103805	3	14	interleukin-1 beta production	BP
10137	GO:0070293	0.104078	2	7	renal absorption	BP
11888	GO:2000116	0.104369	7	47	regulation of cysteine-type endopeptidase activity	BP
8680	GO:0048747	0.104507	4	22	muscle fiber development	BP
7693	GO:0044702	0.105723	19	169	single organism reproductive process	BP
9554	GO:0060078	0.105738	2	7	regulation of postsynaptic membrane potential	BP
9555	GO:0060079	0.105738	2	7	regulation of excitatory postsynaptic membrane potential	BP
6372	GO:0035065	0.106157	2	7	regulation of histone acetylation	BP
5947	GO:0033077	0.106377	3	14	T cell differentiation in thymus	BP
2047	GO:0006335	0.106551	2	7	DNA replication-dependent nucleosome assembly	BP
6330	GO:0034723	0.106551	2	7	DNA replication-dependent nucleosome organization	BP
8811	GO:0050710	0.106881	2	7	negative regulation of cytokine secretion	BP
5850	GO:0032870	0.106914	8	58	cellular response to hormone stimulus	BP
10816	GO:0072348	0.106982	2	7	sulfur compound transport	BP
2373	GO:0006907	0.107126	2	7	pinocytosis	BP
9027	GO:0051128	0.107596	36	349	regulation of cellular component organization	BP
5038	GO:0030823	0.107684	2	7	regulation of cGMP metabolic process	BP
4601	GO:0021700	0.107734	7	49	developmental maturation	BP
4838	GO:0030203	0.107804	4	23	glycosaminoglycan metabolic process	BP
9484	GO:0055080	0.108267	13	107	cation homeostasis	BP
5749	GO:0032660	0.108414	2	7	regulation of interleukin-17 production	BP
4384	GO:0019318	0.108536	8	57	hexose metabolic process	BP
5141	GO:0031069	0.108614	2	7	hair follicle morphogenesis	BP
10472	GO:0071417	0.10873	8	59	cellular response to organonitrogen compound	BP
2343	GO:0006862	0.109026	2	7	nucleotide transport	BP
8165	GO:0046328	0.109178	4	23	regulation of JNK cascade	BP
2567	GO:0007339	0.109187	2	7	binding of sperm to zona pellucida	BP
3203	GO:0009988	0.109187	2	7	cell-cell recognition	BP
6367	GO:0035036	0.109187	2	7	sperm-egg recognition	BP
468	GO:0001893	0.109221	2	7	maternal placenta development	BP
5119	GO:0031016	0.10942	2	7	pancreas development	BP
9237	GO:0051606	0.109848	4	23	detection of stimulus	BP
23	GO:0000060	0.109904	2	7	protein import into nucleus, translocation	BP
8149	GO:0046173	0.111127	2	7	polyol biosynthetic process	BP
6289	GO:0034612	0.111203	4	22	response to tumor necrosis factor	BP
816	GO:0002791	0.111267	4	22	regulation of peptide secretion	BP
8853	GO:0050796	0.111267	4	22	regulation of insulin secretion	BP
11063	GO:0090276	0.111267	4	22	regulation of peptide hormone secretion	BP
10410	GO:0071248	0.111287	4	22	cellular response to metal ion	BP
9828	GO:0060716	0.111904	2	7	labyrinthine layer blood vessel development	BP
5933	GO:0033032	0.112239	2	7	regulation of myeloid cell apoptotic process	BP
8672	GO:0048732	0.112353	8	59	gland development	BP
9055	GO:0051173	0.112525	28	266	positive regulation of nitrogen compound metabolic process	BP
8162	GO:0046324	0.113694	2	7	regulation of glucose import	BP
11967	GO:2000379	0.113881	2	7	positive regulation of reactive oxygen species metabolic process	BP
5055	GO:0030858	0.114568	2	7	positive regulation of epithelial cell differentiation	BP
7379	GO:0043434	0.11477	5	31	response to peptide hormone	BP
7942	GO:0045652	0.115445	2	7	regulation of megakaryocyte differentiation	BP
5352	GO:0031649	0.115695	2	7	heat generation	BP
844	GO:0002861	0.115922	2	7	regulation of inflammatory response to antigenic stimulus	BP
7220	GO:0043085	0.116423	24	224	positive regulation of catalytic activity	BP
8193	GO:0046427	0.116935	2	7	positive regulation of JAK-STAT cascade	BP
4903	GO:0030323	0.118116	5	31	respiratory tube development	BP
4904	GO:0030324	0.118116	5	31	lung development	BP
7538	GO:0044060	0.118224	2	7	regulation of endocrine process	BP
3483	GO:0010952	0.119416	5	31	positive regulation of peptidase activity	BP
6552	GO:0035637	0.119681	3	15	multicellular organismal signaling	BP
5564	GO:0032321	0.120342	3	15	positive regulation of Rho GTPase activity	BP
9013	GO:0051098	0.121308	6	41	regulation of binding	BP
7122	GO:0042770	0.123934	3	15	signal transduction in response to DNA damage	BP
2541	GO:0007254	0.124083	4	24	JNK cascade	BP
5725	GO:0032612	0.124149	3	15	interleukin-1 production	BP
4772	GO:0030100	0.124512	5	32	regulation of endocytosis	BP
3198	GO:0009968	0.124828	21	193	negative regulation of signal transduction	BP
2268	GO:0006690	0.124927	4	23	icosanoid metabolic process	BP
11496	GO:1901568	0.124927	4	23	fatty acid derivative metabolic process	BP
2120	GO:0006457	0.12528	11	88	protein folding	BP
7543	GO:0044087	0.125777	13	110	regulation of cellular component biogenesis	BP
10407	GO:0071241	0.126114	4	23	cellular response to inorganic substance	BP
8067	GO:0045935	0.126147	27	259	positive regulation of nucleobase-containing compound metabolic process	BP
10992	GO:0090087	0.126432	4	23	regulation of peptide transport	BP
5779	GO:0032735	0.126576	1	2	positive regulation of interleukin-12 production	BP
9092	GO:0051247	0.126742	19	173	positive regulation of protein metabolic process	BP
5596	GO:0032386	0.126986	11	89	regulation of intracellular transport	BP
5891	GO:0032956	0.127285	8	60	regulation of actin cytoskeleton organization	BP
10985	GO:0090075	0.127358	2	8	relaxation of muscle	BP
8670	GO:0048730	0.129984	2	8	epidermis morphogenesis	BP
8786	GO:0050673	0.130277	9	71	epithelial cell proliferation	BP
8371	GO:0046942	0.131231	6	42	carboxylic acid transport	BP
9751	GO:0060541	0.131248	5	32	respiratory system development	BP
7957	GO:0045670	0.131432	3	15	regulation of osteoclast differentiation	BP
5534	GO:0032273	0.132487	4	23	positive regulation of protein polymerization	BP
987	GO:0003333	0.133113	2	8	amino acid transmembrane transport	BP
9106	GO:0051262	0.133649	5	33	protein tetramerization	BP
888	GO:0003015	0.133959	5	33	heart process	BP
9532	GO:0060047	0.133959	5	33	heart contraction	BP
533	GO:0002027	0.134337	2	8	regulation of heart rate	BP
712	GO:0002532	0.134515	2	8	production of molecular mediator involved in inflammatory response	BP
5242	GO:0031334	0.135478	5	32	positive regulation of protein complex assembly	BP
498	GO:0001953	0.135985	2	8	negative regulation of cell-matrix adhesion	BP
11524	GO:1901652	0.137095	5	33	response to peptide	BP
6879	GO:0042116	0.137275	2	8	macrophage activation	BP
4487	GO:0019835	0.13778	2	8	cytolysis	BP
9691	GO:0060397	0.137941	1	2	JAK-STAT cascade involved in growth hormone signaling pathway	BP
8303	GO:0046717	0.138313	2	8	acid secretion	BP
12156	GO:2001234	0.138583	6	42	negative regulation of apoptotic signaling pathway	BP
11587	GO:1901989	0.138668	2	8	positive regulation of cell cycle phase transition	BP
11590	GO:1901992	0.138668	2	8	positive regulation of mitotic cell cycle phase transition	BP
10266	GO:0070672	0.138749	1	2	response to interleukin-15	BP
2068	GO:0006366	0.138822	29	282	transcription from RNA polymerase II promoter	BP
5729	GO:0032620	0.139164	2	8	interleukin-17 production	BP
7046	GO:0042559	0.139336	2	8	pteridine-containing compound biosynthetic process	BP
2447	GO:0007040	0.139674	2	8	lysosome organization	BP
10223	GO:0070555	0.139709	3	16	response to interleukin-1	BP
350	GO:0001656	0.139734	3	16	metanephros development	BP
2630	GO:0007605	0.139821	3	16	sensory perception of sound	BP
7948	GO:0045661	0.13993	2	8	regulation of myoblast differentiation	BP
8678	GO:0048742	0.13993	2	8	regulation of skeletal muscle fiber development	BP
6057	GO:0033559	0.14001	4	24	unsaturated fatty acid metabolic process	BP
4876	GO:0030278	0.140793	5	33	regulation of ossification	BP
818	GO:0002793	0.14104	2	8	positive regulation of peptide secretion	BP
5442	GO:0032024	0.14104	2	8	positive regulation of insulin secretion	BP
11064	GO:0090277	0.14104	2	8	positive regulation of peptide hormone secretion	BP
2981	GO:0009101	0.141112	8	63	glycoprotein biosynthetic process	BP
8207	GO:0046469	0.141847	1	2	platelet activating factor metabolic process	BP
9716	GO:0060441	0.142141	2	8	epithelial tube branching involved in lung morphogenesis	BP
11333	GO:1900076	0.142366	2	8	regulation of cellular response to insulin stimulus	BP
3752	GO:0015849	0.142375	6	43	organic acid transport	BP
4531	GO:0019932	0.142405	6	43	second-messenger-mediated signaling	BP
3494	GO:0010976	0.142526	2	8	positive regulation of neuron projection development	BP
4825	GO:0030183	0.1429	3	16	B cell differentiation	BP
10813	GO:0072337	0.14293	2	8	modified amino acid transport	BP
2234	GO:0006631	0.143653	10	83	fatty acid metabolic process	BP
7788	GO:0045103	0.144209	2	8	intermediate filament-based process	BP
7789	GO:0045104	0.144209	2	8	intermediate filament cytoskeleton organization	BP
10504	GO:0071495	0.144734	16	145	cellular response to endogenous stimulus	BP
4731	GO:0023057	0.145046	21	197	negative regulation of signaling	BP
7396	GO:0043488	0.145401	2	8	regulation of mRNA stability	BP
8172	GO:0046348	0.145433	2	8	amino sugar catabolic process	BP
2646	GO:0007626	0.145499	5	33	locomotory behavior	BP
4751	GO:0030033	0.145997	1	2	microvillus assembly	BP
5688	GO:0032528	0.145997	1	2	microvillus organization	BP
11662	GO:1902475	0.14611	1	2	L-alpha-amino acid transmembrane transport	BP
7588	GO:0044262	0.146119	10	83	cellular carbohydrate metabolic process	BP
5583	GO:0032370	0.146146	2	8	positive regulation of lipid transport	BP
2647	GO:0007628	0.146237	2	8	adult walking behavior	BP
5356	GO:0031657	0.146401	1	2	regulation of cyclin-dependent protein serine/threonine kinase activity involved in G1/S transition of mitotic cell cycle	BP
5357	GO:0031659	0.146401	1	2	positive regulation of cyclin-dependent protein serine/threonine kinase activity involved in G1/S transition of mitotic cell cycle	BP
11391	GO:1900424	0.147182	1	2	regulation of defense response to bacterium	BP
637	GO:0002312	0.147257	2	8	B cell activation involved in immune response	BP
8347	GO:0046888	0.147593	2	8	negative regulation of hormone secretion	BP
729	GO:0002577	0.148461	1	2	regulation of antigen processing and presentation	BP
730	GO:0002579	0.148461	1	2	positive regulation of antigen processing and presentation	BP
6873	GO:0042104	0.148733	2	8	positive regulation of activated T cell proliferation	BP
4401	GO:0019369	0.148737	1	2	arachidonic acid metabolic process	BP
4403	GO:0019371	0.148737	1	2	cyclooxygenase pathway	BP
10128	GO:0070269	0.149214	1	2	pyroptosis	BP
8788	GO:0050679	0.149339	4	25	positive regulation of epithelial cell proliferation	BP
474	GO:0001912	0.149673	2	8	positive regulation of leukocyte mediated cytotoxicity	BP
5246	GO:0031343	0.149673	2	8	positive regulation of cell killing	BP
10965	GO:0086100	0.149924	1	2	endothelin receptor signaling pathway	BP
8017	GO:0045835	0.150215	1	2	negative regulation of meiosis	BP
1898	GO:0006003	0.150407	1	2	fructose 2,6-bisphosphate metabolic process	BP
3338	GO:0010648	0.150594	21	198	negative regulation of cell communication	BP
9782	GO:0060605	0.150882	1	2	tube lumen cavitation	BP
9799	GO:0060662	0.150882	1	2	salivary gland cavitation	BP
2267	GO:0006689	0.151202	1	2	ganglioside catabolic process	BP
8213	GO:0046479	0.151202	1	2	glycosphingolipid catabolic process	BP
8231	GO:0046514	0.151202	1	2	ceramide catabolic process	BP
5616	GO:0032415	0.151231	1	2	regulation of sodium:proton antiporter activity	BP
7025	GO:0042508	0.151328	1	2	tyrosine phosphorylation of Stat1 protein	BP
7027	GO:0042510	0.151328	1	2	regulation of tyrosine phosphorylation of Stat1 protein	BP
7028	GO:0042511	0.151328	1	2	positive regulation of tyrosine phosphorylation of Stat1 protein	BP
5824	GO:0032814	0.151377	2	8	regulation of natural killer cell activation	BP
6520	GO:0035524	0.151513	1	2	proline transmembrane transport	BP
10713	GO:0072109	0.151519	1	2	glomerular mesangium development	BP
10714	GO:0072110	0.151519	1	2	glomerular mesangial cell proliferation	BP
10717	GO:0072124	0.151519	1	2	regulation of glomerular mesangial cell proliferation	BP
11035	GO:0090192	0.151519	1	2	regulation of glomerulus development	BP
10265	GO:0070671	0.151881	1	2	response to interleukin-12	BP
10457	GO:0071375	0.152075	4	25	cellular response to peptide hormone stimulus	BP
6076	GO:0033623	0.152459	1	2	regulation of integrin activation	BP
1889	GO:0005980	0.152759	1	2	glycogen catabolic process	BP
3077	GO:0009251	0.152759	1	2	glucan catabolic process	BP
9678	GO:0060371	0.153175	1	2	regulation of atrial cardiac muscle cell membrane depolarization	BP
9997	GO:0061418	0.153316	1	2	regulation of transcription from RNA polymerase II promoter in response to hypoxia	BP
8643	GO:0048662	0.153481	2	8	negative regulation of smooth muscle cell proliferation	BP
10765	GO:0072203	0.153606	1	2	cell proliferation involved in metanephros development	BP
6494	GO:0035455	0.153825	1	2	response to interferon-alpha	BP
7986	GO:0045743	0.154562	1	2	positive regulation of fibroblast growth factor receptor signaling pathway	BP
2263	GO:0006685	0.154648	1	2	sphingomyelin catabolic process	BP
1894	GO:0005996	0.154676	8	62	monosaccharide metabolic process	BP
9778	GO:0060600	0.154809	1	2	dichotomous subdivision of an epithelial terminal unit	BP
5032	GO:0030816	0.154905	3	16	positive regulation of cAMP metabolic process	BP
3541	GO:0014067	0.155049	1	2	negative regulation of phosphatidylinositol 3-kinase signaling	BP
10770	GO:0072210	0.155137	2	9	metanephric nephron development	BP
2296	GO:0006760	0.155304	2	9	folic acid-containing compound metabolic process	BP
517	GO:0001977	0.155489	1	2	renal system process involved in regulation of blood volume	BP
905	GO:0003093	0.155489	1	2	regulation of glomerular filtration	BP
2412	GO:0006977	0.155679	1	2	DNA damage response, signal transduction by p53 class mediator resulting in cell cycle arrest	BP
10834	GO:0072395	0.155679	1	2	signal transduction involved in cell cycle checkpoint	BP
10835	GO:0072401	0.155679	1	2	signal transduction involved in DNA integrity checkpoint	BP
10836	GO:0072413	0.155679	1	2	signal transduction involved in mitotic cell cycle checkpoint	BP
10837	GO:0072422	0.155679	1	2	signal transduction involved in DNA damage checkpoint	BP
10838	GO:0072431	0.155679	1	2	signal transduction involved in mitotic G1 DNA damage checkpoint	BP
11653	GO:1902400	0.155679	1	2	intracellular signal transduction involved in G1 DNA damage checkpoint	BP
11654	GO:1902402	0.155679	1	2	signal transduction involved in mitotic DNA damage checkpoint	BP
11655	GO:1902403	0.155679	1	2	signal transduction involved in mitotic DNA integrity checkpoint	BP
5562	GO:0032319	0.156172	3	17	regulation of Rho GTPase activity	BP
10452	GO:0071360	0.156711	1	2	cellular response to exogenous dsRNA	BP
11876	GO:2000098	0.156731	1	2	negative regulation of smooth muscle cell-matrix adhesion	BP
7435	GO:0043547	0.156776	10	85	positive regulation of GTPase activity	BP
676	GO:0002431	0.15708	1	2	Fc receptor mediated stimulatory signaling pathway	BP
5478	GO:0032102	0.157159	5	35	negative regulation of response to external stimulus	BP
7363	GO:0043403	0.157214	1	2	skeletal muscle tissue regeneration	BP
715	GO:0002538	0.157299	1	2	arachidonic acid metabolite production involved in inflammatory response	BP
716	GO:0002540	0.157299	1	2	leukotriene production involved in inflammatory response	BP
3749	GO:0015838	0.157357	1	2	amino-acid betaine transport	BP
3763	GO:0015879	0.157357	1	2	carnitine transport	BP
11054	GO:0090239	0.157538	1	2	regulation of histone H4 acetylation	BP
11055	GO:0090240	0.157538	1	2	positive regulation of histone H4 acetylation	BP
10894	GO:0072643	0.158087	1	2	interferon-gamma secretion	BP
5789	GO:0032762	0.15812	1	2	mast cell cytokine production	BP
6782	GO:0038093	0.15812	1	2	Fc receptor signaling pathway	BP
3735	GO:0015808	0.158357	1	2	L-alanine transport	BP
2531	GO:0007218	0.158408	3	17	neuropeptide signaling pathway	BP
3896	GO:0016322	0.158463	1	2	neuron remodeling	BP
6863	GO:0042090	0.158498	1	2	interleukin-12 biosynthetic process	BP
7774	GO:0045075	0.158498	1	2	regulation of interleukin-12 biosynthetic process	BP
7781	GO:0045084	0.158498	1	2	positive regulation of interleukin-12 biosynthetic process	BP
9657	GO:0060333	0.158695	1	2	interferon-gamma-mediated signaling pathway	BP
521	GO:0001993	0.158829	1	2	regulation of systemic arterial blood pressure by norepinephrine-epinephrine	BP
531	GO:0002025	0.158829	1	2	vasodilation by norepinephrine-epinephrine involved in regulation of systemic arterial blood pressure	BP
3562	GO:0014821	0.158886	1	2	phasic smooth muscle contraction	BP
3565	GO:0014826	0.158886	1	2	vein smooth muscle contraction	BP
10429	GO:0071312	0.159063	1	2	cellular response to alkaloid	BP
9597	GO:0060192	0.159128	1	2	negative regulation of lipase activity	BP
515	GO:0001975	0.15927	1	2	response to amphetamine	BP
3547	GO:0014075	0.15927	1	2	response to amine	BP
10960	GO:0086067	0.159275	1	2	AV node cell to bundle of His cell communication	BP
907	GO:0003096	0.159311	1	2	renal sodium ion transport	BP
6344	GO:0034767	0.159372	1	2	positive regulation of ion transmembrane transport	BP
11027	GO:0090183	0.159376	2	9	regulation of kidney development	BP
4767	GO:0030073	0.159402	4	25	insulin secretion	BP
9204	GO:0051532	0.159756	1	2	regulation of NFAT protein import into nucleus	BP
5848	GO:0032868	0.15995	4	25	response to insulin	BP
10127	GO:0070268	0.160075	1	2	cornification	BP
7416	GO:0043517	0.160308	1	2	positive regulation of DNA damage response, signal transduction by p53 class mediator	BP
11554	GO:1901798	0.160308	1	2	positive regulation of signal transduction by p53 class mediator	BP
2318	GO:0006811	0.160487	30	297	ion transport	BP
520	GO:0001991	0.16099	1	2	regulation of systemic arterial blood pressure by circulatory renin-angiotensin	BP
522	GO:0001999	0.16099	1	2	renal response to blood flow involved in circulatory renin-angiotensin regulation of systemic arterial blood pressure	BP
523	GO:0002001	0.16099	1	2	renin secretion into blood stream	BP
11351	GO:1900133	0.16099	1	2	regulation of renin secretion into blood stream	BP
2350	GO:0006875	0.16155	9	74	cellular metal ion homeostasis	BP
4735	GO:0030002	0.161571	1	2	cellular anion homeostasis	BP
8919	GO:0050901	0.161606	1	2	leukocyte tethering or rolling	BP
3019	GO:0009151	0.162109	1	2	purine deoxyribonucleotide metabolic process	BP
3022	GO:0009155	0.162109	1	2	purine deoxyribonucleotide catabolic process	BP
3061	GO:0009215	0.162109	1	2	purine deoxyribonucleoside triphosphate metabolic process	BP
3062	GO:0009217	0.162109	1	2	purine deoxyribonucleoside triphosphate catabolic process	BP
3727	GO:0015791	0.162162	1	2	polyol transport	BP
3728	GO:0015793	0.162162	1	2	glycerol transport	BP
4466	GO:0019755	0.162162	1	2	one-carbon compound transport	BP
3099	GO:0009312	0.162215	1	2	oligosaccharide biosynthetic process	BP
2317	GO:0006810	0.162256	93	1015	transport	BP
8321	GO:0046835	0.162507	2	9	carbohydrate phosphorylation	BP
10969	GO:0090005	0.162565	1	2	negative regulation of establishment of protein localization to plasma membrane	BP
9351	GO:0051923	0.162622	1	2	sulfation	BP
5879	GO:0032928	0.162956	1	2	regulation of superoxide anion generation	BP
5880	GO:0032930	0.162956	1	2	positive regulation of superoxide anion generation	BP
11088	GO:0090322	0.162956	1	2	regulation of superoxide metabolic process	BP
5689	GO:0032535	0.163147	7	53	regulation of cellular component size	BP
9576	GO:0060143	0.163486	1	2	positive regulation of syncytium formation by plasma membrane fusion	BP
11550	GO:1901739	0.163486	1	2	regulation of myoblast fusion	BP
11551	GO:1901741	0.163486	1	2	positive regulation of myoblast fusion	BP
10517	GO:0071542	0.163655	1	2	dopaminergic neuron differentiation	BP
3737	GO:0015811	0.163672	1	2	L-cystine transport	BP
3531	GO:0014043	0.163685	1	2	negative regulation of neuron maturation	BP
9705	GO:0060426	0.164001	1	2	lung vasculature development	BP
7182	GO:0042996	0.164053	1	2	regulation of Golgi to plasma membrane protein transport	BP
2502	GO:0007167	0.164089	13	117	enzyme linked receptor protein signaling pathway	BP
9573	GO:0060135	0.16445	2	9	maternal process involved in female pregnancy	BP
2196	GO:0006564	0.164536	1	2	L-serine biosynthetic process	BP
9860	GO:0060837	0.164849	1	2	blood vessel endothelial cell differentiation	BP
9865	GO:0060842	0.164849	1	2	arterial endothelial cell differentiation	BP
1971	GO:0006154	0.16495	1	2	adenosine catabolic process	BP
8124	GO:0046102	0.16495	1	2	inosine metabolic process	BP
8125	GO:0046103	0.16495	1	2	inosine biosynthetic process	BP
446	GO:0001845	0.165033	1	2	phagolysosome assembly	BP
11104	GO:0090382	0.165033	1	2	phagosome maturation	BP
4479	GO:0019800	0.165404	1	2	peptide cross-linking via chondroitin 4-sulfate glycosaminoglycan	BP
5744	GO:0032651	0.165561	2	9	regulation of interleukin-1 beta production	BP
5745	GO:0032652	0.165561	2	9	regulation of interleukin-1 production	BP
3816	GO:0016053	0.165641	12	106	organic acid biosynthetic process	BP
8185	GO:0046394	0.165641	12	106	carboxylic acid biosynthetic process	BP
7189	GO:0043011	0.165711	1	2	myeloid dendritic cell differentiation	BP
5121	GO:0031018	0.165717	1	2	endocrine pancreas development	BP
2111	GO:0006436	0.165757	1	2	tryptophanyl-tRNA aminoacylation	BP
642	GO:0002323	0.165888	1	2	natural killer cell activation involved in immune response	BP
11216	GO:0097285	0.165923	9	74	cell-type specific apoptotic process	BP
584	GO:0002138	0.165924	1	2	retinoic acid biosynthetic process	BP
3833	GO:0016102	0.165924	1	2	diterpenoid biosynthetic process	BP
7231	GO:0043103	0.166202	1	2	hypoxanthine salvage	BP
536	GO:0002030	0.166451	1	2	inhibitory G-protein coupled receptor phosphorylation	BP
5515	GO:0032222	0.166451	1	2	regulation of synaptic transmission, cholinergic	BP
5732	GO:0032627	0.166474	1	2	interleukin-23 production	BP
5752	GO:0032667	0.166474	1	2	regulation of interleukin-23 production	BP
3846	GO:0016192	0.166511	28	280	vesicle-mediated transport	BP
9587	GO:0060167	0.166518	1	2	regulation of adenosine receptor signaling pathway	BP
11052	GO:0090237	0.166687	1	2	regulation of arachidonic acid secretion	BP
11053	GO:0090238	0.166687	1	2	positive regulation of arachidonic acid secretion	BP
5050	GO:0030851	0.166841	1	2	granulocyte differentiation	BP
2139	GO:0006486	0.166969	7	55	protein glycosylation	BP
7371	GO:0043413	0.166969	7	55	macromolecule glycosylation	BP
12170	GO:2001257	0.167114	2	9	regulation of cation channel activity	BP
4510	GO:0019886	0.167274	1	2	antigen processing and presentation of exogenous peptide antigen via MHC class II	BP
7923	GO:0045622	0.167292	1	2	regulation of T-helper cell differentiation	BP
7925	GO:0045624	0.167292	1	2	positive regulation of T-helper cell differentiation	BP
7928	GO:0045628	0.167292	1	2	regulation of T-helper 2 cell differentiation	BP
11406	GO:1901016	0.167386	1	2	regulation of potassium ion transmembrane transporter activity	BP
7466	GO:0043616	0.167716	2	9	keratinocyte proliferation	BP
2174	GO:0006541	0.167768	2	9	glutamine metabolic process	BP
11338	GO:1900101	0.167822	1	2	regulation of endoplasmic reticulum unfolded protein response	BP
11339	GO:1900103	0.167822	1	2	positive regulation of endoplasmic reticulum unfolded protein response	BP
3997	GO:0016584	0.167875	1	2	nucleosome positioning	BP
728	GO:0002576	0.168078	1	2	platelet degranulation	BP
6498	GO:0035459	0.16813	1	2	cargo loading into vesicle	BP
11003	GO:0090110	0.16813	1	2	cargo loading into COPII-coated vesicle	BP
11459	GO:1901301	0.16813	1	2	regulation of cargo loading into COPII-coated vesicle	BP
11460	GO:1901303	0.16813	1	2	negative regulation of cargo loading into COPII-coated vesicle	BP
5577	GO:0032364	0.168322	1	2	oxygen homeostasis	BP
7245	GO:0043129	0.168418	1	2	surfactant homeostasis	BP
5892	GO:0032957	0.168492	1	2	inositol trisphosphate metabolic process	BP
10292	GO:0070813	0.168514	1	2	hydrogen sulfide metabolic process	BP
1968	GO:0006144	0.168539	2	9	purine nucleobase metabolic process	BP
5336	GO:0031620	0.168705	1	2	regulation of fever generation	BP
5337	GO:0031622	0.168705	1	2	positive regulation of fever generation	BP
5355	GO:0031652	0.168705	1	2	positive regulation of heat generation	BP
6148	GO:0034116	0.168705	1	2	positive regulation of heterotypic cell-cell adhesion	BP
9759	GO:0060559	0.168705	1	2	positive regulation of calcidiol 1-monooxygenase activity	BP
10608	GO:0071822	0.168906	33	333	protein complex subunit organization	BP
5877	GO:0032926	0.169226	1	2	negative regulation of activin receptor signaling pathway	BP
3353	GO:0010693	0.169229	1	2	negative regulation of alkaline phosphatase activity	BP
5717	GO:0032604	0.169237	1	2	granulocyte macrophage colony-stimulating factor production	BP
5739	GO:0032645	0.169237	1	2	regulation of granulocyte macrophage colony-stimulating factor production	BP
5772	GO:0032725	0.169237	1	2	positive regulation of granulocyte macrophage colony-stimulating factor production	BP
9354	GO:0051928	0.169308	3	17	positive regulation of calcium ion transport	BP
9803	GO:0060669	0.169336	1	2	embryonic placenta morphogenesis	BP
9804	GO:0060670	0.169336	1	2	branching involved in labyrinthine layer morphogenesis	BP
9827	GO:0060713	0.169336	1	2	labyrinthine layer morphogenesis	BP
10595	GO:0071801	0.169489	1	2	regulation of podosome assembly	BP
10596	GO:0071803	0.169489	1	2	positive regulation of podosome assembly	BP
2617	GO:0007584	0.169673	2	9	response to nutrient	BP
8976	GO:0051024	0.169807	1	2	positive regulation of immunoglobulin secretion	BP
5893	GO:0032958	0.169824	1	2	inositol phosphate biosynthetic process	BP
7582	GO:0044252	0.169831	1	2	negative regulation of multicellular organismal metabolic process	BP
3122	GO:0009447	0.169901	1	2	putrescine catabolic process	BP
8787	GO:0050678	0.169963	7	55	regulation of epithelial cell proliferation	BP
10008	GO:0061450	0.170074	1	2	trophoblast cell migration	BP
11434	GO:1901163	0.170074	1	2	regulation of trophoblast cell migration	BP
2270	GO:0006692	0.170085	3	17	prostanoid metabolic process	BP
2271	GO:0006693	0.170085	3	17	prostaglandin metabolic process	BP
638	GO:0002313	0.170428	1	2	mature B cell differentiation involved in immune response	BP
648	GO:0002335	0.170428	1	2	mature B cell differentiation	BP
11552	GO:1901796	0.170543	2	9	regulation of signal transduction by p53 class mediator	BP
11921	GO:2000254	0.170605	1	2	regulation of male germ cell proliferation	BP
680	GO:0002438	0.170754	1	2	acute inflammatory response to antigenic stimulus	BP
847	GO:0002864	0.170754	1	2	regulation of acute inflammatory response to antigenic stimulus	BP
5986	GO:0033157	0.170835	7	55	regulation of intracellular protein transport	BP
902	GO:0003084	0.170974	1	2	positive regulation of systemic arterial blood pressure	BP
4369	GO:0019227	0.171005	1	2	neuronal action potential propagation	BP
3161	GO:0009791	0.171016	3	17	post-embryonic development	BP
8317	GO:0046827	0.171041	1	2	positive regulation of protein export from nucleus	BP
6645	GO:0035930	0.171264	1	2	corticosteroid hormone secretion	BP
6646	GO:0035933	0.171264	1	2	glucocorticoid secretion	BP
12093	GO:2000831	0.171264	1	2	regulation of steroid hormone secretion	BP
12095	GO:2000846	0.171264	1	2	regulation of corticosteroid hormone secretion	BP
12097	GO:2000849	0.171264	1	2	regulation of glucocorticoid secretion	BP
9352	GO:0051924	0.171338	4	26	regulation of calcium ion transport	BP
8277	GO:0046641	0.171441	1	2	positive regulation of alpha-beta T cell proliferation	BP
2585	GO:0007412	0.171604	1	2	axon target recognition	BP
8161	GO:0046323	0.171723	2	9	glucose import	BP
6362	GO:0035023	0.171989	4	27	regulation of Rho protein signal transduction	BP
8199	GO:0046456	0.172048	3	17	icosanoid biosynthetic process	BP
11497	GO:1901570	0.172048	3	17	fatty acid derivative biosynthetic process	BP
9145	GO:0051345	0.172247	15	138	positive regulation of hydrolase activity	BP
11362	GO:1900180	0.17225	5	36	regulation of protein localization to nucleus	BP
9269	GO:0051702	0.172315	2	9	interaction with symbiont	BP
9320	GO:0051851	0.172315	2	9	modification by host of symbiont morphology or physiology	BP
299	GO:0001306	0.172577	1	2	age-dependent response to oxidative stress	BP
2616	GO:0007571	0.172577	1	2	age-dependent general metabolic decline	BP
524	GO:0002009	0.173248	9	75	morphogenesis of an epithelium	BP
7395	GO:0043487	0.173262	2	9	regulation of RNA stability	BP
866	GO:0002904	0.173338	1	2	positive regulation of B cell apoptotic process	BP
681	GO:0002439	0.173407	1	2	chronic inflammatory response to antigenic stimulus	BP
851	GO:0002874	0.173407	1	2	regulation of chronic inflammatory response to antigenic stimulus	BP
852	GO:0002876	0.173407	1	2	positive regulation of chronic inflammatory response to antigenic stimulus	BP
8094	GO:0046006	0.173573	2	9	regulation of activated T cell proliferation	BP
11953	GO:2000341	0.173608	1	2	regulation of chemokine (C-X-C motif) ligand 2 production	BP
11954	GO:2000343	0.173608	1	2	positive regulation of chemokine (C-X-C motif) ligand 2 production	BP
5928	GO:0033023	0.173663	1	2	mast cell homeostasis	BP
5929	GO:0033024	0.173663	1	2	mast cell apoptotic process	BP
5930	GO:0033025	0.173663	1	2	regulation of mast cell apoptotic process	BP
5931	GO:0033026	0.173663	1	2	negative regulation of mast cell apoptotic process	BP
7910	GO:0045599	0.173856	2	9	negative regulation of fat cell differentiation	BP
10417	GO:0071276	0.173887	1	2	cellular response to cadmium ion	BP
9929	GO:0061081	0.173962	1	2	positive regulation of myeloid leukocyte cytokine production involved in immune response	BP
9102	GO:0051258	0.174163	8	64	protein polymerization	BP
11488	GO:1901532	0.174387	2	9	regulation of hematopoietic progenitor cell differentiation	BP
424	GO:0001818	0.174501	4	26	negative regulation of cytokine production	BP
451	GO:0001866	0.174508	1	2	NK T cell proliferation	BP
4368	GO:0019226	0.174634	2	9	transmission of nerve impulse	BP
8903	GO:0050873	0.175449	2	9	brown fat cell differentiation	BP
1911	GO:0006026	0.175781	2	9	aminoglycan catabolic process	BP
7880	GO:0045429	0.176016	2	9	positive regulation of nitric oxide biosynthetic process	BP
2048	GO:0006336	0.176442	2	9	DNA replication-independent nucleosome assembly	BP
6331	GO:0034724	0.176442	2	9	DNA replication-independent nucleosome organization	BP
7599	GO:0044283	0.176765	16	149	small molecule biosynthetic process	BP
2122	GO:0006461	0.178427	26	256	protein complex assembly	BP
785	GO:0002711	0.17981	2	9	positive regulation of T cell mediated immunity	BP
5020	GO:0030802	0.17992	3	18	regulation of cyclic nucleotide biosynthetic process	BP
6913	GO:0042177	0.180167	2	9	negative regulation of protein catabolic process	BP
8631	GO:0048638	0.181008	3	18	regulation of developmental growth	BP
11525	GO:1901653	0.181876	4	27	cellular response to peptide	BP
8944	GO:0050954	0.182555	3	18	sensory perception of mechanical stimulus	BP
5656	GO:0032479	0.182659	2	10	regulation of type I interferon production	BP
2363	GO:0006893	0.18358	2	9	Golgi to plasma membrane transport	BP
7184	GO:0043001	0.18358	2	9	Golgi to plasma membrane protein transport	BP
9232	GO:0051592	0.183711	3	18	response to calcium ion	BP
5017	GO:0030799	0.184173	4	27	regulation of cyclic nucleotide metabolic process	BP
4686	GO:0022603	0.184225	16	150	regulation of anatomical structure morphogenesis	BP
4733	GO:0023061	0.184407	7	55	signal release	BP
7549	GO:0044106	0.185465	4	27	cellular amine metabolic process	BP
11393	GO:1900542	0.185638	14	130	regulation of purine nucleotide metabolic process	BP
8002	GO:0045786	0.187343	7	56	negative regulation of cell cycle	BP
10451	GO:0071359	0.187412	2	10	cellular response to dsRNA	BP
3134	GO:0009593	0.188833	2	10	detection of chemical stimulus	BP
2618	GO:0007585	0.190357	2	10	respiratory gaseous exchange	BP
5851	GO:0032872	0.19063	4	28	regulation of stress-activated MAPK cascade	BP
10143	GO:0070302	0.19063	4	28	regulation of stress-activated protein kinase signaling cascade	BP
11879	GO:2000106	0.191372	3	18	regulation of leukocyte apoptotic process	BP
1938	GO:0006084	0.191399	2	10	acetyl-CoA metabolic process	BP
8669	GO:0048729	0.192195	11	98	tissue morphogenesis	BP
10189	GO:0070482	0.192701	5	37	response to oxygen levels	BP
6153	GO:0034134	0.193376	1	3	toll-like receptor 2 signaling pathway	BP
2237	GO:0006636	0.193434	3	18	unsaturated fatty acid biosynthetic process	BP
4675	GO:0022407	0.193507	3	18	regulation of cell-cell adhesion	BP
11501	GO:1901605	0.193879	9	78	alpha-amino acid metabolic process	BP
1967	GO:0006140	0.194049	14	131	regulation of nucleotide metabolic process	BP
10129	GO:0070271	0.195143	26	259	protein complex biogenesis	BP
2348	GO:0006873	0.195889	10	88	cellular ion homeostasis	BP
5468	GO:0032091	0.195934	2	10	negative regulation of protein binding	BP
5019	GO:0030801	0.196092	3	18	positive regulation of cyclic nucleotide metabolic process	BP
2536	GO:0007229	0.196977	3	19	integrin-mediated signaling pathway	BP
7541	GO:0044070	0.197303	3	18	regulation of anion transport	BP
5184	GO:0031214	0.197402	4	28	biomineral tissue development	BP
5531	GO:0032270	0.198107	16	152	positive regulation of cellular protein metabolic process	BP
8819	GO:0050728	0.198226	3	19	negative regulation of inflammatory response	BP
4650	GO:0021954	0.198478	2	10	central nervous system neuron development	BP
2	GO:0000003	0.199462	16	153	reproduction	BP
7935	GO:0045639	0.19957	3	18	positive regulation of myeloid cell differentiation	BP
6958	GO:0042345	0.200009	2	10	regulation of NF-kappaB import into nucleus	BP
6961	GO:0042348	0.200009	2	10	NF-kappaB import into nucleus	BP
10068	GO:0070085	0.201926	7	58	glycosylation	BP
11310	GO:0098661	0.203278	3	19	inorganic anion transmembrane transport	BP
783	GO:0002709	0.203922	2	10	regulation of T cell mediated immunity	BP
9093	GO:0051248	0.203996	14	131	negative regulation of protein metabolic process	BP
8129	GO:0046113	0.204121	1	3	nucleobase catabolic process	BP
7222	GO:0043087	0.204818	10	90	regulation of GTPase activity	BP
5035	GO:0030819	0.205298	2	10	positive regulation of cAMP biosynthetic process	BP
8854	GO:0050798	0.205362	2	10	activated T cell proliferation	BP
10172	GO:0070373	0.205461	2	10	negative regulation of ERK1 and ERK2 cascade	BP
3318	GO:0010623	0.205815	2	10	developmental programmed cell death	BP
7744	GO:0045010	0.205986	2	10	actin nucleation	BP
11880	GO:2000107	0.208248	2	10	negative regulation of leukocyte apoptotic process	BP
2495	GO:0007160	0.208545	4	29	cell-matrix adhesion	BP
3159	GO:0009755	0.209144	3	19	hormone-mediated signaling pathway	BP
10933	GO:0080135	0.209549	10	90	regulation of cellular response to stress	BP
4283	GO:0018212	0.210011	6	49	peptidyl-tyrosine modification	BP
698	GO:0002475	0.210398	1	3	antigen processing and presentation via MHC class Ib	BP
11308	GO:0098656	0.210444	4	29	anion transmembrane transport	BP
5249	GO:0031346	0.210825	3	19	positive regulation of cell projection organization	BP
833	GO:0002831	0.211365	3	19	regulation of response to biotic stimulus	BP
679	GO:0002437	0.211407	2	10	inflammatory response to antigenic stimulus	BP
3787	GO:0015937	0.211448	1	3	coenzyme A biosynthetic process	BP
6108	GO:0033866	0.211448	1	3	nucleoside bisphosphate biosynthetic process	BP
6118	GO:0034030	0.211448	1	3	ribonucleoside bisphosphate biosynthetic process	BP
6120	GO:0034033	0.211448	1	3	purine nucleoside bisphosphate biosynthetic process	BP
2815	GO:0008344	0.211864	3	19	adult locomotory behavior	BP
8086	GO:0045981	0.212001	3	19	positive regulation of nucleotide metabolic process	BP
11395	GO:1900544	0.212001	3	19	positive regulation of purine nucleotide metabolic process	BP
9486	GO:0055082	0.212608	11	100	cellular chemical homeostasis	BP
5721	GO:0032608	0.212623	2	11	interferon-beta production	BP
8537	GO:0048286	0.212727	2	10	lung alveolus development	BP
4773	GO:0030101	0.212922	2	10	natural killer cell activation	BP
8031	GO:0045861	0.213595	2	10	negative regulation of proteolysis	BP
1900	GO:0006006	0.214689	6	47	glucose metabolic process	BP
11508	GO:1901617	0.214945	6	48	organic hydroxy compound biosynthetic process	BP
5967	GO:0033124	0.215187	10	91	regulation of GTP catabolic process	BP
5025	GO:0030808	0.215405	3	20	regulation of nucleotide biosynthetic process	BP
11382	GO:1900371	0.215405	3	20	regulation of purine nucleotide biosynthetic process	BP
4924	GO:0030422	0.216194	1	3	production of siRNA involved in RNA interference	BP
10406	GO:0071236	0.216617	1	3	cellular response to antibiotic	BP
11212	GO:0097237	0.216617	1	3	cellular response to toxic substance	BP
3095	GO:0009308	0.21677	4	29	amine metabolic process	BP
9084	GO:0051234	0.217374	93	1034	establishment of localization	BP
6044	GO:0033500	0.217815	4	29	carbohydrate homeostasis	BP
7063	GO:0042593	0.217815	4	29	glucose homeostasis	BP
7459	GO:0043589	0.218329	2	11	skin morphogenesis	BP
872	GO:0002921	0.218713	1	3	negative regulation of humoral immune response	BP
8052	GO:0045916	0.218713	1	3	negative regulation of complement activation	BP
11925	GO:2000258	0.218713	1	3	negative regulation of protein activation cascade	BP
5987	GO:0033158	0.218774	1	3	regulation of protein import into nucleus, translocation	BP
11006	GO:0090128	0.219107	1	3	regulation of synapse maturation	BP
11007	GO:0090129	0.219107	1	3	positive regulation of synapse maturation	BP
9818	GO:0060693	0.21926	1	3	regulation of branching involved in salivary gland morphogenesis	BP
5670	GO:0032497	0.219435	1	3	detection of lipopolysaccharide	BP
9213	GO:0051561	0.219534	1	3	positive regulation of mitochondrial calcium ion concentration	BP
3744	GO:0015824	0.219659	1	3	proline transport	BP
3566	GO:0014829	0.219674	1	3	vascular smooth muscle contraction	BP
5486	GO:0032119	0.220179	1	3	sequestering of zinc ion	BP
6587	GO:0035767	0.22051	1	3	endothelial cell chemotaxis	BP
11108	GO:0090399	0.220869	1	3	replicative senescence	BP
11109	GO:0090400	0.220869	1	3	stress-induced premature senescence	BP
11110	GO:0090403	0.220869	1	3	oxidative stress-induced premature senescence	BP
5579	GO:0032366	0.220918	1	3	intracellular sterol transport	BP
5580	GO:0032367	0.220918	1	3	intracellular cholesterol transport	BP
1896	GO:0006000	0.221479	1	3	fructose metabolic process	BP
5650	GO:0032466	0.221484	1	3	negative regulation of cytokinesis	BP
4404	GO:0019377	0.221541	1	3	glycolipid catabolic process	BP
1897	GO:0006002	0.221794	1	3	fructose 6-phosphate metabolic process	BP
10905	GO:0072673	0.22198	1	3	lamellipodium morphogenesis	BP
8312	GO:0046822	0.221991	5	39	regulation of nucleocytoplasmic transport	BP
3329	GO:0010638	0.222021	9	79	positive regulation of organelle organization	BP
1907	GO:0006021	0.222053	1	3	inositol biosynthetic process	BP
989	GO:0003337	0.222297	1	3	mesenchymal to epithelial transition involved in metanephros morphogenesis	BP
10691	GO:0072077	0.222297	1	3	renal vesicle morphogenesis	BP
10798	GO:0072283	0.222297	1	3	metanephric renal vesicle morphogenesis	BP
4962	GO:0030534	0.222343	4	29	adult behavior	BP
9835	GO:0060742	0.222398	1	3	epithelial cell differentiation involved in prostate gland development	BP
11300	GO:0098602	0.222415	7	60	single organism cell adhesion	BP
7453	GO:0043576	0.222766	1	3	regulation of respiratory gaseous exchange	BP
11883	GO:2000110	0.222909	1	3	negative regulation of macrophage apoptotic process	BP
3756	GO:0015865	0.223097	1	3	purine nucleotide transport	BP
3758	GO:0015868	0.223097	1	3	purine ribonucleotide transport	BP
329	GO:0001573	0.223189	1	3	ganglioside metabolic process	BP
3402	GO:0010815	0.223227	1	3	bradykinin catabolic process	BP
7311	GO:0043266	0.223386	1	3	regulation of potassium ion transport	BP
11477	GO:1901379	0.223386	1	3	regulation of potassium ion transmembrane transport	BP
11919	GO:2000251	0.223445	1	3	positive regulation of actin cytoskeleton reorganization	BP
1982	GO:0006182	0.223798	2	11	cGMP biosynthetic process	BP
9516	GO:0060019	0.224079	1	3	radial glial cell differentiation	BP
8079	GO:0045956	0.224657	1	3	positive regulation of calcium ion-dependent exocytosis	BP
906	GO:0003094	0.224891	1	3	glomerular filtration	BP
11204	GO:0097205	0.224891	1	3	renal filtration	BP
5039	GO:0030825	0.224945	1	3	positive regulation of cGMP metabolic process	BP
5041	GO:0030828	0.224945	1	3	positive regulation of cGMP biosynthetic process	BP
11004	GO:0090114	0.225235	1	3	COPII-coated vesicle budding	BP
2518	GO:0007190	0.225609	1	3	activation of adenylate cyclase activity	BP
7992	GO:0045762	0.225609	1	3	positive regulation of adenylate cyclase activity	BP
3976	GO:0016556	0.225614	1	3	mRNA modification	BP
530	GO:0002024	0.225625	1	3	diet induced thermogenesis	BP
875	GO:0002925	0.225902	1	3	positive regulation of humoral immune response mediated by circulating immunoglobulin	BP
5566	GO:0032328	0.225955	1	3	alanine transport	BP
3443	GO:0010883	0.225967	2	11	regulation of lipid storage	BP
6673	GO:0036010	0.226072	1	3	protein localization to endosome	BP
6201	GO:0034315	0.226142	1	3	regulation of Arp2/3 complex-mediated actin nucleation	BP
7683	GO:0044557	0.226283	1	3	relaxation of smooth muscle	BP
9560	GO:0060087	0.226283	1	3	relaxation of vascular smooth muscle	BP
9104	GO:0051260	0.226554	7	60	protein homooligomerization	BP
9897	GO:0061003	0.226619	1	3	positive regulation of dendritic spine morphogenesis	BP
8610	GO:0048568	0.226673	8	70	embryonic organ development	BP
3400	GO:0010812	0.226862	2	11	negative regulation of cell-substrate adhesion	BP
10000	GO:0061430	0.226916	1	3	bone trabecula morphogenesis	BP
4932	GO:0030433	0.226937	2	11	ER-associated ubiquitin-dependent protein catabolic process	BP
10118	GO:0070254	0.227132	1	3	mucus secretion	BP
10119	GO:0070255	0.227132	1	3	regulation of mucus secretion	BP
6918	GO:0042220	0.227507	1	3	response to cocaine	BP
8491	GO:0048148	0.227507	1	3	behavioral response to cocaine	BP
5154	GO:0031098	0.227636	4	30	stress-activated protein kinase signaling cascade	BP
9166	GO:0051403	0.227636	4	30	stress-activated MAPK cascade	BP
2262	GO:0006684	0.227856	1	3	sphingomyelin metabolic process	BP
3371	GO:0010742	0.228071	1	3	macrophage derived foam cell differentiation	BP
10987	GO:0090077	0.228071	1	3	foam cell differentiation	BP
6893	GO:0042136	0.228419	1	3	neurotransmitter biosynthetic process	BP
8762	GO:0050482	0.228675	1	3	arachidonic acid secretion	BP
607	GO:0002230	0.228928	1	3	positive regulation of defense response to virus by host	BP
10550	GO:0071624	0.229002	1	3	positive regulation of granulocyte chemotaxis	BP
2342	GO:0006857	0.229051	1	3	oligopeptide transport	BP
3171	GO:0009887	0.229127	13	125	organ morphogenesis	BP
2413	GO:0006978	0.229148	1	3	DNA damage response, signal transduction by p53 class mediator resulting in transcription of p21 class mediator	BP
5816	GO:0032800	0.229372	2	11	receptor biosynthetic process	BP
11357	GO:1900153	0.229972	1	3	positive regulation of nuclear-transcribed mRNA catabolic process, deadenylation-dependent decay	BP
8264	GO:0046627	0.230025	1	3	negative regulation of insulin receptor signaling pathway	BP
7539	GO:0044062	0.230035	1	3	regulation of excretion	BP
5320	GO:0031571	0.230101	1	3	mitotic G1 DNA damage checkpoint	BP
7720	GO:0044783	0.230101	1	3	G1 DNA damage checkpoint	BP
7734	GO:0044819	0.230101	1	3	mitotic G1/S transition checkpoint	BP
38	GO:0000101	0.230328	1	3	sulfur amino acid transport	BP
5654	GO:0032471	0.230397	1	3	negative regulation of endoplasmic reticulum calcium ion concentration	BP
11999	GO:2000484	0.230625	1	3	positive regulation of interleukin-8 secretion	BP
12075	GO:2000778	0.230625	1	3	positive regulation of interleukin-6 secretion	BP
9660	GO:0060337	0.230795	1	3	type I interferon signaling pathway	BP
10450	GO:0071357	0.230795	1	3	cellular response to type I interferon	BP
8661	GO:0048708	0.230845	2	11	astrocyte differentiation	BP
2191	GO:0006559	0.231185	1	3	L-phenylalanine catabolic process	BP
2201	GO:0006570	0.231185	1	3	tyrosine metabolic process	BP
2202	GO:0006572	0.231185	1	3	tyrosine catabolic process	BP
2972	GO:0009074	0.231185	1	3	aromatic amino acid family catabolic process	BP
11628	GO:1902222	0.231185	1	3	erythrose 4-phosphate/phosphoenolpyruvate family amino acid catabolic process	BP
10414	GO:0071260	0.231378	2	11	cellular response to mechanical stimulus	BP
7771	GO:0045072	0.231379	1	3	regulation of interferon-gamma biosynthetic process	BP
2605	GO:0007520	0.231486	1	3	myoblast fusion	BP
3708	GO:0015697	0.231585	1	3	quaternary ammonium group transport	BP
7900	GO:0045581	0.231871	1	3	negative regulation of T cell differentiation	BP
9622	GO:0060263	0.231894	1	3	regulation of respiratory burst	BP
5624	GO:0032429	0.23193	1	3	regulation of phospholipase A2 activity	BP
5209	GO:0031269	0.232112	1	3	pseudopodium assembly	BP
5210	GO:0031272	0.232112	1	3	regulation of pseudopodium assembly	BP
5211	GO:0031274	0.232112	1	3	positive regulation of pseudopodium assembly	BP
6341	GO:0034764	0.232296	1	3	positive regulation of transmembrane transport	BP
3317	GO:0010614	0.232349	1	3	negative regulation of cardiac muscle hypertrophy	BP
3554	GO:0014741	0.232349	1	3	negative regulation of muscle hypertrophy	BP
1914	GO:0006030	0.232366	1	3	chitin metabolic process	BP
1915	GO:0006032	0.232366	1	3	chitin catabolic process	BP
8939	GO:0050931	0.232718	2	11	pigment cell differentiation	BP
8899	GO:0050869	0.232891	1	3	negative regulation of B cell activation	BP
5782	GO:0032743	0.232984	1	3	positive regulation of interleukin-2 production	BP
7319	GO:0043279	0.232995	2	11	response to alkaloid	BP
6042	GO:0033483	0.2332	1	3	gas homeostasis	BP
5237	GO:0031329	0.233793	17	168	regulation of cellular catabolic process	BP
2504	GO:0007169	0.233803	8	72	transmembrane receptor protein tyrosine kinase signaling pathway	BP
3090	GO:0009298	0.233807	1	3	GDP-mannose biosynthetic process	BP
4446	GO:0019673	0.233807	1	3	GDP-mannose metabolic process	BP
10579	GO:0071711	0.233846	1	3	basement membrane organization	BP
3084	GO:0009264	0.233954	1	3	deoxyribonucleotide catabolic process	BP
8182	GO:0046386	0.233954	1	3	deoxyribose phosphate catabolic process	BP
9689	GO:0060395	0.233968	1	3	SMAD protein signal transduction	BP
11824	GO:1990126	0.23402	1	3	retrograde transport, endosome to plasma membrane	BP
11264	GO:0097527	0.234292	1	3	necroptotic signaling pathway	BP
9584	GO:0060158	0.23452	1	3	phospholipase C-activating dopamine receptor signaling pathway	BP
5582	GO:0032369	0.234747	1	3	negative regulation of lipid transport	BP
8624	GO:0048608	0.234805	8	71	reproductive structure development	BP
10009	GO:0061458	0.234805	8	71	reproductive system development	BP
5951	GO:0033081	0.235407	1	3	regulation of T cell differentiation in thymus	BP
11617	GO:1902117	0.235569	1	3	positive regulation of organelle assembly	BP
11619	GO:1902165	0.23578	1	3	regulation of intrinsic apoptotic signaling pathway in response to DNA damage by p53 class mediator	BP
11620	GO:1902166	0.23578	1	3	negative regulation of intrinsic apoptotic signaling pathway in response to DNA damage by p53 class mediator	BP
11634	GO:1902253	0.23578	1	3	regulation of intrinsic apoptotic signaling pathway by p53 class mediator	BP
11635	GO:1902254	0.23578	1	3	negative regulation of intrinsic apoptotic signaling pathway by p53 class mediator	BP
9574	GO:0060136	0.236247	1	3	embryonic process involved in female pregnancy	BP
11364	GO:1900182	0.236266	1	3	positive regulation of protein localization to nucleus	BP
3700	GO:0015671	0.236608	1	3	oxygen transport	BP
9025	GO:0051126	0.236765	1	3	negative regulation of actin nucleation	BP
3052	GO:0009204	0.236984	1	3	deoxyribonucleoside triphosphate catabolic process	BP
8634	GO:0048641	0.237046	2	11	regulation of skeletal muscle tissue development	BP
9302	GO:0051784	0.237159	2	11	negative regulation of nuclear division	BP
5829	GO:0032823	0.237259	1	3	regulation of natural killer cell differentiation	BP
3479	GO:0010944	0.2374	1	3	negative regulation of transcription by competitive promoter binding	BP
7630	GO:0044381	0.237513	1	3	glucose import in response to insulin stimulus	BP
12178	GO:2001273	0.237513	1	3	regulation of glucose import in response to insulin stimulus	BP
8582	GO:0048521	0.237552	1	3	negative regulation of behavior	BP
8934	GO:0050922	0.237552	1	3	negative regulation of chemotaxis	BP
412	GO:0001787	0.23771	1	3	natural killer cell proliferation	BP
5827	GO:0032817	0.23771	1	3	regulation of natural killer cell proliferation	BP
5828	GO:0032819	0.23771	1	3	positive regulation of natural killer cell proliferation	BP
5753	GO:0032673	0.237771	1	3	regulation of interleukin-4 production	BP
5784	GO:0032753	0.237771	1	3	positive regulation of interleukin-4 production	BP
5550	GO:0032303	0.238265	1	3	regulation of icosanoid secretion	BP
5552	GO:0032305	0.238265	1	3	positive regulation of icosanoid secretion	BP
5865	GO:0032892	0.238265	1	3	positive regulation of organic acid transport	BP
[truncated: 10,186 more rows]
