# Supplementary material for: Integrated analysis of the local and systemic changes preceding the development of post-partum cytological endometritis
Source: BMC Genomics. 2015 Oct 19;16:811. doi: 10.1186/s12864-015-1967-5 (PMC4617749; doi:10.1186/s12864-015-1967-5)
Supplement: Additional file 5: — All differentially expressed miRNA lists for each comparison shown in Figure 2a (FDR < 0.1).(XLSX 88 kb) [file 12864_2015_1967_MOESM5_ESM.xlsx]

## Sheet: Day 7, between groups
Ensembl ID	logFC	logCPM	PValue	FDR	Relative expression
ENSBTAG00000029854	-7.57469	6.53258	2.41747e-07	6.3096e-05	Increased in CE
ENSBTAG00000029763	-3.34942	7.96585	2.14387e-06	0.000235797	Increased in CE
ENSBTAG00000029921	-2.19844	1.78265	2.71031e-06	0.000235797	Increased in CE
ENSBTAG00000029959	-2.08945	5.90768	0.000240192	0.012538	Increased in CE
ENSBTAG00000036419	2.08665	4.78482	0.000214151	0.012538	Increased in HC
ENSBTAG00000047544	-1.98135	7.56744	0.000419516	0.0140961	Increased in CE
ENSBTAG00000037264	-1.93308	11.2342	0.000432065	0.0140961	Increased in CE
ENSBTAG00000029977	-1.69504	6.48705	0.000412334	0.0140961	Increased in CE
ENSBTAG00000046985	-1.32056	3.66329	0.000525474	0.0152387	Increased in CE
ENSBTAG00000036414	-2.03548	9.69608	0.000788502	0.0205799	Increased in CE
ENSBTAG00000029856	-2.39798	4.96114	0.00108943	0.0257001	Increased in CE
ENSBTAG00000030024	1.76141	6.03111	0.00118161	0.0257001	Increased in HC
ENSBTAG00000036401	-1.5329	4.12161	0.00159778	0.0320786	Increased in CE
ENSBTAG00000029762	-1.52834	7.14011	0.00197598	0.0368379	Increased in CE
ENSBTAG00000030062	-1.62513	9.40154	0.00212366	0.0369516	Increased in CE
ENSBTAG00000043695	1.7533	9.28606	0.00266203	0.0434244	Increased in HC
ENSBTAG00000029912	-1.77565	7.64076	0.00328501	0.0504345	Increased in CE
ENSBTAG00000029771	-1.31447	9.05063	0.00391119	0.0530826	Increased in CE
ENSBTAG00000029892	-1.28697	14.8966	0.00392929	0.0530826	Increased in CE
ENSBTAG00000029999	-1.01586	2.12635	0.00407597	0.0530826	Increased in CE
ENSBTAG00000029927	1.01132	18.0391	0.00427101	0.0530826	Increased in HC
ENSBTAG00000029929	-1.16555	4.72758	0.00518855	0.061555	Increased in CE
ENSBTAG00000029953	-1.62134	5.56675	0.00567351	0.064382	Increased in CE
ENSBTAG00000036417	-1.37976	7.71441	0.00773766	0.0747973	Increased in CE
ENSBTAG00000029812	-1.34636	1.36689	0.00741857	0.0747973	Increased in CE
ENSBTAG00000030118	-1.2202	10.3576	0.00690537	0.0747973	Increased in CE
ENSBTAG00000046437	-1.10283	4.12207	0.00767403	0.0747973	Increased in CE
ENSBTAG00000039349	-1.36742	0.917643	0.00896291	0.0835471	Increased in CE
ENSBTAG00000029827	-1.13386	7.23885	0.0110578	0.0962027	Increased in CE
ENSBTAG00000030030	1.19484	4.51403	0.0107123	0.0962027	Increased in HC
ENSBTAG00000029811	-1.06584	3.80736	0.0117794	0.0991746	Increased in CE
ENSBTAG00000029991	-1.81648	8.64171	0.0129761	0.100043	Increased in CE
ENSBTAG00000045223	-1.21262	5.17443	0.012828	0.100043	Increased in CE
ENSBTAG00000030084	1.26907	1.41236	0.0130325	0.100043	Increased in HC
ENSBTAG00000037500	-1.01003	2.01633	0.0145006	0.108133	Increased in CE
ENSBTAG00000029817	-1.01003	8.082	0.0170104	0.120339	Increased in CE
ENSBTAG00000029976	-0.818922	4.52528	0.0170595	0.120339	Increased in CE
ENSBTAG00000045023	-1.51328	0.41707	0.0187774	0.128971	Increased in CE
ENSBTAG00000030089	-0.829876	2.53991	0.0259749	0.17197	Increased in CE
ENSBTAG00000045263	1.00071	4.03655	0.0263556	0.17197	Increased in HC
ENSBTAG00000044775	-0.982644	0.806099	0.0289729	0.177285	Increased in CE
ENSBTAG00000029803	-0.951465	9.75182	0.029199	0.177285	Increased in CE
ENSBTAG00000029878	0.827257	3.76577	0.0292988	0.177285	Increased in HC
ENSBTAG00000029800	1.04837	5.47044	0.0298872	0.177285	Increased in HC
ENSBTAG00000045218	-1.63468	0.380034	0.0316612	0.183635	Increased in CE
ENSBTAG00000036395	-1.11505	7.49891	0.0336236	0.190777	Increased in CE
ENSBTAG00000029998	-0.883392	9.4542	0.0442471	0.241374	Increased in CE
ENSBTAG00000044865	0.859746	3.30728	0.0453153	0.241374	Increased in HC
ENSBTAG00000038206	0.98718	2.6659	0.0445713	0.241374	Increased in HC
ENSBTAG00000037339	1.17292	0.4159	0.0470966	0.245844	Increased in HC
ENSBTAG00000029970	0.774114	7.74227	0.0532723	0.272629	Increased in HC
ENSBTAG00000029825	1.4167	0.344518	0.0545389	0.273743	Increased in HC
ENSBTAG00000036391	-0.872911	3.41307	0.0599517	0.274516	Increased in CE
ENSBTAG00000030068	-0.847156	4.98299	0.0580267	0.274516	Increased in CE
ENSBTAG00000036404	-0.770548	6.11181	0.0564126	0.274516	Increased in CE
ENSBTAG00000030108	-0.712581	5.47875	0.0591516	0.274516	Increased in CE
ENSBTAG00000029887	-0.711272	5.0914	0.0577826	0.274516	Increased in CE
ENSBTAG00000048146	0.846688	4.70863	0.0636646	0.286491	Increased in HC
ENSBTAG00000029950	-1.11486	0.975532	0.0660212	0.286701	Increased in CE
ENSBTAG00000036410	-0.748892	13.0754	0.0714007	0.286701	Increased in CE
ENSBTAG00000030010	-0.735502	8.13253	0.0691477	0.286701	Increased in CE
ENSBTAG00000030066	-0.689876	3.44109	0.0698765	0.286701	Increased in CE
ENSBTAG00000030013	0.654524	9.9694	0.0709528	0.286701	Increased in HC
ENSBTAG00000029774	0.726254	10.8292	0.0655333	0.286701	Increased in HC
ENSBTAG00000036379	0.873693	7.84851	0.0697478	0.286701	Increased in HC
ENSBTAG00000036371	-0.836129	4.86865	0.0770196	0.304577	Increased in CE
ENSBTAG00000029764	-0.690201	5.59975	0.0791206	0.308216	Increased in CE
ENSBTAG00000036362	-0.679144	6.60041	0.0814447	0.312604	Increased in CE
ENSBTAG00000029942	-0.647139	7.24128	0.100239	0.379164	Increased in CE
ENSBTAG00000036420	0.679643	8.78176	0.101712	0.379241	Increased in HC
ENSBTAG00000029931	0.571179	5.08334	0.108276	0.39803	Increased in HC
ENSBTAG00000029905	-0.766806	2.73862	0.112239	0.406867	Increased in CE
ENSBTAG00000029772	-0.69053	2.80697	0.119622	0.416284	Increased in CE
ENSBTAG00000029955	-0.573128	2.1451	0.11776	0.416284	Increased in CE
ENSBTAG00000029920	-0.564382	10.0042	0.119281	0.416284	Increased in CE
ENSBTAG00000037319	0.64287	5.09819	0.124824	0.428673	Increased in HC
ENSBTAG00000029808	0.629417	2.88502	0.135493	0.459268	Increased in HC
ENSBTAG00000044589	-1.00207	0.806204	0.138604	0.463789	Increased in CE
ENSBTAG00000029890	0.671165	0.618431	0.144752	0.47823	Increased in HC
ENSBTAG00000029768	-0.880633	11.4892	0.162048	0.48693	Increased in CE
ENSBTAG00000029989	-0.599738	9.73348	0.15108	0.48693	Increased in CE
ENSBTAG00000029853	-0.599621	6.35672	0.160488	0.48693	Increased in CE
ENSBTAG00000029909	-0.468182	3.85201	0.160363	0.48693	Increased in CE
ENSBTAG00000029889	0.506738	4.877	0.164139	0.48693	Increased in HC
ENSBTAG00000044594	0.545405	2.40795	0.154933	0.48693	Increased in HC
ENSBTAG00000029845	0.666005	8.24674	0.162201	0.48693	Increased in HC
ENSBTAG00000036364	0.668928	6.53765	0.164014	0.48693	Increased in HC
ENSBTAG00000038423	0.757704	0.231074	0.164176	0.48693	Increased in HC
ENSBTAG00000030026	0.578411	4.58675	0.173386	0.508468	Increased in HC
ENSBTAG00000029896	-0.55336	2.06405	0.186895	0.537495	Increased in CE
ENSBTAG00000036375	-0.520106	2.42049	0.189462	0.537495	Increased in CE
ENSBTAG00000030053	0.732917	2.33239	0.187783	0.537495	Increased in HC
ENSBTAG00000030121	-0.850114	4.22248	0.19383	0.543974	Increased in CE
ENSBTAG00000029869	0.575112	5.36817	0.198682	0.550878	Increased in HC
ENSBTAG00000036433	0.66171	4.74433	0.200511	0.550878	Increased in HC
ENSBTAG00000036418	-1.1623	8.34585	0.219932	0.557304	Increased in CE
ENSBTAG00000029978	-0.752442	3.71405	0.215432	0.557304	Increased in CE
ENSBTAG00000029833	-0.598749	2.62018	0.213026	0.557304	Increased in CE
ENSBTAG00000029902	-0.564007	5.48688	0.219124	0.557304	Increased in CE
ENSBTAG00000029843	-0.55164	5.0319	0.211107	0.557304	Increased in CE
ENSBTAG00000029891	-0.516134	4.72458	0.218687	0.557304	Increased in CE
ENSBTAG00000030017	0.506342	2.85494	0.21972	0.557304	Increased in HC
ENSBTAG00000030056	0.836873	8.10384	0.210345	0.557304	Increased in HC
ENSBTAG00000029886	-0.529174	6.16226	0.239806	0.592799	Increased in CE
ENSBTAG00000029904	-0.464843	8.75793	0.244099	0.592799	Increased in CE
ENSBTAG00000048038	0.390563	4.23412	0.244336	0.592799	Increased in HC
ENSBTAG00000029818	0.487329	5.99655	0.244584	0.592799	Increased in HC
ENSBTAG00000046428	0.51619	2.21605	0.245296	0.592799	Increased in HC
ENSBTAG00000029850	-0.422793	10.9451	0.249224	0.596765	Increased in CE
ENSBTAG00000038073	-0.761829	1.71305	0.260518	0.598573	Increased in CE
ENSBTAG00000038242	-0.55344	1.01122	0.253214	0.598573	Increased in CE
ENSBTAG00000036443	-0.53579	1.64503	0.262337	0.598573	Increased in CE
ENSBTAG00000036361	-0.515296	7.49009	0.254731	0.598573	Increased in CE
ENSBTAG00000029777	0.434499	8.60255	0.257061	0.598573	Increased in HC
ENSBTAG00000030019	0.482801	1.30369	0.263739	0.598573	Increased in HC
ENSBTAG00000029829	0.514583	8.91774	0.27218	0.612405	Increased in HC
ENSBTAG00000036380	0.900334	8.83971	0.275295	0.614119	Increased in HC
ENSBTAG00000036374	0.352718	4.32792	0.27869	0.616423	Increased in HC
ENSBTAG00000029794	0.470327	5.64689	0.281395	0.617177	Increased in HC
ENSBTAG00000029913	-0.441087	7.28803	0.287811	0.625989	Increased in CE
ENSBTAG00000029804	0.336574	13.7369	0.292581	0.631105	Increased in HC
ENSBTAG00000029951	-0.368958	5.34268	0.300388	0.642634	Increased in CE
ENSBTAG00000029965	0.54021	5.09822	0.31181	0.659188	Increased in HC
ENSBTAG00000045496	0.568446	0.618569	0.313178	0.659188	Increased in HC
ENSBTAG00000036372	-0.433794	10.2386	0.319951	0.662755	Increased in CE
ENSBTAG00000046214	0.37373	2.70043	0.318167	0.662755	Increased in HC
ENSBTAG00000030123	-0.364648	2.93469	0.325085	0.668089	Increased in CE
ENSBTAG00000048241	0.403024	5.66953	0.328152	0.669123	Increased in HC
ENSBTAG00000029880	-0.406334	6.88699	0.347369	0.683532	Increased in CE
ENSBTAG00000046072	-0.390089	7.1655	0.350932	0.683532	Increased in CE
ENSBTAG00000029949	-0.383322	2.33882	0.348814	0.683532	Increased in CE
ENSBTAG00000029945	-0.318129	14.4931	0.340248	0.683532	Increased in CE
ENSBTAG00000044675	0.398097	1.86819	0.340803	0.683532	Increased in HC
ENSBTAG00000029974	0.408746	10.7737	0.349068	0.683532	Increased in HC
ENSBTAG00000029861	-0.355275	10.6863	0.356201	0.688602	Increased in CE
ENSBTAG00000029865	0.303323	11.5541	0.36145	0.688602	Increased in HC
ENSBTAG00000044236	0.352848	5.51993	0.360862	0.688602	Increased in HC
ENSBTAG00000029932	0.291288	4.05452	0.373026	0.70043	Increased in HC
ENSBTAG00000030122	0.359002	9.08879	0.370471	0.70043	Increased in HC
ENSBTAG00000029855	0.284978	4.08194	0.377428	0.703634	Increased in HC
ENSBTAG00000036423	-0.635912	9.95723	0.397336	0.710306	Increased in CE
ENSBTAG00000029862	-0.374243	8.22154	0.394429	0.710306	Increased in CE
ENSBTAG00000029791	0.30182	3.11729	0.394485	0.710306	Increased in HC
ENSBTAG00000029841	0.33426	4.06431	0.387893	0.710306	Increased in HC
ENSBTAG00000029961	0.407495	8.24089	0.387	0.710306	Increased in HC
ENSBTAG00000036444	0.435582	0.425863	0.396798	0.710306	Increased in HC
ENSBTAG00000029846	-0.314347	15.1492	0.401906	0.713589	Increased in CE
ENSBTAG00000037307	-0.317515	4.07026	0.406284	0.716487	Increased in CE
ENSBTAG00000029857	-0.397653	12.6834	0.424931	0.73938	Increased in CE
ENSBTAG00000036411	0.304689	9.70218	0.423193	0.73938	Increased in HC
ENSBTAG00000029924	0.304587	6.52147	0.428331	0.740361	Increased in HC
ENSBTAG00000029982	-0.32852	12.2764	0.442381	0.742269	Increased in CE
ENSBTAG00000029988	-0.300065	5.60446	0.438437	0.742269	Increased in CE
ENSBTAG00000044803	0.306831	2.47487	0.44695	0.742269	Increased in HC
ENSBTAG00000040013	0.358818	2.17258	0.447578	0.742269	Increased in HC
ENSBTAG00000029785	0.369659	1.63219	0.448365	0.742269	Increased in HC
ENSBTAG00000036360	0.375372	2.09623	0.434602	0.742269	Increased in HC
ENSBTAG00000036368	0.429832	7.47406	0.449343	0.742269	Increased in HC
ENSBTAG00000029788	-0.495772	2.1469	0.452889	0.743422	Increased in CE
ENSBTAG00000046507	0.264704	3.31171	0.46455	0.753091	Increased in HC
ENSBTAG00000043869	0.297789	10.047	0.461709	0.753091	Increased in HC
ENSBTAG00000029916	-0.283164	9.97242	0.476123	0.75314	Increased in CE
ENSBTAG00000029810	-0.277364	7.8505	0.475033	0.75314	Increased in CE
ENSBTAG00000036355	-0.241539	3.01931	0.470624	0.75314	Increased in CE
ENSBTAG00000044450	0.267438	3.4987	0.469533	0.75314	Increased in HC
ENSBTAG00000029852	-0.27139	8.04579	0.487845	0.76137	Increased in CE
ENSBTAG00000047329	0.314148	3.21386	0.48843	0.76137	Increased in HC
ENSBTAG00000029789	0.377599	0.245539	0.490077	0.76137	Increased in HC
ENSBTAG00000029990	-0.249946	2.24601	0.509294	0.786543	Increased in CE
ENSBTAG00000029957	-0.230244	11.5669	0.516093	0.792354	Increased in CE
ENSBTAG00000030014	-0.293344	1.71811	0.523432	0.798923	Increased in CE
ENSBTAG00000044265	-0.337277	0.564446	0.534836	0.802254	Increased in CE
ENSBTAG00000036367	0.223892	8.44906	0.53057	0.802254	Increased in HC
ENSBTAG00000043697	0.232437	5.4134	0.534571	0.802254	Increased in HC
ENSBTAG00000044395	-0.215705	4.12967	0.538253	0.802766	Increased in CE
ENSBTAG00000046480	0.307253	7.51775	0.543152	0.80547	Increased in HC
ENSBTAG00000029956	-0.383687	0.158507	0.561788	0.807106	Increased in CE
ENSBTAG00000029881	-0.299075	3.25076	0.565902	0.807106	Increased in CE
ENSBTAG00000029925	-0.22669	5.99551	0.556551	0.807106	Increased in CE
ENSBTAG00000029822	0.2158	8.4643	0.559396	0.807106	Increased in HC
ENSBTAG00000036383	0.374154	0.153555	0.553116	0.807106	Increased in HC
ENSBTAG00000030051	0.389513	2.51905	0.565441	0.807106	Increased in HC
ENSBTAG00000039118	0.484405	0.0316731	0.551314	0.807106	Increased in HC
ENSBTAG00000030073	0.220647	8.16443	0.570562	0.80933	Increased in HC
ENSBTAG00000030059	-0.269856	1.67472	0.582871	0.814415	Increased in CE
ENSBTAG00000030003	-0.194104	11.5571	0.586628	0.814415	Increased in CE
ENSBTAG00000029937	0.218354	4.0571	0.58461	0.814415	Increased in HC
ENSBTAG00000029839	0.218975	9.56524	0.585686	0.814415	Increased in HC
ENSBTAG00000029847	-0.248831	1.6804	0.589936	0.814674	Increased in CE
ENSBTAG00000036430	0.376437	0.0888368	0.603688	0.829277	Increased in HC
ENSBTAG00000029797	-0.149765	13.034	0.628694	0.857839	Increased in CE
ENSBTAG00000036369	0.234014	12.1596	0.631054	0.857839	Increased in HC
ENSBTAG00000029954	-0.174309	2.81861	0.63524	0.859055	Increased in CE
ENSBTAG00000029975	-0.29008	0.328208	0.639292	0.860042	Increased in CE
ENSBTAG00000030114	-0.237849	18.8945	0.64256	0.860042	Increased in CE
ENSBTAG00000029775	0.211082	6.67763	0.64701	0.861579	Increased in HC
ENSBTAG00000039219	0.291924	0.54086	0.653107	0.865284	Increased in HC
ENSBTAG00000036438	-0.277352	7.5455	0.661419	0.871871	Increased in CE
ENSBTAG00000029972	-0.159369	8.2714	0.671631	0.876479	Increased in CE
ENSBTAG00000036398	0.196078	1.36397	0.668681	0.876479	Increased in HC
ENSBTAG00000030113	0.148609	10.1606	0.679073	0.881173	Increased in HC
ENSBTAG00000036399	0.174633	3.59968	0.681981	0.881173	Increased in HC
ENSBTAG00000029907	0.262294	0.262752	0.686537	0.88269	Increased in HC
ENSBTAG00000037358	0.221734	1.25124	0.708874	0.906942	Increased in HC
ENSBTAG00000036396	-0.159195	2.04527	0.718924	0.91087	Increased in CE
ENSBTAG00000029868	-0.139747	7.38292	0.718551	0.91087	Increased in CE
ENSBTAG00000046198	0.235532	0.0747419	0.722648	0.911164	Increased in HC
ENSBTAG00000036431	-0.201903	0.76339	0.739421	0.918248	Increased in CE
ENSBTAG00000037265	-0.146774	3.90831	0.753501	0.918248	Increased in CE
ENSBTAG00000044214	-0.137519	1.97904	0.752722	0.918248	Increased in CE
ENSBTAG00000029859	-0.129297	4.71265	0.744919	0.918248	Increased in CE
ENSBTAG00000029969	-0.120061	5.7008	0.769682	0.918248	Increased in CE
ENSBTAG00000029940	-0.11165	11.7187	0.759337	0.918248	Increased in CE
ENSBTAG00000030071	-0.109681	4.65904	0.777237	0.918248	Increased in CE
ENSBTAG00000029930	-0.0894316	14.1581	0.780192	0.918248	Increased in CE
ENSBTAG00000029860	0.0979267	2.86072	0.781038	0.918248	Increased in HC
ENSBTAG00000029802	0.103797	9.11061	0.77544	0.918248	Increased in HC
ENSBTAG00000029798	0.104363	7.25275	0.780853	0.918248	Increased in HC
ENSBTAG00000030109	0.111241	1.94534	0.766197	0.918248	Increased in HC
ENSBTAG00000029792	0.119915	5.89596	0.77528	0.918248	Increased in HC
ENSBTAG00000029778	0.123329	6.91739	0.769498	0.918248	Increased in HC
ENSBTAG00000029828	0.126313	7.22028	0.744269	0.918248	Increased in HC
ENSBTAG00000036402	-0.138968	0.921971	0.799876	0.925919	Increased in CE
ENSBTAG00000029793	-0.11138	1.66702	0.807643	0.925919	Increased in CE
ENSBTAG00000029933	0.0926367	3.01408	0.808849	0.925919	Increased in HC
ENSBTAG00000029867	0.103475	7.38992	0.802413	0.925919	Increased in HC
ENSBTAG00000044322	0.113691	4.08901	0.807314	0.925919	Increased in HC
ENSBTAG00000037337	0.151965	0.49424	0.80315	0.925919	Increased in HC
ENSBTAG00000030027	0.182957	1.33653	0.82437	0.939565	Increased in HC
ENSBTAG00000029979	-0.0762451	12.2856	0.845004	0.942504	Increased in CE
ENSBTAG00000029935	-0.0660757	4.37505	0.842357	0.942504	Increased in CE
ENSBTAG00000029901	0.0718476	9.82654	0.838432	0.942504	Increased in HC
ENSBTAG00000029994	0.0737151	12.7314	0.834895	0.942504	Increased in HC
ENSBTAG00000029911	0.0787942	3.78367	0.834626	0.942504	Increased in HC
ENSBTAG00000037263	0.08293	3.09373	0.852091	0.946365	Increased in HC
ENSBTAG00000029981	-0.0835812	4.59204	0.857799	0.948667	Increased in CE
ENSBTAG00000029897	-0.057811	15.609	0.874384	0.951769	Increased in CE
ENSBTAG00000029871	0.05429	11.5152	0.878836	0.951769	Increased in HC
ENSBTAG00000029996	0.0612059	10.7109	0.868619	0.951769	Increased in HC
ENSBTAG00000029995	0.11087	1.54675	0.875119	0.951769	Increased in HC
ENSBTAG00000030004	0.112635	0.562412	0.876047	0.951769	Increased in HC
ENSBTAG00000029787	0.0587571	7.27511	0.885902	0.955456	Increased in HC
ENSBTAG00000029918	-0.0720671	12.1994	0.896747	0.963172	Increased in CE
ENSBTAG00000030083	-0.13493	0.310418	0.924005	0.970549	Increased in CE
ENSBTAG00000044830	-0.0397583	6.17687	0.917496	0.970549	Increased in CE
ENSBTAG00000029870	-0.0372608	9.15494	0.923233	0.970549	Increased in CE
ENSBTAG00000029844	-0.036665	11.9031	0.924554	0.970549	Increased in CE
ENSBTAG00000029987	-0.031598	11.5565	0.925926	0.970549	Increased in CE
ENSBTAG00000029895	0.105976	0.370999	0.924312	0.970549	Increased in HC
ENSBTAG00000029884	-0.030561	10.3873	0.933035	0.974089	Increased in CE
ENSBTAG00000029770	0.0284888	4.25918	0.937973	0.975342	Increased in HC
ENSBTAG00000038879	0.0233409	6.9081	0.953016	0.987052	Increased in HC
ENSBTAG00000029769	-0.0212849	5.63394	0.961069	0.991458	Increased in CE
ENSBTAG00000029830	-0.0201823	12.2841	0.968167	0.994849	Increased in CE
ENSBTAG00000029849	-0.0114054	3.76452	0.974811	0.996621	Increased in CE
ENSBTAG00000036389	-0.00619616	6.70128	0.986979	0.996621	Increased in CE
ENSBTAG00000029836	0.00896809	5.02571	0.984067	0.996621	Increased in HC
ENSBTAG00000029805	0.0102914	8.22503	0.979249	0.996621	Increased in HC
ENSBTAG00000037905	0.0107025	7.04649	0.988984	0.996621	Increased in HC
ENSBTAG00000030049	0.00111353	2.45754	1	1	Increased in HC
ENSBTAG00000036386	0.0502532	0.448433	1	1	Increased in HC

## Sheet: Day 21 between groups
Ensembl ID	logFC	logCPM	PValue	FDR	Relative expression
ENSBTAG00000036418	-2.31046	5.30769	0.00245868	0.100488	Increased in CE
ENSBTAG00000030010	0.840771	7.7008	0.00294284	0.100488	Increased in HC
ENSBTAG00000044803	1.0126	2.42607	0.00104817	0.100488	Increased in HC
ENSBTAG00000047544	1.01497	5.3014	0.00299326	0.100488	Increased in HC
ENSBTAG00000030062	1.18301	7.42345	0.000673926	0.100488	Increased in HC
ENSBTAG00000029892	1.19637	14.1248	0.00177784	0.100488	Increased in HC
ENSBTAG00000030051	2.08114	5.09919	0.00236852	0.100488	Increased in HC
ENSBTAG00000029978	-1.16858	2.12772	0.0049555	0.129394	Increased in CE
ENSBTAG00000029959	1.16049	3.33852	0.00468755	0.129394	Increased in HC
ENSBTAG00000038206	-0.831055	2.12481	0.00777417	0.166084	Increased in CE
ENSBTAG00000048241	0.867417	3.90813	0.00724825	0.166084	Increased in HC
ENSBTAG00000030027	1.6917	3.36324	0.00925707	0.181284	Increased in HC
ENSBTAG00000036380	-1.40736	4.73401	0.0127761	0.204503	Increased in CE
ENSBTAG00000036410	1.01756	11.2452	0.0116473	0.204503	Increased in HC
ENSBTAG00000030121	1.70365	6.18111	0.0130534	0.204503	Increased in HC
ENSBTAG00000030004	-1.04224	0.319735	0.0175205	0.22874	Increased in CE
ENSBTAG00000036443	-0.884153	0.859859	0.0171825	0.22874	Increased in CE
ENSBTAG00000029998	0.919927	7.00938	0.0171633	0.22874	Increased in HC
ENSBTAG00000036395	0.786376	5.43189	0.022199	0.274567	Increased in HC
ENSBTAG00000029830	-0.6187	11.4744	0.0272797	0.320537	Increased in CE
ENSBTAG00000029829	-0.660387	8.92837	0.0332267	0.329754	Increased in CE
ENSBTAG00000036438	-0.658933	7.28946	0.033677	0.329754	Increased in CE
ENSBTAG00000036420	0.778062	7.81963	0.0312754	0.329754	Increased in HC
ENSBTAG00000029881	0.883793	2.92345	0.0299343	0.329754	Increased in HC
ENSBTAG00000029856	1.38162	3.74745	0.0465097	0.437191	Increased in HC
ENSBTAG00000029849	-0.563553	2.90745	0.0499282	0.443158	Increased in CE
ENSBTAG00000044594	0.546172	1.39661	0.050916	0.443158	Increased in HC
ENSBTAG00000029859	0.530092	3.39829	0.0541976	0.443679	Increased in HC
ENSBTAG00000029918	0.942246	11.5272	0.0547519	0.443679	Increased in HC
ENSBTAG00000036423	-0.717644	8.82404	0.0597185	0.467795	Increased in CE
ENSBTAG00000029897	-0.518103	14.2207	0.0660386	0.470275	Increased in CE
ENSBTAG00000030118	0.713191	8.14707	0.065915	0.470275	Increased in HC
ENSBTAG00000029981	0.780534	4.27793	0.0655768	0.470275	Increased in HC
ENSBTAG00000029957	0.510793	10.4797	0.0714858	0.479976	Increased in HC
ENSBTAG00000029970	0.58562	7.36715	0.0697682	0.479976	Increased in HC
ENSBTAG00000029965	0.83481	4.70246	0.0757501	0.49448	Increased in HC
ENSBTAG00000036404	-0.506878	5.44965	0.0813717	0.51682	Increased in CE
ENSBTAG00000029927	0.654239	18.2041	0.0928318	0.544848	Increased in HC
ENSBTAG00000036414	0.753666	7.29333	0.088236	0.544848	Increased in HC
ENSBTAG00000037905	1.19993	6.1476	0.0949663	0.544848	Increased in HC
ENSBTAG00000029991	1.21864	7.8254	0.0950585	0.544848	Increased in HC
ENSBTAG00000029794	-0.501743	5.24962	0.119923	0.653298	Increased in CE
ENSBTAG00000029787	-0.43811	6.93289	0.1251	0.653298	Increased in CE
ENSBTAG00000037264	0.607752	9.18916	0.120657	0.653298	Increased in HC
ENSBTAG00000029768	0.810898	11.3329	0.124242	0.653298	Increased in HC
ENSBTAG00000036374	0.498941	3.54229	0.128013	0.653955	Increased in HC
ENSBTAG00000029818	0.628934	4.10826	0.130791	0.653955	Increased in HC
ENSBTAG00000044675	-0.479526	0.882479	0.146238	0.715959	Increased in CE
ENSBTAG00000036433	-0.471136	4.74801	0.153279	0.735116	Increased in CE
ENSBTAG00000029911	-0.433463	3.58979	0.160584	0.739945	Increased in CE
ENSBTAG00000030073	0.377237	7.52439	0.158299	0.739945	Increased in HC
ENSBTAG00000029862	0.528773	6.27669	0.168944	0.753012	Increased in HC
ENSBTAG00000029953	0.628039	3.5329	0.169828	0.753012	Increased in HC
ENSBTAG00000029850	0.393637	10.0693	0.181024	0.759652	Increased in HC
ENSBTAG00000029762	0.617017	5.1223	0.17458	0.759652	Increased in HC
ENSBTAG00000036369	0.710185	12.159	0.178761	0.759652	Increased in HC
ENSBTAG00000043697	0.421365	5.06844	0.190056	0.783565	Increased in HC
ENSBTAG00000030083	-0.66244	2.12286	0.207825	0.785145	Increased in CE
ENSBTAG00000036396	-0.522869	1.1604	0.202584	0.785145	Increased in CE
ENSBTAG00000037500	-0.446308	0.680249	0.218954	0.785145	Increased in CE
ENSBTAG00000029896	-0.442919	1.27129	0.214176	0.785145	Increased in CE
ENSBTAG00000029979	-0.407503	11.4949	0.213632	0.785145	Increased in CE
ENSBTAG00000040013	-0.404501	1.92817	0.22385	0.785145	Increased in CE
ENSBTAG00000029920	0.348326	9.25991	0.198467	0.785145	Increased in HC
ENSBTAG00000029804	0.404949	13.3025	0.201629	0.785145	Increased in HC
ENSBTAG00000036419	0.412502	4.37987	0.221826	0.785145	Increased in HC
ENSBTAG00000045223	0.510548	3.73518	0.205203	0.785145	Increased in HC
ENSBTAG00000046214	-0.405051	1.81866	0.23786	0.787284	Increased in CE
ENSBTAG00000029777	-0.330641	7.40569	0.234086	0.787284	Increased in CE
ENSBTAG00000029853	0.390278	5.30588	0.236467	0.787284	Increased in HC
ENSBTAG00000029763	0.700703	4.65841	0.22814	0.787284	Increased in HC
ENSBTAG00000029937	0.353006	3.51625	0.245904	0.801382	Increased in HC
ENSBTAG00000030049	0.399051	1.44891	0.24894	0.801382	Increased in HC
ENSBTAG00000037265	-0.380175	2.95551	0.268652	0.818805	Increased in CE
ENSBTAG00000029905	-0.364914	1.67929	0.261392	0.818805	Increased in CE
ENSBTAG00000029982	-0.349617	11.2349	0.271774	0.818805	Increased in CE
ENSBTAG00000029778	-0.347083	6.44889	0.259073	0.818805	Increased in CE
ENSBTAG00000044830	0.328491	5.14952	0.268731	0.818805	Increased in HC
ENSBTAG00000030066	-0.300602	2.31967	0.293309	0.861595	Increased in CE
ENSBTAG00000030122	0.303722	8.3202	0.291242	0.861595	Increased in HC
ENSBTAG00000029764	-0.338354	4.52226	0.314834	0.869288	Increased in CE
ENSBTAG00000030030	-0.318732	4.28199	0.347715	0.869288	Increased in CE
ENSBTAG00000029904	-0.309542	7.03421	0.335697	0.869288	Increased in CE
ENSBTAG00000029791	-0.307579	2.66609	0.330474	0.869288	Increased in CE
ENSBTAG00000029942	-0.299688	6.1726	0.338242	0.869288	Increased in CE
ENSBTAG00000036401	-0.289857	1.93938	0.342547	0.869288	Increased in CE
ENSBTAG00000029845	-0.272595	7.94117	0.331573	0.869288	Increased in CE
ENSBTAG00000029805	0.248439	7.39276	0.345054	0.869288	Increased in HC
ENSBTAG00000029909	0.280054	2.88129	0.327917	0.869288	Increased in HC
ENSBTAG00000029852	0.287833	6.88768	0.329104	0.869288	Increased in HC
ENSBTAG00000029987	0.299283	10.7589	0.306932	0.869288	Increased in HC
ENSBTAG00000029769	0.304621	4.47625	0.340887	0.869288	Increased in HC
ENSBTAG00000029913	0.349367	6.30384	0.320918	0.869288	Increased in HC
ENSBTAG00000037319	0.37817	4.12623	0.311255	0.869288	Increased in HC
ENSBTAG00000030071	-0.267313	3.15498	0.351775	0.870181	Increased in CE
ENSBTAG00000039219	-0.458777	0.23274	0.37625	0.876844	Increased in CE
ENSBTAG00000029995	-0.320659	0.702362	0.380422	0.876844	Increased in CE
ENSBTAG00000036402	-0.291012	0.710265	0.39758	0.876844	Increased in CE
ENSBTAG00000036375	-0.279765	1.82749	0.397666	0.876844	Increased in CE
ENSBTAG00000036379	-0.257896	7.8828	0.392547	0.876844	Increased in CE
ENSBTAG00000036367	0.246541	7.98301	0.388236	0.876844	Increased in HC
ENSBTAG00000029865	0.246888	10.828	0.378541	0.876844	Increased in HC
ENSBTAG00000029841	0.275252	3.58716	0.392684	0.876844	Increased in HC
ENSBTAG00000029817	0.279485	7.18323	0.399244	0.876844	Increased in HC
ENSBTAG00000030019	0.310845	1.12194	0.372577	0.876844	Increased in HC
ENSBTAG00000029886	0.316003	5.38565	0.37756	0.876844	Increased in HC
ENSBTAG00000030053	0.39808	1.39643	0.390909	0.876844	Increased in HC
ENSBTAG00000030059	-0.278428	0.980376	0.437111	0.877421	Increased in CE
ENSBTAG00000029954	-0.260317	2.46402	0.420609	0.877421	Increased in CE
ENSBTAG00000047329	-0.259102	2.29396	0.433036	0.877421	Increased in CE
ENSBTAG00000036364	-0.256908	6.43005	0.409296	0.877421	Increased in CE
ENSBTAG00000046480	-0.236605	7.30321	0.414584	0.877421	Increased in CE
ENSBTAG00000029945	-0.227588	13.631	0.424759	0.877421	Increased in CE
ENSBTAG00000046985	0.200804	1.82129	0.444311	0.877421	Increased in HC
ENSBTAG00000030017	0.217028	2.00044	0.427281	0.877421	Increased in HC
ENSBTAG00000029861	0.233475	9.69885	0.410421	0.877421	Increased in HC
ENSBTAG00000046072	0.239899	6.03657	0.440075	0.877421	Increased in HC
ENSBTAG00000030113	0.254314	10.0175	0.443821	0.877421	Increased in HC
ENSBTAG00000029836	0.256544	4.19161	0.437965	0.877421	Increased in HC
ENSBTAG00000029935	-0.207216	3.40665	0.453008	0.887011	Increased in CE
ENSBTAG00000029797	0.185689	12.1336	0.456716	0.887011	Increased in HC
ENSBTAG00000029949	-0.232042	1.48152	0.47647	0.902987	Increased in CE
ENSBTAG00000029870	0.182634	8.26239	0.475629	0.902987	Increased in HC
ENSBTAG00000029912	0.284147	7.0228	0.469986	0.902987	Increased in HC
ENSBTAG00000029867	-0.211462	6.21657	0.488245	0.9179	Increased in CE
ENSBTAG00000029889	0.197606	3.66973	0.494526	0.92233	Increased in HC
ENSBTAG00000029770	-0.189662	3.4894	0.501373	0.925773	Increased in CE
ENSBTAG00000029803	0.186683	8.0915	0.505894	0.925773	Increased in HC
ENSBTAG00000029895	0.317126	0.881922	0.50819	0.925773	Increased in HC
ENSBTAG00000029785	-0.227136	0.669506	0.576514	0.941679	Increased in CE
ENSBTAG00000046428	-0.223971	1.82052	0.553628	0.941679	Increased in CE
ENSBTAG00000029793	-0.206887	0.631905	0.543073	0.941679	Increased in CE
ENSBTAG00000029955	-0.200414	1.6057	0.583243	0.941679	Increased in CE
ENSBTAG00000030014	-0.191507	0.994796	0.55872	0.941679	Increased in CE
ENSBTAG00000036399	-0.17625	3.38272	0.565823	0.941679	Increased in CE
ENSBTAG00000036398	-0.171103	1.06606	0.579272	0.941679	Increased in CE
ENSBTAG00000030003	-0.165338	11.2283	0.583814	0.941679	Increased in CE
ENSBTAG00000029802	-0.163032	8.40232	0.562534	0.941679	Increased in CE
ENSBTAG00000029994	-0.15021	11.715	0.556267	0.941679	Increased in CE
ENSBTAG00000029990	0.166269	1.26577	0.563837	0.941679	Increased in HC
ENSBTAG00000029810	0.167617	6.85072	0.585043	0.941679	Increased in HC
ENSBTAG00000036355	0.172975	2.21876	0.56178	0.941679	Increased in HC
ENSBTAG00000029929	0.178611	3.3534	0.575297	0.941679	Increased in HC
ENSBTAG00000029860	0.20616	2.24508	0.524451	0.941679	Increased in HC
ENSBTAG00000029839	0.213375	9.61494	0.543575	0.941679	Increased in HC
ENSBTAG00000029969	0.220517	5.72204	0.564789	0.941679	Increased in HC
ENSBTAG00000030089	-0.221846	0.717197	0.595414	0.945055	Increased in CE
ENSBTAG00000029916	-0.152963	9.09028	0.602792	0.945055	Increased in CE
ENSBTAG00000044450	-0.142905	2.5482	0.601203	0.945055	Increased in CE
ENSBTAG00000030013	0.146044	9.03847	0.604787	0.945055	Increased in HC
ENSBTAG00000029798	0.151375	6.05554	0.607248	0.945055	Increased in HC
ENSBTAG00000029800	-0.168115	5.75704	0.636849	0.947006	Increased in CE
ENSBTAG00000048146	-0.148162	4.19504	0.672979	0.947006	Increased in CE
ENSBTAG00000029996	-0.129234	9.87058	0.621432	0.947006	Increased in CE
ENSBTAG00000029932	-0.120814	3.83487	0.672761	0.947006	Increased in CE
ENSBTAG00000043869	0.127915	9.11193	0.664836	0.947006	Increased in HC
ENSBTAG00000029828	0.132173	6.53522	0.671552	0.947006	Increased in HC
ENSBTAG00000029827	0.135871	6.91588	0.638763	0.947006	Increased in HC
ENSBTAG00000029933	0.135877	2.03831	0.642448	0.947006	Increased in HC
ENSBTAG00000029774	0.140611	9.95906	0.648666	0.947006	Increased in HC
ENSBTAG00000043695	0.144599	8.59675	0.668893	0.947006	Increased in HC
ENSBTAG00000029771	0.145913	7.74613	0.613536	0.947006	Increased in HC
ENSBTAG00000029878	0.15355	2.92504	0.669283	0.947006	Increased in HC
ENSBTAG00000030114	0.177167	19.1344	0.653474	0.947006	Increased in HC
ENSBTAG00000029999	0.193225	1.66297	0.640642	0.947006	Increased in HC
ENSBTAG00000029788	0.197984	1.81824	0.627202	0.947006	Increased in HC
ENSBTAG00000029977	0.211043	3.94129	0.617608	0.947006	Increased in HC
ENSBTAG00000036368	-0.119398	6.9225	0.685845	0.947935	Increased in CE
ENSBTAG00000029940	-0.108486	11.0766	0.681556	0.947935	Increased in CE
ENSBTAG00000029901	0.104414	8.5591	0.692879	0.947935	Increased in HC
ENSBTAG00000036361	0.13508	6.68761	0.684305	0.947935	Increased in HC
ENSBTAG00000045263	0.137652	2.90974	0.693807	0.947935	Increased in HC
ENSBTAG00000038879	-0.116778	6.59122	0.711605	0.94971	Increased in CE
ENSBTAG00000036411	-0.102084	9.30336	0.727437	0.94971	Increased in CE
ENSBTAG00000030108	0.1056	4.19055	0.720906	0.94971	Increased in HC
ENSBTAG00000029951	0.108412	4.32996	0.718373	0.94971	Increased in HC
ENSBTAG00000037263	0.117693	2.58311	0.72552	0.94971	Increased in HC
ENSBTAG00000029772	0.122311	2.14179	0.713913	0.94971	Increased in HC
ENSBTAG00000038073	0.136966	0.972093	0.72164	0.94971	Increased in HC
ENSBTAG00000030056	0.228283	7.18198	0.708025	0.94971	Increased in HC
ENSBTAG00000029843	0.125673	4.09256	0.732593	0.951157	Increased in HC
ENSBTAG00000029775	-0.112761	5.62188	0.73815	0.952095	Increased in CE
ENSBTAG00000029792	-0.109223	5.08444	0.745154	0.952095	Increased in CE
ENSBTAG00000048038	0.100786	3.0271	0.74547	0.952095	Increased in HC
ENSBTAG00000029930	0.0863073	12.807	0.762756	0.968907	Increased in HC
ENSBTAG00000036391	-0.104513	2.53636	0.804842	0.987908	Increased in CE
ENSBTAG00000029847	-0.101117	0.715726	0.834869	0.987908	Increased in CE
ENSBTAG00000029869	-0.0850128	4.71084	0.831742	0.987908	Increased in CE
ENSBTAG00000044236	-0.0824557	5.49605	0.808401	0.987908	Increased in CE
ENSBTAG00000030068	-0.0810077	4.51385	0.816919	0.987908	Increased in CE
ENSBTAG00000030084	-0.0779379	0.809433	0.837827	0.987908	Increased in CE
ENSBTAG00000046437	-0.0743337	1.98111	0.845025	0.987908	Increased in CE
ENSBTAG00000037307	-0.0635832	2.61893	0.845818	0.987908	Increased in CE
ENSBTAG00000029811	-0.0592795	1.8091	0.857588	0.987908	Increased in CE
ENSBTAG00000044865	-0.0563075	2.7088	0.854332	0.987908	Increased in CE
ENSBTAG00000029972	-0.0493582	7.17474	0.856669	0.987908	Increased in CE
ENSBTAG00000029868	0.0553824	6.93462	0.844874	0.987908	Increased in HC
ENSBTAG00000036372	0.0621757	9.77202	0.835992	0.987908	Increased in HC
ENSBTAG00000029988	0.062953	4.72097	0.849163	0.987908	Increased in HC
ENSBTAG00000029976	0.0771483	4.07444	0.810678	0.987908	Increased in HC
ENSBTAG00000029902	0.0821029	4.35881	0.79698	0.987908	Increased in HC
ENSBTAG00000029989	0.0826005	8.94411	0.794709	0.987908	Increased in HC
ENSBTAG00000029921	0.109824	0.517007	0.838253	0.987908	Increased in HC
ENSBTAG00000036371	0.112235	3.61253	0.801137	0.987908	Increased in HC
ENSBTAG00000029884	0.0431248	9.33615	0.871103	0.998582	Increased in HC
ENSBTAG00000030026	0.0471679	4.16647	0.880251	0.999319	Increased in HC
ENSBTAG00000029880	0.0498963	5.86309	0.878582	0.999319	Increased in HC
ENSBTAG00000036360	-0.0508929	1.81286	0.908537	1	Increased in CE
ENSBTAG00000036389	-0.0402276	5.45309	0.89613	1	Increased in CE
ENSBTAG00000029924	-0.0382891	5.03963	0.916915	1	Increased in CE
ENSBTAG00000044395	-0.0326983	2.78614	0.940237	1	Increased in CE
ENSBTAG00000029844	-0.0296839	11.3373	0.936973	1	Increased in CE
ENSBTAG00000029833	-0.0270387	0.531833	1	1	Increased in CE
ENSBTAG00000029871	-0.0237644	11.0337	0.929477	1	Increased in CE
ENSBTAG00000029891	-0.0217859	3.1913	0.94661	1	Increased in CE
ENSBTAG00000029857	-0.0204965	12.498	0.956741	1	Increased in CE
ENSBTAG00000029808	-0.00885511	2.54848	0.983696	1	Increased in CE
ENSBTAG00000029925	-0.00285634	5.80838	0.992542	1	Increased in CE
ENSBTAG00000029855	-0.00262902	3.75679	0.993698	1	Increased in CE
ENSBTAG00000036417	0.00203431	6.53555	0.996243	1	Increased in HC
ENSBTAG00000044322	0.00214646	3.45076	1	1	Increased in HC
ENSBTAG00000044214	0.00415069	1.06613	1	1	Increased in HC
ENSBTAG00000030109	0.00664493	1.58463	1	1	Increased in HC
ENSBTAG00000029822	0.00784214	7.48654	0.98079	1	Increased in HC
ENSBTAG00000030123	0.0213525	1.87059	0.97276	1	Increased in HC
ENSBTAG00000029887	0.0215227	3.85936	0.953606	1	Increased in HC
ENSBTAG00000029931	0.0233293	4.72406	0.942708	1	Increased in HC
ENSBTAG00000029846	0.0271254	14.6796	0.928429	1	Increased in HC
ENSBTAG00000029961	0.0275991	7.76924	0.946343	1	Increased in HC
ENSBTAG00000036362	0.031719	5.68245	0.915472	1	Increased in HC
ENSBTAG00000029812	0.0398016	0.278117	1	1	Increased in HC
ENSBTAG00000046507	0.0404653	2.05344	0.905081	1	Increased in HC
ENSBTAG00000029975	0.0416833	0.285033	0.936422	1	Increased in HC
ENSBTAG00000030024	0.0466837	5.99836	0.887893	1	Increased in HC
ENSBTAG00000029974	0.057701	10.3018	0.899329	1	Increased in HC

## Sheet: Day 7-21 within CE
Ensembl ID	logFC	logCPM	PValue	FDR	Relative expression
ENSBTAG00000029998	-2.54097	8.75973	3.36937e-09	8.42342e-07	Increased at 7 DPP
ENSBTAG00000029854	-7.77838	6.12653	1.7367e-07	1.1261e-05	Increased at 7 DPP
ENSBTAG00000029763	-3.77664	7.66034	1.03137e-07	1.1261e-05	Increased at 7 DPP
ENSBTAG00000030083	2.96275	2.01284	1.80176e-07	1.1261e-05	Increased at 21 DPP
ENSBTAG00000029959	-3.15692	5.44738	4.21556e-07	2.10778e-05	Increased at 7 DPP
ENSBTAG00000047544	-2.73761	7.15526	1.80338e-06	6.80106e-05	Increased at 7 DPP
ENSBTAG00000036410	-1.94933	12.4324	1.9043e-06	6.80106e-05	Increased at 7 DPP
ENSBTAG00000036414	-2.68334	9.29013	2.61022e-06	8.15694e-05	Increased at 7 DPP
ENSBTAG00000030118	-2.2985	9.81535	3.4813e-06	9.67027e-05	Increased at 7 DPP
ENSBTAG00000029977	-2.52112	6.0924	5.97305e-06	0.000148565	Increased at 7 DPP
ENSBTAG00000046985	-1.72939	3.31799	6.53687e-06	0.000148565	Increased at 7 DPP
ENSBTAG00000030062	-2.48509	8.9547	7.88015e-06	0.00016417	Increased at 7 DPP
ENSBTAG00000037264	-2.23163	10.8847	1.91428e-05	0.00036813	Increased at 7 DPP
ENSBTAG00000046437	-1.79526	3.6654	2.76615e-05	0.000493956	Increased at 7 DPP
ENSBTAG00000036395	-2.13343	6.9265	3.1244e-05	0.000520733	Increased at 7 DPP
ENSBTAG00000029811	-1.65087	3.38944	7.41856e-05	0.00115915	Increased at 7 DPP
ENSBTAG00000029953	-2.16823	5.16893	0.000110247	0.00162128	Increased at 7 DPP
ENSBTAG00000036401	-1.8856	3.78426	0.000125282	0.00174003	Increased at 7 DPP
ENSBTAG00000029762	-2.14093	6.70546	0.00018688	0.00239297	Increased at 7 DPP
ENSBTAG00000029862	-1.61129	7.52725	0.000191438	0.00239297	Increased at 7 DPP
ENSBTAG00000029833	-1.70236	2.06845	0.000430475	0.00512471	Increased at 7 DPP
ENSBTAG00000030089	-1.43242	2.15956	0.000492879	0.0056009	Increased at 7 DPP
ENSBTAG00000030051	2.15129	3.48149	0.000609903	0.00662938	Increased at 21 DPP
ENSBTAG00000029800	1.78286	5.73406	0.000939533	0.0097868	Increased at 21 DPP
ENSBTAG00000029921	-1.39405	1.77803	0.0010951	0.010951	Increased at 7 DPP
ENSBTAG00000036379	1.43902	7.97906	0.00116311	0.0109892	Increased at 21 DPP
ENSBTAG00000030024	1.84779	5.84746	0.00118684	0.0109892	Increased at 21 DPP
ENSBTAG00000029803	-1.37552	9.36063	0.0014509	0.0129545	Increased at 7 DPP
ENSBTAG00000048241	-1.24842	4.6783	0.00186523	0.0160796	Increased at 7 DPP
ENSBTAG00000044775	-1.5633	0.545953	0.00248221	0.0206851	Increased at 7 DPP
ENSBTAG00000030030	1.45239	4.39072	0.00331922	0.0267679	Increased at 21 DPP
ENSBTAG00000029927	1.18357	17.8872	0.00343723	0.0268534	Increased at 21 DPP
ENSBTAG00000029829	1.36503	9.22246	0.00446595	0.033833	Increased at 21 DPP
ENSBTAG00000036419	1.5399	4.09036	0.00547547	0.0402608	Increased at 21 DPP
ENSBTAG00000029818	-1.19623	5.00111	0.00684785	0.0489132	Increased at 7 DPP
ENSBTAG00000029929	-1.13397	4.45658	0.00804272	0.0558522	Increased at 7 DPP
ENSBTAG00000036380	-2.26991	7.34255	0.00887867	0.057954	Increased at 7 DPP
ENSBTAG00000036418	-2.0184	7.85713	0.0086677	0.057954	Increased at 7 DPP
ENSBTAG00000036433	1.37434	4.94995	0.00904082	0.057954	Increased at 21 DPP
ENSBTAG00000045223	-1.37836	4.82561	0.0110137	0.0688355	Increased at 7 DPP
ENSBTAG00000029892	-1.16355	14.6204	0.013208	0.0805366	Increased at 7 DPP
ENSBTAG00000029856	-2.07795	4.82752	0.0137523	0.0808737	Increased at 7 DPP
ENSBTAG00000029771	-1.12507	8.85669	0.0142338	0.0808737	Increased at 7 DPP
ENSBTAG00000037500	-0.878145	1.84565	0.0140563	0.0808737	Increased at 7 DPP
ENSBTAG00000038206	1.16305	2.48664	0.0167471	0.0930392	Increased at 21 DPP
ENSBTAG00000029904	-1.01918	8.30476	0.0202188	0.109885	Increased at 7 DPP
ENSBTAG00000036364	1.17143	6.60584	0.0210659	0.112053	Increased at 21 DPP
ENSBTAG00000044236	0.981271	5.63892	0.0230538	0.120072	Increased at 21 DPP
ENSBTAG00000029932	0.775652	4.06727	0.0246038	0.12553	Increased at 21 DPP
ENSBTAG00000039349	-1.18322	0.816981	0.0256326	0.128163	Increased at 7 DPP
ENSBTAG00000030108	-0.874588	5.15855	0.0267903	0.131325	Increased at 7 DPP
ENSBTAG00000038242	-1.01731	0.711765	0.0300556	0.139146	Increased at 7 DPP
ENSBTAG00000029859	-0.886233	4.14755	0.0300475	0.139146	Increased at 7 DPP
ENSBTAG00000030027	1.92857	2.13028	0.0297922	0.139146	Increased at 21 DPP
ENSBTAG00000029891	-0.972727	4.28009	0.0319093	0.145042	Increased at 7 DPP
ENSBTAG00000029911	0.823126	3.94782	0.0338406	0.151074	Increased at 21 DPP
ENSBTAG00000029845	0.971092	8.18902	0.0368431	0.161592	Increased at 21 DPP
ENSBTAG00000029812	-0.98457	1.28219	0.0412468	0.177788	Increased at 7 DPP
ENSBTAG00000029957	-0.670765	11.0951	0.0420855	0.178328	Increased at 7 DPP
ENSBTAG00000029930	-0.653278	13.6442	0.0450141	0.187559	Increased at 7 DPP
ENSBTAG00000043695	1.13951	8.59003	0.0482518	0.197753	Increased at 21 DPP
ENSBTAG00000029931	0.732244	4.91065	0.050159	0.201148	Increased at 21 DPP
ENSBTAG00000029808	0.793619	2.7038	0.0506892	0.201148	Increased at 21 DPP
ENSBTAG00000037307	-0.775251	3.60576	0.0559594	0.205733	Increased at 7 DPP
ENSBTAG00000029887	-0.759763	4.80267	0.0555751	0.205733	Increased at 7 DPP
ENSBTAG00000029839	0.834381	9.66051	0.0536957	0.205733	Increased at 21 DPP
ENSBTAG00000030004	0.96647	0.745574	0.0557464	0.205733	Increased at 21 DPP
ENSBTAG00000029907	1.26033	0.55318	0.053528	0.205733	Increased at 21 DPP
ENSBTAG00000040013	0.883778	2.2129	0.0587049	0.212699	Increased at 21 DPP
ENSBTAG00000029794	0.861341	5.63266	0.0666073	0.237883	Increased at 21 DPP
ENSBTAG00000030084	0.9605	0.914511	0.0694721	0.24462	Increased at 21 DPP
ENSBTAG00000036371	-0.910263	4.59721	0.0744281	0.258431	Increased at 7 DPP
ENSBTAG00000029855	0.610215	3.9921	0.0761638	0.260835	Increased at 21 DPP
ENSBTAG00000030121	1.30766	5.11905	0.0805914	0.272268	Increased at 21 DPP
ENSBTAG00000045023	-0.900526	0.46286	0.0828501	0.272533	Increased at 7 DPP
ENSBTAG00000048146	0.824104	4.42549	0.0819963	0.272533	Increased at 21 DPP
ENSBTAG00000036417	-0.899953	7.57321	0.0843656	0.273457	Increased at 7 DPP
ENSBTAG00000029791	0.624487	3.03247	0.0853186	0.273457	Increased at 21 DPP
ENSBTAG00000044395	-0.661227	3.69111	0.0890498	0.279868	Increased at 7 DPP
ENSBTAG00000046428	0.7511	2.08227	0.0895576	0.279868	Increased at 21 DPP
ENSBTAG00000029991	-1.4338	8.52903	0.0955552	0.284435	Increased at 7 DPP
ENSBTAG00000036411	0.60618	9.606	0.0951429	0.284435	Increased at 21 DPP
ENSBTAG00000036399	0.721081	3.65037	0.0934783	0.284435	Increased at 21 DPP
ENSBTAG00000046480	0.84208	7.57494	0.0955701	0.284435	Increased at 21 DPP
ENSBTAG00000029787	0.678865	7.35932	0.101889	0.292784	Increased at 21 DPP
ENSBTAG00000030019	0.697638	1.14828	0.100906	0.292784	Increased at 21 DPP
ENSBTAG00000029895	1.28672	0.729409	0.099556	0.292784	Increased at 21 DPP
ENSBTAG00000029852	-0.637645	7.61067	0.103692	0.29458	Increased at 7 DPP
ENSBTAG00000030071	-0.652804	4.14865	0.110487	0.310358	Increased at 7 DPP
ENSBTAG00000030113	0.578198	10.1399	0.112685	0.313014	Increased at 21 DPP
ENSBTAG00000044865	0.685542	2.93016	0.115501	0.317311	Increased at 21 DPP
ENSBTAG00000029853	-0.729633	6.02727	0.119675	0.318283	Increased at 7 DPP
ENSBTAG00000029909	-0.558487	3.5641	0.119161	0.318283	Increased at 7 DPP
ENSBTAG00000036360	0.713858	2.01582	0.117589	0.318283	Increased at 21 DPP
ENSBTAG00000029817	-0.667435	7.92333	0.122514	0.319047	Increased at 7 DPP
ENSBTAG00000036398	0.643607	1.33525	0.122116	0.319047	Increased at 21 DPP
ENSBTAG00000046072	-0.629498	6.78128	0.130829	0.337188	Increased at 7 DPP
ENSBTAG00000030114	0.798965	19.218	0.141174	0.360139	Increased at 21 DPP
ENSBTAG00000030026	0.644503	4.36625	0.14479	0.365632	Increased at 21 DPP
ENSBTAG00000029789	0.714059	0.192033	0.150946	0.377365	Increased at 21 DPP
ENSBTAG00000030066	-0.519987	3.26073	0.156277	0.386824	Increased at 7 DPP
ENSBTAG00000030123	-0.514139	2.63885	0.159886	0.387887	Increased at 7 DPP
ENSBTAG00000029850	-0.483696	10.6388	0.162912	0.387887	Increased at 7 DPP
ENSBTAG00000038879	0.560988	6.9207	0.162659	0.387887	Increased at 21 DPP
ENSBTAG00000036402	0.631123	1.03471	0.158437	0.387887	Increased at 21 DPP
ENSBTAG00000029954	0.472076	2.87062	0.164485	0.387937	Increased at 21 DPP
ENSBTAG00000029901	-0.48785	9.28909	0.17551	0.406274	Increased at 7 DPP
ENSBTAG00000039219	0.766287	0.547558	0.174815	0.406274	Increased at 21 DPP
ENSBTAG00000029902	-0.63916	5.19488	0.189137	0.427316	Increased at 7 DPP
ENSBTAG00000029861	-0.47973	10.3563	0.189092	0.427316	Increased at 7 DPP
ENSBTAG00000029778	0.555102	6.88247	0.191438	0.427316	Increased at 21 DPP
ENSBTAG00000029969	0.625754	5.83649	0.190052	0.427316	Increased at 21 DPP
ENSBTAG00000029913	-0.570986	6.95233	0.195973	0.429975	Increased at 7 DPP
ENSBTAG00000029769	-0.547376	5.14144	0.196068	0.429975	Increased at 7 DPP
ENSBTAG00000030109	0.453042	1.86785	0.200556	0.435992	Increased at 21 DPP
ENSBTAG00000029925	0.506237	6.09664	0.207511	0.447222	Increased at 21 DPP
ENSBTAG00000044265	-0.650574	0.284744	0.211647	0.452236	Increased at 7 DPP
ENSBTAG00000029990	-0.45436	1.92698	0.216894	0.45952	Increased at 7 DPP
ENSBTAG00000029951	-0.446344	5.03124	0.22398	0.470547	Increased at 7 DPP
ENSBTAG00000030003	0.433428	11.6282	0.22899	0.473119	Increased at 21 DPP
ENSBTAG00000029970	0.516559	7.32339	0.228648	0.473119	Increased at 21 DPP
ENSBTAG00000029975	0.574663	0.480925	0.232692	0.4758	Increased at 21 DPP
ENSBTAG00000036438	0.745214	7.78201	0.234093	0.4758	Increased at 21 DPP
ENSBTAG00000029978	-0.720492	3.47344	0.241649	0.487195	Increased at 7 DPP
ENSBTAG00000029974	0.512715	10.5627	0.24974	0.49948	Increased at 21 DPP
ENSBTAG00000037905	-0.854521	6.44086	0.268808	0.505278	Increased at 7 DPP
ENSBTAG00000037358	-0.642177	0.674965	0.257232	0.505278	Increased at 7 DPP
ENSBTAG00000029905	-0.500634	2.59204	0.265955	0.505278	Increased at 7 DPP
ENSBTAG00000030010	-0.445202	7.98453	0.266353	0.505278	Increased at 7 DPP
ENSBTAG00000029810	-0.436706	7.51355	0.26664	0.505278	Increased at 7 DPP
ENSBTAG00000029798	-0.432887	6.72719	0.265334	0.505278	Increased at 7 DPP
ENSBTAG00000029920	-0.386312	9.80001	0.267534	0.505278	Increased at 7 DPP
ENSBTAG00000039118	0.75216	-0.0778615	0.261889	0.505278	Increased at 21 DPP
ENSBTAG00000044830	-0.433409	5.7307	0.27148	0.506493	Increased at 7 DPP
ENSBTAG00000029924	-0.481734	5.84977	0.278398	0.507352	Increased at 7 DPP
ENSBTAG00000036389	-0.431267	6.22262	0.280059	0.507352	Increased at 7 DPP
ENSBTAG00000046507	-0.383671	2.74366	0.279703	0.507352	Increased at 7 DPP
ENSBTAG00000029871	0.359086	11.4004	0.275151	0.507352	Increased at 21 DPP
ENSBTAG00000030049	-0.485673	2.02236	0.289878	0.51073	Increased at 7 DPP
ENSBTAG00000029843	-0.485064	4.81061	0.285593	0.51073	Increased at 7 DPP
ENSBTAG00000029764	-0.438087	5.4368	0.291196	0.51073	Increased at 7 DPP
ENSBTAG00000036362	-0.426598	6.41426	0.286329	0.51073	Increased at 7 DPP
ENSBTAG00000029942	-0.421672	7.0642	0.292143	0.51073	Increased at 7 DPP
ENSBTAG00000029897	-0.388791	15.1848	0.294181	0.51073	Increased at 7 DPP
ENSBTAG00000029869	0.503206	5.04124	0.299708	0.516739	Increased at 21 DPP
ENSBTAG00000029961	0.506912	8.05361	0.303697	0.520028	Increased at 21 DPP
ENSBTAG00000029912	-0.605836	7.73099	0.313367	0.529197	Increased at 7 DPP
ENSBTAG00000036391	-0.46395	3.33507	0.315402	0.529197	Increased at 7 DPP
ENSBTAG00000036369	0.496273	12.0616	0.315015	0.529197	Increased at 21 DPP
ENSBTAG00000029880	-0.46449	6.60346	0.325792	0.542987	Increased at 7 DPP
ENSBTAG00000029972	-0.350723	7.90523	0.343735	0.569098	Increased at 7 DPP
ENSBTAG00000029841	0.350348	3.79042	0.350485	0.576456	Increased at 21 DPP
ENSBTAG00000029804	0.316649	13.4466	0.363417	0.593819	Increased at 21 DPP
ENSBTAG00000036368	0.517472	7.26288	0.368904	0.59887	Increased at 21 DPP
ENSBTAG00000029918	-0.483036	11.7666	0.371883	0.599812	Increased at 7 DPP
ENSBTAG00000029797	-0.271944	12.7039	0.378489	0.606552	Increased at 7 DPP
ENSBTAG00000036367	0.311166	8.22404	0.390306	0.617572	Increased at 21 DPP
ENSBTAG00000029878	0.334119	3.19395	0.389258	0.617572	Increased at 21 DPP
ENSBTAG00000029886	-0.407094	5.96702	0.397421	0.618946	Increased at 7 DPP
ENSBTAG00000029884	-0.295786	9.98998	0.398601	0.618946	Increased at 7 DPP
ENSBTAG00000043697	0.332269	5.19866	0.397453	0.618946	Increased at 21 DPP
ENSBTAG00000029857	0.408538	12.8461	0.414807	0.640134	Increased at 21 DPP
ENSBTAG00000029847	-0.322763	1.40886	0.431917	0.662449	Increased at 7 DPP
ENSBTAG00000037337	-0.412737	0.105696	0.456186	0.691191	Increased at 7 DPP
ENSBTAG00000029989	-0.316792	9.58422	0.454194	0.691191	Increased at 7 DPP
ENSBTAG00000045218	-0.489814	0.554777	0.460481	0.693495	Increased at 7 DPP
ENSBTAG00000036361	-0.32339	7.31026	0.467887	0.700103	Increased at 7 DPP
ENSBTAG00000048038	-0.284708	3.64733	0.470469	0.700103	Increased at 7 DPP
ENSBTAG00000038073	-0.440467	1.59095	0.482498	0.702956	Increased at 7 DPP
ENSBTAG00000036355	-0.246564	2.76736	0.478351	0.702956	Increased at 7 DPP
ENSBTAG00000029889	-0.245775	4.20933	0.478869	0.702956	Increased at 7 DPP
ENSBTAG00000044803	0.291525	2.21616	0.483634	0.702956	Increased at 21 DPP
ENSBTAG00000029988	-0.273903	5.35698	0.497044	0.714143	Increased at 7 DPP
ENSBTAG00000029774	0.253256	10.2877	0.494375	0.714143	Increased at 21 DPP
ENSBTAG00000029933	-0.238489	2.59596	0.523037	0.738752	Increased at 7 DPP
ENSBTAG00000046214	0.26589	2.37556	0.522446	0.738752	Increased at 21 DPP
ENSBTAG00000029830	0.287857	12.1359	0.519663	0.738752	Increased at 21 DPP
ENSBTAG00000029793	-0.288766	1.35816	0.531021	0.742938	Increased at 7 DPP
ENSBTAG00000044594	-0.269976	1.76264	0.531944	0.742938	Increased at 7 DPP
ENSBTAG00000029868	0.239884	7.31387	0.540205	0.750285	Increased at 21 DPP
ENSBTAG00000029772	-0.26922	2.74175	0.554054	0.755868	Increased at 7 DPP
ENSBTAG00000036420	-0.246425	8.02818	0.548173	0.755868	Increased at 7 DPP
ENSBTAG00000029802	0.219455	8.90127	0.556319	0.755868	Increased at 21 DPP
ENSBTAG00000036430	0.479369	-0.0266221	0.553578	0.755868	Increased at 21 DPP
ENSBTAG00000044214	-0.253273	1.69891	0.571161	0.771839	Increased at 7 DPP
ENSBTAG00000029999	-0.224374	2.1815	0.583122	0.779422	Increased at 7 DPP
ENSBTAG00000029870	-0.20263	8.79599	0.586796	0.779422	Increased at 7 DPP
ENSBTAG00000037263	0.23784	2.91425	0.587697	0.779422	Increased at 21 DPP
ENSBTAG00000046198	0.37266	-0.0709394	0.589243	0.779422	Increased at 21 DPP
ENSBTAG00000029982	-0.219324	12.0395	0.602136	0.789756	Increased at 7 DPP
ENSBTAG00000029867	-0.216284	6.95344	0.605082	0.789756	Increased at 7 DPP
ENSBTAG00000029987	-0.173456	11.2055	0.606533	0.789756	Increased at 7 DPP
ENSBTAG00000029844	0.215191	11.7774	0.617161	0.799431	Increased at 21 DPP
ENSBTAG00000036423	-0.302369	9.81338	0.643601	0.829382	Increased at 7 DPP
ENSBTAG00000029937	0.167757	3.75215	0.673478	0.859029	Increased at 21 DPP
ENSBTAG00000029849	0.173202	3.57953	0.671226	0.859029	Increased at 21 DPP
ENSBTAG00000030013	0.148533	9.41411	0.677338	0.859566	Increased at 21 DPP
ENSBTAG00000029805	-0.153916	7.86516	0.68762	0.868208	Increased at 7 DPP
ENSBTAG00000029836	-0.185393	4.67995	0.694748	0.868761	Increased at 7 DPP
ENSBTAG00000029940	0.144477	11.5825	0.695247	0.868761	Increased at 21 DPP
ENSBTAG00000029846	0.151215	15.1108	0.698484	0.868761	Increased at 21 DPP
ENSBTAG00000029768	-0.224325	11.5136	0.706577	0.874477	Increased at 7 DPP
ENSBTAG00000029979	0.15193	12.137	0.717385	0.883479	Increased at 21 DPP
ENSBTAG00000029916	-0.136652	9.75664	0.727525	0.887226	Increased at 7 DPP
ENSBTAG00000029935	-0.12611	4.08593	0.724507	0.887226	Increased at 7 DPP
ENSBTAG00000029881	-0.201457	3.04835	0.734537	0.887474	Increased at 7 DPP
ENSBTAG00000029945	-0.104783	14.3206	0.757559	0.887474	Increased at 7 DPP
ENSBTAG00000029994	-0.102451	12.3625	0.752208	0.887474	Increased at 7 DPP
ENSBTAG00000029860	0.102709	2.59839	0.752045	0.887474	Increased at 21 DPP
ENSBTAG00000044675	0.149426	1.48601	0.737429	0.887474	Increased at 21 DPP
ENSBTAG00000045263	0.154377	3.26081	0.752773	0.887474	Increased at 21 DPP
ENSBTAG00000044322	0.176328	3.88305	0.738935	0.887474	Increased at 21 DPP
ENSBTAG00000029965	0.181111	4.66712	0.751365	0.887474	Increased at 21 DPP
ENSBTAG00000036431	0.212373	0.763333	0.759678	0.887474	Increased at 21 DPP
ENSBTAG00000029949	-0.147933	2.19009	0.774879	0.892718	Increased at 7 DPP
ENSBTAG00000029865	0.0974478	11.173	0.770852	0.892718	Increased at 21 DPP
ENSBTAG00000030056	0.214408	7.49914	0.773749	0.892718	Increased at 21 DPP
ENSBTAG00000029770	0.0989235	4.04522	0.793536	0.905863	Increased at 21 DPP
ENSBTAG00000029788	0.163965	2.18303	0.791978	0.905863	Increased at 21 DPP
ENSBTAG00000029828	0.106356	6.93958	0.797801	0.906591	Increased at 21 DPP
ENSBTAG00000047329	0.127447	2.83574	0.805335	0.911012	Increased at 21 DPP
ENSBTAG00000036374	-0.0858914	3.83325	0.811527	0.913882	Increased at 7 DPP
ENSBTAG00000029896	-0.0999232	2.00137	0.815594	0.914343	Increased at 7 DPP
ENSBTAG00000030073	0.079872	7.80714	0.835539	0.932522	Increased at 21 DPP
ENSBTAG00000037265	-0.0966594	3.67954	0.84356	0.933141	Increased at 7 DPP
ENSBTAG00000029822	-0.0742426	8.04067	0.84037	0.933141	Increased at 7 DPP
ENSBTAG00000029775	-0.0809615	6.24253	0.870901	0.935656	Increased at 7 DPP
ENSBTAG00000044450	0.0581451	3.1027	0.859186	0.935656	Increased at 21 DPP
ENSBTAG00000036375	0.0640932	2.42668	0.872031	0.935656	Increased at 21 DPP
ENSBTAG00000030122	0.0644055	8.64548	0.872004	0.935656	Increased at 21 DPP
ENSBTAG00000029955	0.0672078	2.16398	0.862216	0.935656	Increased at 21 DPP
ENSBTAG00000036372	0.0760923	10.2254	0.856566	0.935656	Increased at 21 DPP
ENSBTAG00000029792	0.0773349	5.61706	0.864845	0.935656	Increased at 21 DPP
ENSBTAG00000029827	-0.0678377	7.40111	0.880049	0.940224	Increased at 7 DPP
ENSBTAG00000029996	0.0490192	10.4289	0.888002	0.944683	Increased at 21 DPP
ENSBTAG00000029976	-0.0470567	4.57829	0.903024	0.956138	Increased at 7 DPP
ENSBTAG00000036404	0.0483328	6.17416	0.906419	0.956138	Increased at 21 DPP
ENSBTAG00000030014	-0.0523568	1.60239	0.947272	0.965602	Increased at 7 DPP
ENSBTAG00000030053	-0.0446122	1.72101	0.950152	0.965602	Increased at 7 DPP
ENSBTAG00000036396	-0.032316	1.88259	0.940651	0.965602	Increased at 7 DPP
ENSBTAG00000043869	-0.0309233	9.58768	0.938387	0.965602	Increased at 7 DPP
ENSBTAG00000037319	-0.0302193	4.45065	0.942823	0.965602	Increased at 7 DPP
ENSBTAG00000029777	-0.0241968	8.09661	0.949638	0.965602	Increased at 7 DPP
ENSBTAG00000030068	0.033981	5.06441	0.938118	0.965602	Increased at 21 DPP
ENSBTAG00000030017	0.0499591	2.36776	0.929395	0.965602	Increased at 21 DPP
ENSBTAG00000030059	0.0555587	1.55288	0.922975	0.965602	Increased at 21 DPP
ENSBTAG00000029785	0.0428497	1.20622	0.968194	0.979953	Increased at 21 DPP
ENSBTAG00000029981	-0.0202753	4.3634	0.974604	0.982463	Increased at 7 DPP
ENSBTAG00000029995	0.0115164	1.27845	1	1	Increased at 21 DPP
ENSBTAG00000036443	0.0277144	1.65183	1	1	Increased at 21 DPP

## Sheet: Day 7-21 within HC
Ensembl ID	logFC	logCPM	PValue	FDR	Relative expression
ENSBTAG00000036380	-4.64157	7.80707	1.8725e-12	4.56889e-10	Increased at 7 DPP
ENSBTAG00000030121	3.83473	6.13089	1.09031e-08	1.33018e-06	Increased at 21 DPP
ENSBTAG00000030027	3.42276	3.29349	1.88525e-07	1.53334e-05	Increased at 21 DPP
ENSBTAG00000030051	3.86844	5.10952	1.27525e-06	7.77901e-05	Increased at 21 DPP
ENSBTAG00000030083	2.46087	1.13887	6.87446e-05	0.00335474	Increased at 21 DPP
ENSBTAG00000030010	1.08759	7.86502	0.000147649	0.0060044	Increased at 21 DPP
ENSBTAG00000029827	1.16166	6.76206	0.000242439	0.0073944	Increased at 21 DPP
ENSBTAG00000029892	1.23574	14.368	0.000230509	0.0073944	Increased at 21 DPP
ENSBTAG00000029912	1.40231	6.86106	0.000274017	0.00742892	Increased at 21 DPP
ENSBTAG00000044803	0.965925	2.64261	0.000555805	0.0135616	Increased at 21 DPP
ENSBTAG00000030071	-0.87	3.76403	0.000982164	0.0217862	Increased at 7 DPP
ENSBTAG00000029897	-0.892867	14.7015	0.00107259	0.0218094	Increased at 7 DPP
ENSBTAG00000036418	-3.13865	6.27034	0.0017569	0.0306203	Increased at 7 DPP
ENSBTAG00000029833	-1.19771	1.43901	0.0017218	0.0306203	Increased at 7 DPP
ENSBTAG00000030114	1.20629	18.9951	0.00188562	0.0306728	Increased at 21 DPP
ENSBTAG00000029978	-1.17847	2.39455	0.00213781	0.03136	Increased at 7 DPP
ENSBTAG00000029904	-0.896763	7.63465	0.00218492	0.03136	Increased at 7 DPP
ENSBTAG00000029924	-0.907275	5.79473	0.00239408	0.0324531	Increased at 7 DPP
ENSBTAG00000046437	-0.85614	2.66995	0.00258446	0.0331899	Increased at 7 DPP
ENSBTAG00000029969	0.939763	5.68206	0.00283929	0.0346393	Increased at 21 DPP
ENSBTAG00000029856	1.67384	3.88146	0.00376269	0.0437189	Increased at 21 DPP
ENSBTAG00000029777	-0.827383	7.95241	0.00411936	0.0456874	Increased at 7 DPP
ENSBTAG00000029881	0.942722	3.11471	0.00434927	0.0461401	Increased at 21 DPP
ENSBTAG00000029976	0.796253	4.00515	0.00557601	0.0566895	Increased at 21 DPP
ENSBTAG00000029818	-1.10436	5.28568	0.00635831	0.061462	Increased at 7 DPP
ENSBTAG00000030089	-0.873911	1.31631	0.00654923	0.061462	Increased at 7 DPP
ENSBTAG00000048241	-0.856107	5.01208	0.00778825	0.0658331	Increased at 7 DPP
ENSBTAG00000029839	0.791467	9.62602	0.00741843	0.0658331	Increased at 21 DPP
ENSBTAG00000029991	1.57702	7.96906	0.00782442	0.0658331	Increased at 21 DPP
ENSBTAG00000029811	-0.721953	2.42124	0.00946076	0.0769475	Increased at 7 DPP
ENSBTAG00000029999	0.952883	1.55653	0.0104481	0.0822368	Increased at 21 DPP
ENSBTAG00000048038	-0.623983	3.65829	0.0119474	0.0883381	Increased at 7 DPP
ENSBTAG00000029768	1.44943	11.3914	0.0116472	0.0883381	Increased at 21 DPP
ENSBTAG00000046507	-0.673124	2.68333	0.0129028	0.0925963	Increased at 7 DPP
ENSBTAG00000045263	-0.763468	3.64575	0.0134805	0.093978	Increased at 7 DPP
ENSBTAG00000036401	-0.709692	2.42752	0.0140778	0.095416	Increased at 7 DPP
ENSBTAG00000029981	0.797293	4.50264	0.0211978	0.136112	Increased at 21 DPP
ENSBTAG00000029895	1.51224	0.604679	0.0209888	0.136112	Increased at 21 DPP
ENSBTAG00000044675	-0.786275	1.29703	0.0219954	0.136802	Increased at 7 DPP
ENSBTAG00000029927	0.788398	18.4113	0.0224266	0.136802	Increased at 21 DPP
ENSBTAG00000029889	-0.6099	4.3505	0.0274422	0.163314	Increased at 7 DPP
ENSBTAG00000029925	0.67609	5.75254	0.0282091	0.163881	Increased at 21 DPP
ENSBTAG00000038206	-0.703033	2.30156	0.0294627	0.164429	Increased at 7 DPP
ENSBTAG00000029788	0.81187	1.76844	0.0296512	0.164429	Increased at 21 DPP
ENSBTAG00000037307	-0.600992	3.16707	0.0344092	0.186574	Increased at 7 DPP
ENSBTAG00000029998	-0.809874	8.1057	0.0369587	0.192928	Increased at 7 DPP
ENSBTAG00000030068	0.706163	4.40344	0.0371624	0.192928	Increased at 21 DPP
ENSBTAG00000045496	-1.14036	0.0563792	0.0391462	0.198993	Increased at 7 DPP
ENSBTAG00000029891	-0.546185	3.72043	0.0432493	0.215364	Increased at 7 DPP
ENSBTAG00000030113	0.650491	10.1038	0.0458527	0.223761	Increased at 21 DPP
ENSBTAG00000029867	-0.594427	6.68171	0.0518511	0.230908	Increased at 7 DPP
ENSBTAG00000044395	-0.534549	3.3013	0.052049	0.230908	Increased at 7 DPP
ENSBTAG00000029901	-0.510745	9.13673	0.0502278	0.230908	Increased at 7 DPP
ENSBTAG00000029857	0.757162	12.4068	0.0508141	0.230908	Increased at 21 DPP
ENSBTAG00000029921	0.867919	0.363329	0.0508672	0.230908	Increased at 21 DPP
ENSBTAG00000029862	-0.751504	7.19858	0.0553753	0.238177	Increased at 7 DPP
ENSBTAG00000029817	0.573042	7.30826	0.0556397	0.238177	Increased at 21 DPP
ENSBTAG00000029930	-0.522458	13.3852	0.0600706	0.252711	Increased at 7 DPP
ENSBTAG00000037358	-1.01187	0.572221	0.0629004	0.260131	Increased at 7 DPP
ENSBTAG00000046214	-0.564752	2.15113	0.0641982	0.261073	Increased at 7 DPP
ENSBTAG00000036369	0.958741	12.33	0.0667952	0.267181	Increased at 21 DPP
ENSBTAG00000038242	-0.92338	0.0156465	0.0724658	0.285188	Increased at 7 DPP
ENSBTAG00000029920	0.474526	9.45502	0.0767181	0.29713	Increased at 21 DPP
ENSBTAG00000036389	-0.525418	5.96836	0.0841932	0.320987	Increased at 7 DPP
ENSBTAG00000029977	-0.64173	4.64777	0.0924097	0.346892	Increased at 7 DPP
ENSBTAG00000029890	-0.755382	0.171353	0.0961562	0.351897	Increased at 7 DPP
ENSBTAG00000047329	-0.498233	2.6705	0.0966853	0.351897	Increased at 7 DPP
ENSBTAG00000036372	0.536206	9.80729	0.0980698	0.351897	Increased at 21 DPP
ENSBTAG00000029849	-0.449726	3.08972	0.101907	0.355892	Increased at 7 DPP
ENSBTAG00000044236	0.522386	5.46278	0.1021	0.355892	Increased at 21 DPP
ENSBTAG00000029772	0.50105	2.18466	0.103695	0.356359	Increased at 21 DPP
ENSBTAG00000029846	0.453967	14.7348	0.109543	0.371228	Increased at 21 DPP
ENSBTAG00000044450	-0.425595	2.94713	0.114228	0.381804	Increased at 7 DPP
ENSBTAG00000029775	-0.483422	6.07216	0.121565	0.400835	Increased at 7 DPP
ENSBTAG00000029785	-0.610652	1.09924	0.124856	0.400855	Increased at 7 DPP
ENSBTAG00000043697	0.48926	5.2869	0.124452	0.400855	Increased at 21 DPP
ENSBTAG00000029800	0.513108	5.68391	0.127178	0.403006	Increased at 21 DPP
ENSBTAG00000043695	-0.499599	9.18128	0.138113	0.432046	Increased at 7 DPP
ENSBTAG00000030003	0.439297	11.196	0.143218	0.442343	Increased at 21 DPP
ENSBTAG00000030013	-0.412397	9.57603	0.145507	0.443796	Increased at 7 DPP
ENSBTAG00000029798	-0.432779	6.60997	0.155528	0.468505	Increased at 7 DPP
ENSBTAG00000029878	-0.40084	3.45037	0.171061	0.496891	Increased at 7 DPP
ENSBTAG00000029994	-0.378942	12.0871	0.170347	0.496891	Increased at 7 DPP
ENSBTAG00000030019	0.481681	1.23518	0.168508	0.496891	Increased at 21 DPP
ENSBTAG00000029935	-0.311444	3.70653	0.17916	0.514294	Increased at 7 DPP
ENSBTAG00000036399	0.343703	3.3659	0.188667	0.533377	Increased at 21 DPP
ENSBTAG00000029868	0.385306	7.02736	0.190179	0.533377	Increased at 21 DPP
ENSBTAG00000029793	-0.450694	0.971511	0.20078	0.550454	Increased at 7 DPP
ENSBTAG00000030118	-0.428129	8.93265	0.200623	0.550454	Increased at 7 DPP
ENSBTAG00000029804	0.341952	13.5809	0.212153	0.568849	Increased at 21 DPP
ENSBTAG00000036417	0.414377	6.59099	0.21176	0.568849	Increased at 21 DPP
ENSBTAG00000029774	-0.377614	10.471	0.225313	0.584855	Increased at 7 DPP
ENSBTAG00000044594	-0.319371	2.01956	0.223571	0.584855	Increased at 7 DPP
ENSBTAG00000029932	0.321815	3.85968	0.22506	0.584855	Increased at 21 DPP
ENSBTAG00000037265	-0.360538	3.187	0.239967	0.616337	Increased at 7 DPP
ENSBTAG00000029955	0.397379	1.54252	0.25074	0.625039	Increased at 21 DPP
ENSBTAG00000029886	0.422034	5.59706	0.24917	0.625039	Increased at 21 DPP
ENSBTAG00000036402	0.422873	0.568019	0.25104	0.625039	Increased at 21 DPP
ENSBTAG00000029954	0.342286	2.40186	0.254846	0.628105	Increased at 21 DPP
ENSBTAG00000029995	-0.452566	0.978554	0.271606	0.63723	Increased at 7 DPP
ENSBTAG00000029830	-0.388578	11.5923	0.269128	0.63723	Increased at 7 DPP
ENSBTAG00000029989	0.325773	9.08341	0.269404	0.63723	Increased at 21 DPP
ENSBTAG00000030109	0.330958	1.64547	0.266307	0.63723	Increased at 21 DPP
ENSBTAG00000038879	0.359843	6.60808	0.270887	0.63723	Increased at 21 DPP
ENSBTAG00000030084	-0.425591	1.21668	0.298888	0.657417	Increased at 7 DPP
ENSBTAG00000036396	-0.420032	1.33021	0.300912	0.657417	Increased at 7 DPP
ENSBTAG00000036443	-0.382418	0.805165	0.287689	0.657417	Increased at 7 DPP
ENSBTAG00000029822	-0.326782	7.91355	0.312543	0.657417	Increased at 7 DPP
ENSBTAG00000029859	-0.281326	4.02589	0.300522	0.657417	Increased at 7 DPP
ENSBTAG00000044865	-0.266084	3.05861	0.311265	0.657417	Increased at 7 DPP
ENSBTAG00000046985	-0.260773	2.2815	0.311929	0.657417	Increased at 7 DPP
ENSBTAG00000029855	0.274714	3.8643	0.302052	0.657417	Increased at 21 DPP
ENSBTAG00000029911	0.282278	3.46782	0.308145	0.657417	Increased at 21 DPP
ENSBTAG00000036367	0.292802	8.21498	0.290132	0.657417	Increased at 21 DPP
ENSBTAG00000029771	0.310817	7.91908	0.305821	0.657417	Increased at 21 DPP
ENSBTAG00000029965	0.454961	5.08829	0.308897	0.657417	Increased at 21 DPP
ENSBTAG00000029972	-0.292428	7.55579	0.315772	0.657565	Increased at 7 DPP
ENSBTAG00000029884	-0.277565	9.75069	0.318003	0.657565	Increased at 7 DPP
ENSBTAG00000029970	0.29687	7.73882	0.326178	0.668801	Increased at 21 DPP
ENSBTAG00000029982	-0.304798	11.4574	0.340204	0.669501	Increased at 7 DPP
ENSBTAG00000043869	-0.279011	9.56796	0.340238	0.669501	Increased at 7 DPP
ENSBTAG00000029850	0.274032	10.3698	0.330878	0.669501	Increased at 21 DPP
ENSBTAG00000038073	0.389474	1.0474	0.337027	0.669501	Increased at 21 DPP
ENSBTAG00000029918	0.51576	11.9524	0.332825	0.669501	Increased at 21 DPP
ENSBTAG00000030017	-0.267809	2.47263	0.347264	0.677078	Increased at 7 DPP
ENSBTAG00000029933	-0.250637	2.46726	0.349639	0.677078	Increased at 7 DPP
ENSBTAG00000030053	-0.417566	1.98733	0.353934	0.679999	Increased at 7 DPP
ENSBTAG00000037319	-0.335414	4.72981	0.368641	0.693963	Increased at 7 DPP
ENSBTAG00000029769	-0.260198	5.00311	0.369734	0.693963	Increased at 7 DPP
ENSBTAG00000029907	0.380594	0.0687832	0.368791	0.693963	Increased at 21 DPP
ENSBTAG00000036395	-0.335091	6.19541	0.375071	0.698605	Increased at 7 DPP
ENSBTAG00000029803	-0.27398	8.57516	0.385854	0.705767	Increased at 7 DPP
ENSBTAG00000036375	0.262213	1.78239	0.387593	0.705767	Increased at 21 DPP
ENSBTAG00000045223	0.262534	4.0908	0.384796	0.705767	Increased at 21 DPP
ENSBTAG00000029871	0.221489	11.1626	0.394097	0.707056	Increased at 21 DPP
ENSBTAG00000036361	0.29432	6.86349	0.393686	0.707056	Increased at 21 DPP
ENSBTAG00000037500	-0.375463	0.869856	0.400644	0.708385	Increased at 7 DPP
ENSBTAG00000046480	0.26787	7.30368	0.398776	0.708385	Increased at 21 DPP
ENSBTAG00000030056	-0.440299	7.77178	0.410793	0.708674	Increased at 7 DPP
ENSBTAG00000037263	0.234703	2.75799	0.408256	0.708674	Increased at 21 DPP
ENSBTAG00000029937	0.24629	3.80288	0.41533	0.708674	Increased at 21 DPP
ENSBTAG00000030062	0.253998	8.01662	0.413915	0.708674	Increased at 21 DPP
ENSBTAG00000036438	0.275083	7.03981	0.404582	0.708674	Increased at 21 DPP
ENSBTAG00000029979	-0.241285	11.6456	0.419678	0.71112	Increased at 7 DPP
ENSBTAG00000036423	-0.405214	8.89458	0.430495	0.719457	Increased at 7 DPP
ENSBTAG00000036362	0.223793	5.84011	0.429332	0.719457	Increased at 21 DPP
ENSBTAG00000036379	0.289773	7.86574	0.436557	0.724625	Increased at 21 DPP
ENSBTAG00000029825	-0.420337	0.191754	0.44251	0.729543	Increased at 7 DPP
ENSBTAG00000036404	0.23494	5.30969	0.453425	0.742522	Increased at 21 DPP
ENSBTAG00000036391	0.279384	2.57197	0.457949	0.744931	Increased at 21 DPP
ENSBTAG00000029841	0.241375	3.84023	0.461314	0.745435	Increased at 21 DPP
ENSBTAG00000029996	-0.192148	10.1519	0.471085	0.756215	Increased at 7 DPP
ENSBTAG00000036398	0.236083	1.07486	0.477573	0.756729	Increased at 21 DPP
ENSBTAG00000029812	0.34204	0.316424	0.477608	0.756729	Increased at 21 DPP
ENSBTAG00000039118	-0.45221	-0.355738	0.484774	0.763129	Increased at 7 DPP
ENSBTAG00000048146	-0.214008	4.47107	0.509473	0.792979	Increased at 7 DPP
ENSBTAG00000029853	0.199867	5.63366	0.510236	0.792979	Increased at 21 DPP
ENSBTAG00000030123	-0.170772	2.19152	0.518143	0.80017	Increased at 7 DPP
ENSBTAG00000029869	-0.226735	5.02542	0.527293	0.809179	Increased at 7 DPP
ENSBTAG00000036410	-0.239495	12.0405	0.554309	0.824897	Increased at 7 DPP
ENSBTAG00000029792	-0.177856	5.37212	0.572576	0.824897	Increased at 7 DPP
ENSBTAG00000030066	-0.168758	2.4922	0.569812	0.824897	Increased at 7 DPP
ENSBTAG00000029909	0.14269	3.17889	0.568506	0.824897	Increased at 21 DPP
ENSBTAG00000030073	0.166008	7.86768	0.563178	0.824897	Increased at 21 DPP
ENSBTAG00000029844	0.183441	11.4885	0.572093	0.824897	Increased at 21 DPP
ENSBTAG00000047544	0.188436	5.87305	0.578104	0.824897	Increased at 21 DPP
ENSBTAG00000036433	0.194493	4.64082	0.573247	0.824897	Increased at 21 DPP
ENSBTAG00000036364	0.200814	6.4442	0.545307	0.824897	Increased at 21 DPP
ENSBTAG00000038423	0.220239	0.120535	0.573026	0.824897	Increased at 21 DPP
ENSBTAG00000036360	0.231591	1.89859	0.57684	0.824897	Increased at 21 DPP
ENSBTAG00000037264	0.23694	9.59629	0.557713	0.824897	Increased at 21 DPP
ENSBTAG00000029847	-0.231106	0.998333	0.589647	0.834016	Increased at 7 DPP
ENSBTAG00000029770	-0.144668	3.71181	0.591331	0.834016	Increased at 7 DPP
ENSBTAG00000036444	-0.211215	0.0625669	0.639379	0.836611	Increased at 7 DPP
ENSBTAG00000036420	-0.18156	8.50177	0.641166	0.836611	Increased at 7 DPP
ENSBTAG00000044214	-0.161961	1.36312	0.629721	0.836611	Increased at 7 DPP
ENSBTAG00000036419	-0.161452	4.89491	0.610652	0.836611	Increased at 7 DPP
ENSBTAG00000029794	-0.153003	5.29818	0.648031	0.836611	Increased at 7 DPP
ENSBTAG00000030030	-0.139507	4.43218	0.641536	0.836611	Increased at 7 DPP
ENSBTAG00000029852	-0.135961	7.33954	0.630684	0.836611	Increased at 7 DPP
ENSBTAG00000036355	0.128277	2.46473	0.620273	0.836611	Increased at 21 DPP
ENSBTAG00000029931	0.138741	4.91201	0.629558	0.836611	Increased at 21 DPP
ENSBTAG00000029787	0.14099	6.87514	0.63332	0.836611	Increased at 21 DPP
ENSBTAG00000029829	0.143838	8.73476	0.645052	0.836611	Increased at 21 DPP
ENSBTAG00000029929	0.146055	3.61241	0.607288	0.836611	Increased at 21 DPP
ENSBTAG00000036411	0.150041	9.42581	0.597087	0.836611	Increased at 21 DPP
ENSBTAG00000029860	0.16242	2.4939	0.600706	0.836611	Increased at 21 DPP
ENSBTAG00000029913	0.16553	6.63932	0.618306	0.836611	Increased at 21 DPP
ENSBTAG00000029843	0.171384	4.31826	0.616354	0.836611	Increased at 21 DPP
ENSBTAG00000030004	-0.231031	0.0849978	0.668622	0.853482	Increased at 7 DPP
ENSBTAG00000029942	-0.134481	6.32996	0.680317	0.853482	Increased at 7 DPP
ENSBTAG00000029764	-0.133387	4.65372	0.673197	0.853482	Increased at 7 DPP
ENSBTAG00000044830	-0.124485	5.61072	0.679411	0.853482	Increased at 7 DPP
ENSBTAG00000029940	0.104767	11.2184	0.675211	0.853482	Increased at 21 DPP
ENSBTAG00000037905	0.307666	6.72443	0.682086	0.853482	Increased at 21 DPP
ENSBTAG00000029808	0.114548	2.72161	0.695505	0.865833	Increased at 21 DPP
ENSBTAG00000030108	-0.100797	4.53607	0.702659	0.870299	Increased at 7 DPP
ENSBTAG00000029987	0.105414	11.1021	0.706417	0.870534	Increased at 21 DPP
ENSBTAG00000029905	-0.139383	1.7928	0.725753	0.882029	Increased at 7 DPP
ENSBTAG00000029802	-0.100191	8.61746	0.72659	0.882029	Increased at 7 DPP
ENSBTAG00000030024	0.11384	6.21116	0.72659	0.882029	Increased at 21 DPP
ENSBTAG00000030049	-0.123257	1.91018	0.730689	0.882614	Increased at 7 DPP
ENSBTAG00000029887	-0.0837752	4.16051	0.7572	0.910132	Increased at 7 DPP
ENSBTAG00000029763	0.180883	5.1133	0.761503	0.910817	Increased at 21 DPP
ENSBTAG00000029961	0.107579	7.98724	0.771776	0.918602	Increased at 21 DPP
ENSBTAG00000029990	-0.0854504	1.60108	0.782585	0.926946	Increased at 7 DPP
ENSBTAG00000036368	-0.072915	7.14383	0.805405	0.935007	Increased at 7 DPP
ENSBTAG00000029945	-0.0665348	13.7911	0.808551	0.935007	Increased at 7 DPP
ENSBTAG00000030026	0.0748215	4.39391	0.79756	0.935007	Increased at 21 DPP
ENSBTAG00000040013	0.0886784	1.89334	0.804649	0.935007	Increased at 21 DPP
ENSBTAG00000029974	0.104955	10.5236	0.806513	0.935007	Increased at 21 DPP
ENSBTAG00000029916	-0.0602376	9.2932	0.830558	0.948615	Increased at 7 DPP
ENSBTAG00000029861	0.0612007	10.0304	0.831982	0.948615	Increased at 21 DPP
ENSBTAG00000029828	0.0628652	6.81692	0.830223	0.948615	Increased at 21 DPP
ENSBTAG00000036431	-0.122976	0.175256	0.848348	0.962776	Increased at 7 DPP
ENSBTAG00000030122	-0.0526912	8.73812	0.853023	0.9636	Increased at 7 DPP
ENSBTAG00000046072	-0.0555779	6.43243	0.860868	0.96798	Increased at 7 DPP
ENSBTAG00000029762	-0.0472898	5.66923	0.891335	0.988572	Increased at 7 DPP
ENSBTAG00000029902	-0.0408205	4.66388	0.889729	0.988572	Increased at 7 DPP
ENSBTAG00000029988	0.042633	4.97604	0.889453	0.988572	Increased at 21 DPP
ENSBTAG00000029896	-0.0581337	1.29125	0.905104	0.994799	Increased at 7 DPP
ENSBTAG00000029870	-0.0348043	8.61705	0.90111	0.994799	Increased at 7 DPP
ENSBTAG00000029949	-0.0615868	1.63255	0.929139	0.998583	Increased at 7 DPP
ENSBTAG00000029880	-0.0307886	6.15565	0.921678	0.998583	Increased at 7 DPP
ENSBTAG00000029810	-0.0274233	7.19786	0.926862	0.998583	Increased at 7 DPP
ENSBTAG00000029951	-0.023577	4.64068	0.93487	0.998583	Increased at 7 DPP
ENSBTAG00000029778	0.027524	6.49834	0.93085	0.998583	Increased at 21 DPP
ENSBTAG00000036371	0.0349927	3.90599	0.932423	0.998583	Increased at 21 DPP
ENSBTAG00000044322	0.0361797	3.66593	0.937195	0.998583	Increased at 21 DPP
ENSBTAG00000046428	-0.019066	1.94639	0.982524	0.999033	Increased at 7 DPP
ENSBTAG00000029953	-0.0168682	4.05571	0.974489	0.999033	Increased at 7 DPP
ENSBTAG00000029791	-0.0131875	2.7554	0.988237	0.999033	Increased at 7 DPP
ENSBTAG00000029865	-0.012979	11.1996	0.961683	0.999033	Increased at 7 DPP
ENSBTAG00000029845	-0.00459682	8.04337	0.988149	0.999033	Increased at 7 DPP
ENSBTAG00000029959	0.00482921	4.04051	0.988007	0.999033	Increased at 21 DPP
ENSBTAG00000036414	0.00601321	7.86103	0.990844	0.999033	Increased at 21 DPP
ENSBTAG00000029797	0.00743011	12.4687	0.976829	0.999033	Increased at 21 DPP
ENSBTAG00000036374	0.0103216	4.00915	0.982117	0.999033	Increased at 21 DPP
ENSBTAG00000029957	0.012492	10.9612	0.965673	0.999033	Increased at 21 DPP
ENSBTAG00000029836	0.0170833	4.55087	0.963992	0.999033	Increased at 21 DPP
ENSBTAG00000029805	0.0209397	7.75154	0.944704	0.999033	Increased at 21 DPP
ENSBTAG00000030014	0.0263549	1.0965	0.964305	0.999033	Increased at 21 DPP
ENSBTAG00000039219	-0.0203065	0.193671	1	1	Increased at 7 DPP
ENSBTAG00000030059	-0.0135407	1.0738	1	1	Increased at 7 DPP

## Sheet: Table 5.1
Table 5.1. DEG miRNA in HC between 7 and 21DPP (log2 FC >1.5)
ENSEMBL ID	miRNA name	log2 FC
			FDR
Increased at 7DPP
ENSBTAG00000036380	bta-mir-184	4.6	4.57e-10
ENSBTAG00000036418	bta-mir-223	3.1	0.03062
Increased at 21DPP
ENSBTAG00000029991	bta-mir-34c	1.6	0.065833
ENSBTAG00000029856	bta-mir-34b	1.7	0.043719
ENSBTAG00000030027	bta-mir-449b	3.4	1.53e-05
ENSBTAG00000030121	bta-mir-449a	3.8	1.33e-06
ENSBTAG00000030051	bta-mir-449c	3.9	7.78e-05
ENSBTAG00000030083	bta-mir-670	2.5	0.003355

## Sheet: Table 5.2
Table 5.2. DEG miRNA in CE between 7 and 21DPP (log2 FC >1.5)
	miRNA name	log2 FC	FDR
ENSEMBL ID
Increased at 7DPP
ENSBTAG00000047544	bta-mir-31	2.7	6.8e-05
ENSBTAG00000029856	bta-mir-34b	2.1	0.080874
ENSBTAG00000029977	bta-mir-96	2.5	0.000149
ENSBTAG00000036410	bta-mir-141	1.9	6.8e-05
ENSBTAG00000029953	bta-mir-144	2.2	0.001621
ENSBTAG00000036401	bta-mir-147	1.9	0.00174
ENSBTAG00000030118	bta-mir-182	2.3	9.67e-05
ENSBTAG00000029762	bta-mir-183	2.1	0.002393
ENSBTAG00000036380	bta-mir-184	2.3	0.057954
ENSBTAG00000029998	bta-mir-200a	2.5	8.42e-07
ENSBTAG00000030062	bta-mir-200b	2.5	0.000164
ENSBTAG00000029959	bta-mir-200c	3.2	2.11e-05
ENSBTAG00000029862	bta-mir-204	1.6	0.002393
ENSBTAG00000029854	bta-mir-205	7.8	1.13e-05
ENSBTAG00000046437	bta-mir-210	1.8	0.000494
ENSBTAG00000036418	bta-mir-223	2	0.057954
ENSBTAG00000029833	bta-mir-326	1.7	0.005125
ENSBTAG00000029763	bta-mir-375	3.8	1.13e-05
ENSBTAG00000029811	bta-mir-378-1	1.7	0.001159
ENSBTAG00000036395	bta-mir-429	2.1	0.000521
ENSBTAG00000036414	bta-mir-451	2.7	8.16e-05
ENSBTAG00000037264	bta-mir-486	2.2	0.000368
ENSBTAG00000046985	bta-mir-652	1.7	0.000149
ENSBTAG00000044775	bta-mir-2387	1.6	0.020685
Increased at 21DPP
ENSBTAG00000029800	bta-mir-335	1.8	0.009787
ENSBTAG00000036419	bta-mir-424	1.5	0.040261
ENSBTAG00000030051	bta-mir-449c	2.2	0.006629
ENSBTAG00000030024	bta-mir-542	1.8	0.010989
ENSBTAG00000030030	bta-mir-592	1.5	0.026768
ENSBTAG00000030083	bta-mir-670	3	1.13e-05
